# Supplementary material for: RNASeq profiling of COVID19‐infected patients identified an EIF2AK2 inhibitor as a potent SARS‐CoV‐2 antiviral
Source: Clin Transl Med. 2022 Nov 2;12(11):e1098. doi: 10.1002/ctm2.1098 (PMC9627224; doi:10.1002/ctm2.1098)
Supplement: Supplementary file 2 — Supplementary Table 1.xlsx [file CTM2-12-0-s007.xlsx]

## Sheet: Sheet1
Supplementary Table 1A. Differentially expressed genes from GSE152075 dataset.
Gene symbol	P-value (SARS-CoV-2 Infected vs. Uninfected)	FDR step up (SARS-CoV-2 Infected vs. Uninfected)	Fold change (SARS-CoV-2 Infected vs. Uninfected)
AL022578.1	3.52524e-11	7.87628e-09	214616
CCL8	1.89462e-06	8.58287e-05	16293.4
SPTA1	0.0045938	0.040155	10112.4
AC024405.2	0.00118622	0.0142251	9051.99
GRIN2D	0.00346236	0.0324589	5686.55
SIGLEC12	0.000962153	0.012028	5190.68
IL10	0.00286083	0.0280937	145.458
CASP17P	4.82642e-07	2.72485e-05	134.489
DUX4L26	0.00213314	0.0225959	103.392
PCSK1N	0.00607465	0.048608	103.257
WNT7A	1.30773e-07	9.17534e-06	91.9711
CCN5	1.53877e-11	3.75782e-09	84.4751
CXCL10	2.88189e-23	6.9837e-20	73.6679
SYNPO2L	3.00881e-08	2.66254e-06	68.6778
OSR1	1.63184e-06	7.63573e-05	52.9988
PRLR	1.12489e-05	0.000356207	42.8656
CXCR2P1	8.57519e-13	3.17817e-10	42.6104
MS4A2	7.39794e-06	0.000255265	41.904
PLA2G7	3.98793e-22	7.3901e-19	39.9835
CXCL11	1.77163e-17	1.50843e-14	38.4845
SEMA6D	1.18633e-07	8.53269e-06	33.6506
SIM1	9.61743e-08	7.12889e-06	29.6011
SEPTIN4	4.64999e-07	2.64898e-05	28.2163
GRIA4	1.78833e-09	2.36713e-07	26.6615
COMP	0.000240048	0.00413012	26.1425
CU234142.1	0.000306687	0.00496994	26.0171
CU467612.1	0.000306687	0.00496994	26.0171
APOA2	8.29176e-08	6.27921e-06	24.8582
MS4A4A	2.04002e-09	2.6019e-07	21.9709
TAC4	1.13864e-07	8.24611e-06	21.382
SPATA2P1	0.000245182	0.00419553	21.2242
AC009299.1	1.29449e-09	1.7808e-07	20.8543
OPRM1	1.55687e-10	2.80263e-08	20.108
ALOX15P1	1.89056e-07	1.24339e-05	19.9828
BEGAIN	0.000223967	0.00390461	19.8123
FLT1	1.81574e-09	2.39336e-07	19.3871
ACOD1	6.77585e-05	0.00148236	18.948
FAM180B	2.87652e-08	2.55264e-06	18.552
MUC19	4.50055e-05	0.00107328	17.6003
SYT6	0.00350159	0.0327137	17.3552
ADRB3	0.000195951	0.00349945	17.1651
CXCL9	2.91249e-12	8.57497e-10	17.0759
ASZ1	0.0043627	0.0386062	17.0103
CLEC12A	0.00412069	0.0370263	15.6109
SUCNR1	2.10521e-08	1.96797e-06	15.5156
DGKA	8.01844e-06	0.000271326	14.9962
IFIT2	1.72637e-24	4.94417e-21	14.7453
IFIT1	1.98303e-28	1.62261e-24	14.2324
NAIPP3	0.00156131	0.0176483	13.9209
CD300E	8.14367e-23	1.8325e-19	13.4454
SLC30A3	0.000486212	0.0070651	13.1095
ROCK1P1	2.05914e-10	3.60384e-08	12.4857
CLEC5A	8.6811e-05	0.00181594	12.1017
OASL	6.6061e-18	5.94605e-15	12.0918
PCSK5	1.97824e-21	2.96765e-18	11.9423
ONECUT1	7.88878e-05	0.00168586	11.6641
FAM155A	0.00576395	0.0466671	11.5398
SYT2	6.95747e-06	0.000244077	11.4578
TMCO5B	0.000331948	0.00529218	11.2708
SIGLEC1	8.15312e-13	3.05771e-10	10.8336
IGLON5	0.000399821	0.00607601	10.8296
CDC6	0.00481621	0.0415686	10.6675
AC005515.1	1.96311e-05	0.000563241	10.1533
IL2RA	8.40339e-05	0.00176842	10.0235
GREB1	1.85107e-07	1.22252e-05	9.97166
PDCD1LG2	4.5767e-09	5.37985e-07	9.90833
PLIN2	0.000834649	0.0107939	9.55176
ZNF285	0.00262806	0.0264129	9.50367
PBX1	0.00563987	0.0461145	9.46817
IFIT3	1.05607e-21	1.8483e-18	9.37194
CCL2	3.27743e-06	0.000134089	8.94161
CHRDL1	0.00027156	0.00452164	8.82997
PMP22	0.00273118	0.0271677	8.82869
INHBA	7.6487e-05	0.0016414	8.73304
RSAD2	1.6134e-25	6.35338e-22	8.58031
IL18RAP	0.00287646	0.0281912	8.54927
OAS3	3.72036e-27	1.95337e-23	8.50887
IFI44L	6.88788e-32	1.08494e-27	8.30587
SH2D1A	0.000659786	0.00902137	8.24594
FAM78B	0.000624186	0.00863995	8.13872
FIGN	3.32804e-06	0.000135807	7.95819
NOS2P1	0.0016552	0.0184776	7.95448
MUC3A	0.00100659	0.01246	7.89459
HLX	0.000300162	0.00488682	7.80532
AL137161.1	0.00508446	0.0431974	7.78434
CMKLR1	1.26626e-08	1.27041e-06	7.73628
AC136632.1	8.0878e-05	0.00171807	7.67873
CCR1	2.057e-10	3.60384e-08	7.67263
HERC5	5.7092e-11	1.21525e-08	7.66827
DDX58	5.48316e-19	5.57213e-16	7.59842
TCF21	8.96587e-06	0.000295143	7.40204
SLAMF7	9.2761e-16	6.24099e-13	7.27634
GBP1	5.16539e-17	4.06813e-14	6.74375
FPR3	1.42751e-19	1.66558e-16	6.71439
TNFSF13B	4.31616e-13	1.72116e-10	6.6568
RNASE2	0.00567512	0.0463169	6.64575
TLR2	2.13245e-08	1.98167e-06	6.61447
CD163	1.15261e-21	1.91108e-18	6.55156
SBK1	1.25229e-21	1.97254e-18	6.32846
DDX60L	2.95848e-11	6.7051e-09	6.27199
OAS2	2.82725e-25	9.89631e-22	6.24902
AC138827.1	0.00611351	0.0488445	6.18177
SERPING1	7.73811e-09	8.40599e-07	6.11386
CMPK2	2.78767e-14	1.47295e-11	6.0709
DUX4	8.39587e-05	0.00176802	6.04683
GPR141	0.00489088	0.0420173	5.99582
DDIAS	0.00035974	0.00562145	5.98636
EVI2A	1.13139e-05	0.000357135	5.9763
ADGRE1	3.29435e-05	0.000845818	5.82894
PRKXP1	0.00410805	0.0369443	5.8124
MS4A7	1.00796e-10	1.9362e-08	5.79389
ADAP2	1.15111e-06	5.66616e-05	5.76897
GABRE	3.66368e-07	2.18593e-05	5.7264
IFIT5	3.02924e-15	1.87118e-12	5.71894
CD274	2.59332e-10	4.44007e-08	5.71116
CDH6	1.21001e-06	5.90076e-05	5.70132
MC2R	9.71385e-06	0.000316132	5.62525
P2RY6	0.000200229	0.00356104	5.54617
SAMD9L	6.65432e-12	1.76161e-09	5.52842
SMTNL1	0.00321623	0.0306568	5.51344
C3AR1	5.64343e-07	3.13002e-05	5.50854
XAF1	6.57805e-27	2.9604e-23	5.49462
ACE2	4.63412e-07	2.64472e-05	5.48476
CCR5	2.91673e-07	1.80878e-05	5.47603
RPH3A	3.07246e-08	2.70926e-06	5.47586
IFI44	1.20636e-12	4.17625e-10	5.47316
NPTX1	0.00164927	0.0184248	5.45044
RCVRN	0.00257959	0.0260131	5.36594
SAMD9	1.01198e-14	5.79666e-12	5.36566
MX2	6.02723e-16	4.31536e-13	5.34755
PPP1R1C	0.00419611	0.0374901	5.34687
EPSTI1	6.40559e-16	4.48434e-13	5.31147
GOLGA2P11	5.60339e-05	0.00127178	5.2909
HAVCR2	7.0068e-06	0.00024472	5.21082
GBP1P1	1.63365e-06	7.63573e-05	5.20294
MSR1	4.89724e-08	4.00722e-06	5.19334
CYP2C9	0.000317841	0.00511647	5.14228
ZIC3	0.000614802	0.00854727	5.08142
GBP4	1.21641e-13	5.77251e-11	5.04628
WARS1	2.5988e-11	6.06444e-09	5.02878
GBP5	4.61576e-10	7.32268e-08	5.02717
LAG3	0.00225777	0.0235712	5.01584
FASLG	0.000902825	0.0114361	4.9818
HERC6	1.62285e-11	3.93267e-09	4.96429
OLR1	2.27489e-06	9.91228e-05	4.95507
HOXB13	7.72954e-06	0.000264104	4.95429
DLGAP3	0.00128341	0.0150919	4.8785
LILRB1	5.89544e-05	0.00132543	4.85291
CD68	8.60344e-07	4.42227e-05	4.81516
LILRB4	2.78042e-08	2.48742e-06	4.80921
NHSL2	0.000137497	0.00264294	4.77046
GPR85	0.00150977	0.0171891	4.76244
GLRA3	0.00038259	0.00588513	4.74878
F13A1	0.00243128	0.0248117	4.72657
CYSLTR2	1.58749e-05	0.000471959	4.72445
CXCL13	6.03103e-06	0.000217885	4.6999
SLAMF8	0.000191338	0.00344244	4.69811
IFITM3	0.00291804	0.0285136	4.68706
KCNK10	0.000614361	0.00854491	4.66458
PLCXD3	2.041e-06	9.10729e-05	4.65023
DDX60	3.96113e-11	8.66579e-09	4.64685
AC139495.2	0.000448339	0.00669028	4.63677
C6orf223	0.000433128	0.00649445	4.63021
TIAM2	3.84694e-08	3.27006e-06	4.61304
MS4A6A	5.92333e-10	8.88584e-08	4.5563
ANXA13	0.00117034	0.0140937	4.53315
AC134669.1	3.23836e-06	0.000132836	4.52726
SLC4A10	0.00039347	0.00599974	4.47741
P2RX7	0.00178993	0.0196611	4.4394
OAS1	1.3733e-07	9.55034e-06	4.43257
ROBO2	0.00524432	0.0440918	4.42417
MS4A14	0.000319111	0.00512644	4.40574
MEFV	0.000259863	0.00437779	4.39252
FCER1G	3.45693e-07	2.07831e-05	4.38759
MAS1	0.000177425	0.00323836	4.3857
NLRC4	0.00331417	0.0314004	4.37236
ONECUT3	5.88227e-05	0.00132364	4.36019
APOL3	0.00169833	0.0188921	4.3393
ZNF684	0.00616202	0.0491449	4.30987
PKNOX2	8.31534e-11	1.64753e-08	4.30272
USP18	2.78522e-05	0.000744846	4.2877
TNFAIP6	0.00084633	0.0109002	4.26258
LILRA5	0.00437271	0.0386514	4.26033
UBE2L6	1.63414e-07	1.1071e-05	4.2596
SAMD3	0.00038066	0.00586689	4.24502
SLITRK2	0.000648868	0.00889912	4.23667
SDS	9.66154e-06	0.000315407	4.23226
APOL2	2.37376e-06	0.000102721	4.22949
IFITM1	2.90616e-05	0.000769999	4.22407
CCDC13	0.00560827	0.0459499	4.21119
PARP9	1.22264e-12	4.18663e-10	4.18607
ITPRID1	0.0045526	0.0398722	4.1797
C15orf62	0.00121101	0.0144454	4.14284
AC092474.1	0.00321953	0.030679	4.12546
SLC36A2	0.00251962	0.0255392	4.11723
CFAP97D1	5.45183e-08	4.39727e-06	4.07858
SLC8A1	3.11124e-09	3.7843e-07	4.07284
BATF2	8.47322e-06	0.000282169	4.04514
ANKRD22	0.0024165	0.0247126	4.01479
CDK15	0.00212217	0.0224949	3.99401
XIAPP3	0.000112877	0.00225632	3.96512
FAM169B	0.00140313	0.0162152	3.96234
HMGA2	4.88922e-09	5.66476e-07	3.95029
CCL4	3.55402e-05	0.000894267	3.94976
KIF15	0.00368568	0.0340194	3.93955
MICB	6.59534e-05	0.00145296	3.91796
RPL18AP16	0.00321309	0.0306455	3.91199
ASAH2B	0.000297465	0.00485043	3.89933
IDO1	9.46416e-09	1.00343e-06	3.88908
HTN3	0.000414352	0.00627865	3.88774
SELL	0.00421303	0.0376199	3.88757
TNIP3	3.43891e-08	2.96811e-06	3.88699
CD84	1.35511e-09	1.84806e-07	3.87241
CLEC7A	2.40474e-06	0.000103776	3.86945
CX3CR1	0.0034082	0.0320694	3.85059
MILR1	2.15548e-05	0.000605454	3.84576
SHANK1	3.3206e-05	0.000849788	3.8456
MNDA	9.60467e-06	0.000313875	3.84171
MX1	3.69516e-10	6.09469e-08	3.8358
PTPRO	1.56038e-05	0.000464617	3.81042
POU2F3	0.000814552	0.010608	3.80798
CDH8	2.59713e-05	0.000704715	3.80326
DTX3L	1.3397e-09	1.83498e-07	3.79637
RPL3L	0.000330456	0.00528176	3.78122
PDE3A	0.00221848	0.023273	3.75855
NAIPP1	8.70844e-06	0.000288781	3.75345
SYCP1	0.00438916	0.0387859	3.75119
TRIM71	0.000277745	0.00460758	3.73632
FBXO39	0.00413602	0.0371428	3.73112
TRIM22	1.12866e-13	5.47018e-11	3.68962
FCGR3A	3.43476e-05	0.000875225	3.68841
SLC2A3P1	0.00266236	0.0266411	3.68083
TRIM5	1.02613e-08	1.06687e-06	3.67276
AC008072.1	0.00196325	0.0211374	3.66925
GRIN3A	0.00332342	0.0314786	3.644
ISG15	0.00398348	0.0361231	3.63794
GIMAP8	1.27487e-05	0.000393749	3.59573
PKHD1	0.00521217	0.0439069	3.58514
IFI6	1.7194e-09	2.29518e-07	3.57911
ZEB2	1.36647e-13	6.14971e-11	3.57008
RORB	0.000309794	0.00500998	3.53764
DAB2	0.000112118	0.00224542	3.53425
C12orf50	2.1721e-10	3.75976e-08	3.52215
NPB	0.00483858	0.0416931	3.51176
GIMAP7	0.00163929	0.018352	3.48622
EIF2AK2	7.46606e-09	8.19523e-07	3.46716
LCP2	1.12864e-06	5.59049e-05	3.44332
SCGB3A2	2.7567e-07	1.72997e-05	3.4319
GIMAP2	0.000238456	0.00410946	3.41291
PTPRE	0.000293475	0.00479267	3.40829
CD209	1.51426e-05	0.000454321	3.40577
EPB41L3	2.00052e-05	0.00057189	3.40542
RTP4	0.00340325	0.0320365	3.40036
TRIM38	8.07348e-08	6.17328e-06	3.38157
AC108751.5	0.000495571	0.00717462	3.37924
MARCHF1	4.28372e-10	6.88521e-08	3.36251
VSIG4	0.00198837	0.0213714	3.35822
CD86	6.07633e-06	0.000219019	3.35238
SMCHD1	4.01006e-07	2.35303e-05	3.33365
AIM2	3.04179e-05	0.000795893	3.32927
OR11A1	0.00128013	0.0150782	3.29634
CHRNA7	0.00157753	0.0178061	3.27545
SRRM4	4.89101e-09	5.66476e-07	3.27396
PARP14	1.84486e-05	0.000533689	3.26693
BRIP1	0.00457075	0.0399978	3.2569
GDF6	2.64194e-05	0.000715026	3.22786
PPP2R2C	0.00171998	0.0190656	3.22234
C1QC	0.00212987	0.0225689	3.22209
PDE1B	0.000371548	0.00575375	3.22161
CEACAM1	0.000128406	0.00250011	3.21726
CLIC2	1.50079e-05	0.000450708	3.19748
CD80	7.00579e-06	0.00024472	3.19554
ARL10	3.12313e-05	0.000813123	3.18803
MTND1P23	3.88353e-05	0.000958063	3.1839
CSMD3	0.000352067	0.00553728	3.1754
TFEC	2.01117e-12	6.33578e-10	3.16874
SP110	0.000610763	0.00850858	3.16225
CLEC4E	0.000547146	0.00779238	3.1607
ADAMDEC1	1.7025e-05	0.000498919	3.1397
CLEC2B	0.000204243	0.00361225	3.13444
BCL2L14	0.000833256	0.0107847	3.11606
SLC7A7	2.6796e-05	0.000722116	3.10789
ETV5	0.000264408	0.00444084	3.0991
C1QB	0.00035624	0.0055834	3.0958
RD3	0.00286246	0.028101	3.09135
OLFML3	0.00497493	0.0425653	3.07824
H4C8	6.14495e-05	0.00137099	3.07483
POTEC	0.00175053	0.0193187	3.06964
ZNFX1	1.54927e-05	0.000462499	3.06282
CASP1	0.00150053	0.0171149	3.04989
AC087359.1	0.000858155	0.0110075	3.03817
LRFN1	0.00113414	0.0137313	3.01655
ZNF90P1	0.00410222	0.0369024	2.99989
LAMP3	9.57286e-05	0.0019717	2.99243
TLR3	2.64101e-05	0.000715026	2.99153
RASSF4	0.00325218	0.0309587	2.98616
RNF213	3.05375e-07	1.88263e-05	2.98152
PSTPIP2	6.71994e-05	0.00147115	2.97971
NAV3	1.22033e-06	5.92358e-05	2.95937
RAP2C	6.1826e-12	1.6506e-09	2.95552
NEXN	0.000122868	0.00241167	2.95523
TNFSF10	0.00227152	0.0236561	2.95048
XRN1	7.15044e-12	1.87717e-09	2.94837
CYBB	1.40192e-09	1.89548e-07	2.94251
ADIPOQ	0.000429785	0.00645466	2.92099
SHISA9	0.00022647	0.0039417	2.92014
PROX1	5.08669e-11	1.10514e-08	2.90508
TMEM273	0.00300943	0.0291981	2.9048
APOBEC3A	0.00181985	0.0198927	2.90311
CD226	3.26082e-06	0.000133583	2.89867
AC087894.1	0.00193336	0.0208942	2.88491
APOL6	4.77538e-08	3.91768e-06	2.88332
LAIR1	0.000156509	0.00293483	2.88317
LGMN	0.0010921	0.013299	2.8823
STAT2	2.85614e-07	1.78173e-05	2.8734
CPA4	0.000289029	0.00474707	2.87263
MMS22L	3.58834e-07	2.14911e-05	2.8683
SLFN12	0.00192924	0.0208678	2.83294
AQP9	0.000468042	0.00686121	2.8249
STAT1	1.8366e-11	4.3832e-09	2.81847
IFI16	4.16918e-07	2.41882e-05	2.8023
RGS18	0.000261344	0.00440039	2.79508
BCL2L15	1.07619e-05	0.000343498	2.79059
MICA	0.00617993	0.0492364	2.78858
ARHGAP11A	0.00593874	0.0477753	2.78268
CARD6	0.00447536	0.0394039	2.77773
SKA1	0.00157212	0.0177586	2.77685
GZMB	2.91187e-05	0.000770863	2.77368
MTAP	0.000140487	0.00269207	2.74885
PDE4B	0.00039579	0.00602638	2.74616
SLCO2B1	0.00414363	0.0372005	2.73137
C1orf162	0.000574967	0.00809709	2.72795
CSGALNACT2	0.00620052	0.0493395	2.723
ADGRE2	0.00095596	0.0119696	2.70015
RPL10AP6	0.00167044	0.0186213	2.69958
STARD3NL	0.00389864	0.0354967	2.69195
CCR2	0.00263944	0.0264894	2.6887
FRMD3	1.26439e-10	2.35693e-08	2.67983
ZNF670-ZNF695	0.00379545	0.0347682	2.6762
SLC25A28	0.00181783	0.0198775	2.67213
IGFL4	0.00147747	0.0169069	2.65568
BTN3A1	0.000248237	0.00422943	2.65081
GIMAP4	0.000666934	0.00909936	2.64606
CCDC169	0.00502116	0.0428444	2.63734
FYB1	0.00014749	0.00279734	2.63362
NAMPT	0.00146102	0.0167591	2.63191
BBC3	0.000396341	0.00603185	2.63079
GIMAP6	0.000764461	0.0100934	2.62499
TNR	0.000264452	0.00444084	2.61518
TLR7	2.14685e-05	0.000605454	2.61505
LINC00672	0.000496036	0.00717622	2.5934
C1QA	0.00492774	0.0422533	2.58889
SIRPB1	0.000602576	0.00842189	2.57768
MLKL	0.000622046	0.00862223	2.57734
EVI2B	1.11019e-06	5.52518e-05	2.57545
GPR34	0.00100005	0.0123887	2.57265
IL2RG	0.00292996	0.0285855	2.56279
LRRK1	7.91007e-10	1.14834e-07	2.55832
TNFSF14	1.9833e-05	0.000568517	2.55025
MT-ND6	5.89911e-08	4.70481e-06	2.53536
PLCL1	0.00218221	0.0229536	2.53053
BVES	0.00262884	0.0264129	2.52899
NAIP	1.21972e-06	5.92358e-05	2.52342
TRIM69	4.03476e-06	0.000156922	2.51847
PLSCR1	2.17254e-06	9.54556e-05	2.50922
LAP3	0.00123258	0.014652	2.50709
TAGAP	0.00010405	0.00211068	2.50542
MTND5P10	0.00269272	0.0268786	2.49744
PROSER1	3.94165e-08	3.32906e-06	2.49101
LGALS9	0.000311992	0.00504294	2.48905
CD96	1.11166e-05	0.000353387	2.48674
SP100	4.90705e-10	7.61512e-08	2.4828
NMI	0.00266612	0.0266553	2.47895
TECRL	0.00380271	0.0348246	2.47782
ABCC9	0.00225568	0.0235613	2.45104
ABLIM3	0.0023371	0.0241489	2.44979
MPP1	0.00221584	0.023253	2.44716
HELB	3.10574e-07	1.91047e-05	2.44715
LPAR6	0.000126866	0.00247625	2.44451
CYP19A1	0.00105272	0.0129293	2.44054
NEGR1	2.50575e-06	0.000107253	2.43731
SLFN5	1.96554e-08	1.8707e-06	2.42844
CCSER1	0.00230354	0.0238767	2.41281
FNIP2	0.001528	0.0173278	2.40636
AOAH	0.000101189	0.00206669	2.39698
ELF1	4.42564e-05	0.0010618	2.39253
ZCCHC2	0.00415744	0.0372927	2.39066
REXO1L1P	4.5856e-05	0.00109026	2.38832
APOL1	0.00172676	0.0191139	2.35857
RASGRP3	2.72128e-06	0.000114764	2.35275
PTPRC	3.77931e-05	0.000939697	2.34077
SLC36A1	0.000721403	0.00967903	2.32981
CMYA5	4.01604e-08	3.38282e-06	2.3296
PTCHD1	0.00604771	0.0484787	2.32944
PDE3B	0.000383838	0.00589574	2.32364
PTGS1	0.00543582	0.0451237	2.32238
TMEM35A	0.00424181	0.0377881	2.31508
EPB41L2	0.00126817	0.0149695	2.31361
DUXAP9	0.000100773	0.00206012	2.31252
UBXN2B	0.00113945	0.0137837	2.30449
MUC13	1.12506e-05	0.000356207	2.29105
GAPT	7.60393e-05	0.00163513	2.28993
NEDD4	4.29229e-12	1.21472e-09	2.28467
NSUN3	0.000345171	0.00545058	2.27348
NPAP1	0.00289319	0.0283145	2.27007
MPEG1	0.000770462	0.0101471	2.26791
SERPINB9	0.000763206	0.0100895	2.26662
MGAT4C	2.37408e-09	2.94451e-07	2.26565
ACSL4	0.00103712	0.0127577	2.2609
ZSCAN30	0.000253755	0.00430789	2.24745
FLVCR2	0.00135857	0.0157872	2.246
GINS1	0.00174588	0.0192849	2.2451
SLC25A44	0.00211493	0.0224407	2.24475
ZNF283	0.00383234	0.0350552	2.24132
CLIC4	0.000562042	0.00795061	2.23895
PATL1	5.5581e-05	0.00126515	2.23876
FUT10	0.000363747	0.00566647	2.23673
C2orf91	0.000514665	0.0074068	2.22384
CD40LG	0.000204869	0.0036177	2.22046
PNPT1	0.00193645	0.0209152	2.21981
ZNF429	0.000268875	0.00449834	2.21857
GGT2	0.00448305	0.0394386	2.21638
HNRNPA1P54	0.000147368	0.00279671	2.20529
DEPDC7	0.00121757	0.0144963	2.20224
IGF1	0.000785647	0.0103126	2.18878
SLC2A3	1.78734e-05	0.000519911	2.17503
TRAPPC3L	0.00281359	0.0277162	2.16868
NUB1	0.000843162	0.0108658	2.16765
RGS1	0.00327408	0.0311048	2.15287
NBN	0.00263901	0.0264894	2.14845
FLI1	8.16406e-07	4.26521e-05	2.14508
FGF13	0.00130191	0.0152469	2.14309
COLEC12	0.00623404	0.0495437	2.14304
USP15	0.000877108	0.0111876	2.13823
AC093392.1	0.00559355	0.045877	2.13822
PDE10A	0.00618802	0.0492649	2.13609
HHLA1	1.26782e-05	0.000391953	2.13603
KCNJ6	7.69778e-07	4.04847e-05	2.1354
ADCY10P1	0.00562806	0.0460521	2.12146
AC092656.1	0.00519717	0.0438529	2.1155
IGSF6	0.00105322	0.0129296	2.11064
USP32	0.00333269	0.0315474	2.10594
PLEK	0.000228217	0.00396963	2.10433
SPATA5	4.63886e-06	0.000175858	2.09951
PRR11	0.000873498	0.0111589	2.09447
KLRD1	1.17414e-07	8.48372e-06	2.08745
MOB3C	0.00545296	0.0452112	2.08215
CASP10	0.0027827	0.0275065	2.07463
FAM241A	1.64643e-05	0.000485197	2.06857
KMO	4.31111e-07	2.49198e-05	2.06324
HTR3B	0.0035841	0.0332883	2.06148
SNX20	1.26714e-07	8.98685e-06	2.0537
GALR1	0.000153939	0.00289757	2.05211
RNASE6	0.000268557	0.0044978	2.03807
STARD8	0.000124941	0.00244778	2.03647
MTO1	0.00579467	0.0468567	2.03102
ITK	1.52758e-05	0.000457448	2.0253
XXYLT1	0.00158012	0.0178176	-2.00063
TTLL10	0.000509831	0.00735403	-2.00227
GTF3C1	0.0023644	0.0243656	-2.00264
TECRP1	0.00238724	0.0245352	-2.00292
MOB2	0.00583159	0.0470575	-2.00369
SLC23A1	4.84044e-05	0.00114138	-2.00383
RETSAT	0.00225829	0.0235712	-2.00565
TNFRSF18	0.000131847	0.0025529	-2.006
FARS2	0.00113075	0.0136955	-2.00837
S100A16	0.00580125	0.0468848	-2.01215
RBM38	0.00389796	0.0354967	-2.01268
PDCL3	0.00301854	0.0292684	-2.01409
SEPTIN9	0.00524597	0.0440939	-2.01414
UBE2S	1.05083e-05	0.000337798	-2.01618
TOMM20	0.00520444	0.0438783	-2.0168
VPS28	0.00566719	0.0462761	-2.01726
WDR1	0.00216439	0.0228119	-2.02068
ETNK2	0.000318662	0.00512183	-2.02197
ACOT8	0.0018174	0.0198775	-2.02245
POLR3H	0.000940599	0.0118337	-2.02335
RTN4RL1	0.000168929	0.0031158	-2.02359
PLA2G6	4.87941e-05	0.00114885	-2.0237
CTSB	0.000336224	0.00534832	-2.02455
TMEM45B	0.00180011	0.0197386	-2.02514
TCEA3	0.00019432	0.00347821	-2.0252
ZNF90	0.00195838	0.0211058	-2.02595
NME5	0.00128032	0.0150782	-2.02613
EIF3C	0.00272776	0.0271509	-2.02627
ENO2	0.00599676	0.0481683	-2.02655
RNF40	0.0021894	0.0229985	-2.0266
COA4	0.00276764	0.0274179	-2.02681
MTND2P38	0.00518732	0.0438231	-2.02816
CNKSR1	0.000174389	0.00319592	-2.02986
NPTN	0.0014885	0.0170023	-2.03118
DBI	0.000938176	0.0118127	-2.03243
AKR1C7P	0.00363427	0.0336737	-2.03331
ANO9	0.00161663	0.0181564	-2.03342
GRTP1	8.41663e-05	0.00177002	-2.03396
FBP1	0.00145553	0.0167044	-2.03429
STRN4	0.00617442	0.0492313	-2.03572
DZIP1L	0.00298019	0.0289948	-2.03615
ENTPD3	0.00608306	0.0486382	-2.03743
PPP2CB	0.00126413	0.0149441	-2.03839
GJB1	5.05747e-05	0.00117932	-2.03988
EMC9	0.00024046	0.00413382	-2.0399
HNRNPA0	0.00250878	0.0254456	-2.04006
TRAK1	0.00290324	0.0283863	-2.04225
AC018523.2	0.0060199	0.0483048	-2.04357
RPS11	0.000415756	0.00628591	-2.04412
BOK	7.25696e-07	3.86829e-05	-2.04472
ESS2	0.000149184	0.00282268	-2.04472
RXRB	0.0016095	0.0180892	-2.04536
AL121594.1	0.00446856	0.0393551	-2.04576
AKR1C3	0.0027293	0.0271577	-2.04622
ATP5MC3	0.00072396	0.00970253	-2.04814
CFAP99	0.00107297	0.0131116	-2.04868
CYP39A1	0.000359995	0.00562145	-2.05093
EMD	0.000887599	0.0112926	-2.05189
CHKA	0.000293066	0.00478861	-2.05314
PPP1R8P1	0.00475413	0.0411794	-2.05326
IQCE	0.0017415	0.01925	-2.05435
SMARCD2	0.00187372	0.0203755	-2.05552
RRNAD1	2.34846e-05	0.000646592	-2.05558
GSTA3	9.46025e-05	0.00195171	-2.05569
CBLC	0.000439206	0.00658245	-2.05613
ANKRD23	6.94468e-06	0.0002439	-2.05759
ITGB1BP1	0.00629628	0.0499627	-2.05837
CFAP46	0.000336722	0.00534832	-2.05968
AL513165.2	6.99956e-05	0.00152074	-2.05988
LLGL2	0.00472927	0.0410092	-2.05998
SLC51B	0.00367317	0.0339343	-2.06032
GDF9	0.00151998	0.0172795	-2.06054
AC145212.1	9.50076e-07	4.83526e-05	-2.06119
ZGPAT	0.000358557	0.00560855	-2.06345
NTF3	0.000104368	0.00211441	-2.06407
AP4M1	0.00577938	0.046768	-2.06472
NOL12	0.000205672	0.00362985	-2.06532
LENG1	0.00459879	0.0401875	-2.06543
PKD1	0.000599134	0.00838122	-2.06561
FTSJ1	0.000316204	0.00509534	-2.06621
SPNS2	0.00404877	0.0365363	-2.06668
ELL3	0.00188087	0.0204348	-2.06766
ERCC1	0.000386256	0.00590977	-2.06782
FBXL13	0.00296832	0.028906	-2.06881
CNOT7P1	0.00239439	0.0245702	-2.06898
MTCO3P12	4.44465e-05	0.00106398	-2.06904
PYCARD	3.58153e-06	0.000143184	-2.06934
LRP11	0.0014754	0.0168894	-2.06978
CCDC146	0.00543273	0.0451118	-2.07061
PZP	0.00044952	0.00669878	-2.07131
TMEM39B	0.00217743	0.0229186	-2.07174
ZSCAN18	0.0043359	0.038423	-2.07197
FCGRT	4.46417e-05	0.0010669	-2.07207
ASB13	0.000278052	0.00461024	-2.07396
TXN	0.00167747	0.0186864	-2.07583
ITPKC	0.00350558	0.0327162	-2.07678
LYRM4	0.00135495	0.0157626	-2.07684
SQLE	0.0043933	0.0387898	-2.07837
G6PC3	0.000147097	0.00279324	-2.07922
GSTT2	3.55032e-05	0.000894051	-2.07956
HSPA5	0.0014385	0.0165391	-2.08069
PPP5C	0.00360804	0.0334602	-2.08101
NCLN	0.000795488	0.0104071	-2.08236
LHPP	0.000119121	0.0023513	-2.08278
AL589666.1	0.00220392	0.0231356	-2.08353
SLC16A13	0.00573904	0.046561	-2.08483
CHST7	5.63067e-05	0.00127614	-2.08553
NRN1L	0.00302582	0.0293119	-2.08582
NEURL4	0.00241501	0.0247093	-2.08595
DXO	4.37266e-05	0.00104994	-2.08634
PKP3	0.00152364	0.0172977	-2.0865
ASIC1	0.00017048	0.0031403	-2.08754
DECR2	0.00546862	0.0452886	-2.08889
SULT1A1	0.00158081	0.0178176	-2.08985
MFAP2	0.000795065	0.0104059	-2.08999
ABTB1	1.62979e-07	1.10654e-05	-2.0902
SP5	0.00185378	0.0201935	-2.09053
RCN2	0.000892716	0.01134	-2.09098
TMEM101	0.00264449	0.0265316	-2.09168
TMEM200C	0.00342938	0.0322206	-2.09211
RPS4X	0.0026638	0.0266411	-2.09324
C11orf71	0.00388466	0.0354206	-2.09368
ARFIP2	0.00214186	0.0226643	-2.0942
CDNF	0.000535718	0.00764508	-2.09443
POLR2E	0.00383692	0.0350767	-2.09588
NELFB	0.00071078	0.00956501	-2.09654
AC069503.2	1.57233e-07	1.07447e-05	-2.09682
WDR90	0.00292149	0.0285206	-2.09771
AL592114.1	0.00173304	0.0191766	-2.09787
MED22	0.000462864	0.00683299	-2.09809
KTI12	0.000167547	0.0031012	-2.0981
PYCR1	0.00384076	0.0350915	-2.09817
C20orf27	0.000711589	0.00957181	-2.09837
SELENOW	0.000268092	0.0044924	-2.09885
EIF1AXP1	5.46333e-05	0.00124899	-2.09912
CNNM3	0.0036385	0.033693	-2.0998
GPS2P1	7.10032e-07	3.79121e-05	-2.10072
MCRS1	0.000931031	0.0117368	-2.10186
PCDHGC3	0.0058159	0.046961	-2.10197
LRP4	0.000137188	0.0026401	-2.10352
LDHD	7.55353e-06	0.000258932	-2.10439
MST1P2	0.000122756	0.00241096	-2.10516
WLS	0.000478775	0.00697634	-2.1055
EGLN1P1	0.000986021	0.0122632	-2.10671
DLEC1	0.000596736	0.00835139	-2.10693
PPP1R37	0.00577725	0.0467627	-2.10796
LSM10	0.000113366	0.00226035	-2.10797
CCM2	0.0031231	0.0299778	-2.10806
SLC39A13	0.000513292	0.00739042	-2.10821
SLC66A2	5.03605e-06	0.000186429	-2.10949
RPL13AP6	0.00354724	0.0330032	-2.1104
WASHC1	0.000114957	0.0022863	-2.11114
ITPKA	0.000541366	0.00771703	-2.11157
AL512353.2	0.000963653	0.0120373	-2.11208
SNF8	3.24607e-05	0.000836834	-2.11228
WDR46	0.00104755	0.012881	-2.11237
C1orf35	3.91129e-05	0.000960474	-2.11255
PEX16	4.27387e-05	0.0010341	-2.11279
AKAP1	0.00432086	0.0383221	-2.11461
PARS2	0.000981405	0.0122154	-2.11618
PEBP1	0.00195897	0.0211058	-2.11666
GNAS	0.000135903	0.00262017	-2.11688
DNAJB12	0.00128152	0.0150866	-2.11692
LRRC26	0.00538902	0.0448297	-2.11752
AGTRAP	2.4276e-06	0.000104476	-2.11846
SLC25A1	0.000524057	0.00750426	-2.12039
SFXN4	0.000999089	0.0123817	-2.12045
PCDHAC2	0.00418807	0.0374395	-2.12256
NOL3	3.36388e-05	0.000859468	-2.12295
CD24	0.000281931	0.00465985	-2.12375
VPS37D	0.000843294	0.0108658	-2.12391
SDK1	0.00019877	0.00354178	-2.12393
CPSF6	0.000850387	0.0109346	-2.12419
B4GALT7	4.75289e-06	0.000178889	-2.1268
MRGBP	0.000113173	0.00225937	-2.12749
CUL7	0.000939393	0.0118233	-2.12767
NDUFS8	1.04157e-06	5.25e-05	-2.12768
ALS2CL	8.0755e-05	0.00171662	-2.12811
EEF1A1P30	1.83998e-07	1.22031e-05	-2.12845
TPRN	5.4265e-07	3.03643e-05	-2.12851
ERN2	0.000472987	0.00690799	-2.12867
ARMH1	9.5345e-06	0.00031223	-2.12867
ISCA1	0.00536145	0.0446713	-2.12875
ALDH5A1	0.000482817	0.00702549	-2.12915
RAET1G	0.00108386	0.0132223	-2.1317
RND2	4.32406e-05	0.00104384	-2.13177
MRPS7	0.000364063	0.00566647	-2.13387
CYB5R3	0.0010864	0.0132418	-2.13458
TEKT3	0.00351637	0.0327707	-2.13656
SNX25	0.000114686	0.0022838	-2.13673
BPIFB1	0.000476873	0.00695828	-2.13713
LMF2	4.36014e-05	0.00104933	-2.13729
SMPDL3A	0.0060653	0.0485579	-2.13733
SDHAP3	0.00136326	0.0158299	-2.1377
ZG16B	0.00110183	0.0133864	-2.1377
C21orf58	0.00558989	0.0458709	-2.13788
COL4A5	0.00448094	0.0394386	-2.13805
AC243547.3	0.00515285	0.0436137	-2.13872
TOMM5	0.00269109	0.0268776	-2.14004
SPON2	0.000139872	0.00268356	-2.14306
EEF1A1P13	2.797e-06	0.000117485	-2.14437
NUDT17	4.34503e-07	2.50699e-05	-2.14449
LRIG1	0.00576223	0.0466652	-2.14531
CROCC	0.00136449	0.0158385	-2.14576
THYN1	0.00442264	0.039027	-2.14623
GFER	6.60693e-05	0.0014545	-2.14782
AK8	0.000178733	0.00325847	-2.14848
KCNK5	0.00229584	0.0238227	-2.14881
GLTPD2	0.000900901	0.0114164	-2.14941
BABAM1	0.00396507	0.036008	-2.14994
MDH2	0.00313912	0.0300949	-2.15224
OVOL2	0.00234688	0.0242247	-2.15247
TMEM237	8.5609e-05	0.00179557	-2.15303
PEX10	0.000677551	0.00921229	-2.15442
ZBTB48	0.000451452	0.00672122	-2.15491
TRABD	4.31127e-05	0.00104155	-2.15652
CMBL	0.000241579	0.00414513	-2.15693
EXOSC7	0.00210924	0.0224031	-2.15759
LRRC34	0.000912657	0.0115375	-2.15785
ANKRD24	0.00301514	0.0292444	-2.15858
TMC4	0.000146197	0.00277783	-2.1586
ERF	7.07605e-05	0.00153313	-2.15926
UQCC3	2.47457e-07	1.58126e-05	-2.15967
ABHD2	0.000165684	0.00307574	-2.15978
SLC16A5	8.81388e-06	0.000291357	-2.16069
MST1R	5.22411e-06	0.000192036	-2.16088
CNPY2	0.000202762	0.00359258	-2.16134
GPC4	9.26369e-05	0.0019187	-2.16141
INPP5E	0.000456041	0.00676396	-2.16286
STK16	0.000877168	0.0111876	-2.16306
TRMT61B	0.0046198	0.0403131	-2.16397
NAXE	0.00126824	0.0149695	-2.16402
LAMA3	0.00336403	0.0317772	-2.16456
SMKR1	4.80162e-10	7.52564e-08	-2.16494
CHMP1A	0.00125096	0.0148225	-2.16571
COX8A	0.00377648	0.0346651	-2.16667
RAD9A	0.00170348	0.0189427	-2.167
CTIF	0.00178604	0.019639	-2.16731
EIF3L	0.000485052	0.00705149	-2.16743
NUCB2	0.00206683	0.0220045	-2.16772
NDUFB1	0.00153502	0.017378	-2.17008
TNK1	2.23806e-05	0.000623944	-2.1703
TOR4A	6.05832e-06	0.00021862	-2.1709
RGS22	0.00347908	0.0325324	-2.17112
RPSAP9	8.94339e-05	0.00186215	-2.17138
CNPPD1	0.000477712	0.00696729	-2.17138
TMEM175	0.000718637	0.00965014	-2.17307
PPP1R14C	0.00143048	0.0164649	-2.17338
DEXI	0.00259044	0.0260974	-2.17438
MRPL15	0.000211767	0.0037166	-2.17444
CFAP100	0.000456804	0.0067721	-2.17499
KLK11	0.00132197	0.0154588	-2.17523
HEXIM1	0.00493949	0.0423195	-2.1753
UPF1	0.00113	0.0136917	-2.17696
PIGZ	1.13014e-05	0.0003571	-2.17698
TEAD3	0.000155094	0.00291523	-2.17839
METTL9	0.00353339	0.0329035	-2.17858
ZNF446	0.00407932	0.0367489	-2.17871
AC009133.6	0.00077823	0.0102366	-2.17884
MUCL1	0.000200713	0.00356246	-2.17897
MTCO2P22	3.49509e-13	1.41161e-10	-2.18006
RAB11FIP3	3.90635e-05	0.000960474	-2.18156
HMCES	0.00448531	0.0394475	-2.1825
UBE2FP1	0.00214698	0.0226968	-2.18251
EMC7	0.00567769	0.0463259	-2.18392
ROPN1B	1.60904e-06	7.55435e-05	-2.18505
IL12A	2.2247e-05	0.000620768	-2.1855
RPL37A	0.000472388	0.00690243	-2.18572
AC069528.1	0.00503618	0.0429145	-2.18664
DGUOK	0.00205766	0.0219291	-2.18765
MAPRE3	0.00180809	0.0198122	-2.18805
MRAP2	0.000346278	0.00546142	-2.1893
TMEM134	0.00399227	0.0361716	-2.19069
MAZ	2.5766e-05	0.000700956	-2.1911
MIF4GD	2.71154e-05	0.000729475	-2.1916
MIPEPP3	1.89622e-06	8.58287e-05	-2.1916
ZNF837	2.02145e-05	0.000575266	-2.19218
ATP5PF	0.000492108	0.0071376	-2.19237
GMPPA	0.00504362	0.0429546	-2.19269
OR7E47P	0.000564451	0.00797108	-2.19309
ACP1	0.00203083	0.0216798	-2.19409
CCDC24	0.0015156	0.0172493	-2.19459
TEX26	9.45342e-05	0.00195158	-2.1948
TNNC1	5.39527e-09	6.20318e-07	-2.19522
ANAPC2	0.000185107	0.00334947	-2.19608
ENO4	0.00218423	0.0229608	-2.19726
NGEF	5.37251e-05	0.00123811	-2.19781
ENTPD6	0.000169497	0.00312443	-2.1985
FAHD2CP	0.00204486	0.0218001	-2.19953
IFT27	9.38382e-08	7.03854e-06	-2.19986
HMGN2	0.00261959	0.026349	-2.20174
PCDHA13	0.000268821	0.00449834	-2.20203
FLII	0.00432649	0.0383612	-2.20252
TCFL5	0.000494536	0.00716623	-2.20266
PSCA	0.000832889	0.0107844	-2.20324
SLC22A4	0.00144161	0.0165601	-2.20343
INAFM1	0.000693256	0.00936754	-2.20426
ELP5	0.00248545	0.0252794	-2.20535
STARD10	0.00054792	0.00779844	-2.20565
GGT6	0.00489296	0.0420237	-2.20609
GAR1	0.000270659	0.00451445	-2.20694
RAB11B	0.000751032	0.0099704	-2.20728
BCR	0.00220173	0.0231204	-2.20752
EEF1A1P42	0.00559138	0.0458712	-2.20767
AC245297.1	6.25079e-05	0.00139067	-2.20837
EEF1A1	7.84753e-11	1.59497e-08	-2.20927
STAP2	0.000114779	0.0022842	-2.20935
CDK4	0.00367066	0.033931	-2.20961
HNRNPCP2	0.00479545	0.0414575	-2.21047
TCTN3	0.00471735	0.0409381	-2.21205
KRT18	0.000859633	0.011022	-2.21233
BEX5	8.24722e-05	0.00174371	-2.21258
COX14	5.72655e-09	6.51276e-07	-2.21317
GNPTG	1.82115e-05	0.000528284	-2.2136
GEM	0.00141979	0.0163658	-2.21411
CAPN1	0.00250487	0.0254224	-2.21768
KLHDC2	0.00065378	0.0089509	-2.21798
TEDC1	0.000175242	0.00320968	-2.21997
SSUH2	0.00238692	0.0245352	-2.22147
ST6GALNAC1	0.000918365	0.011591	-2.22294
TTC12	0.00212202	0.0224949	-2.22298
NUBP2	7.94031e-05	0.00169245	-2.22402
FZD1	0.000147991	0.00280346	-2.22539
C9orf16	0.000534772	0.00764033	-2.2259
CDHR4	0.000620491	0.00861495	-2.22612
HBA1	0.000255139	0.00432131	-2.22641
FAM86HP	1.31227e-05	0.000402143	-2.22678
TXN2	0.00241897	0.0247241	-2.22696
ATP5MD	0.00133234	0.0155397	-2.22721
RFNG	4.13953e-06	0.000159665	-2.22871
TRIP13	0.00237396	0.0244322	-2.23038
TUSC1	0.000516117	0.00742017	-2.2305
DHRS13	0.000219834	0.00384319	-2.23074
VAT1	0.00445909	0.0393046	-2.23115
PIN1	3.43272e-07	2.07172e-05	-2.23121
TMBIM4	0.00452938	0.0397573	-2.23129
CACFD1	0.00101257	0.0125179	-2.23187
LAMA5	0.00105356	0.0129296	-2.23213
VPS26B	0.00114314	0.0138084	-2.23279
MACIR	0.000584333	0.00819966	-2.23303
ZNRD2	0.000259483	0.00437373	-2.23331
LLGL1	9.15285e-05	0.00189824	-2.23331
ACCS	0.000406861	0.00617108	-2.23352
CROCC2	0.000398438	0.00606083	-2.23419
CPE	4.77921e-05	0.00112922	-2.23481
PLXNA1	0.000255289	0.00432152	-2.23508
IGHV1-2	0.000628189	0.00867976	-2.2355
APOD	0.00171902	0.0190617	-2.23698
PACRG	0.000787155	0.0103152	-2.23832
PTCD1	0.00281686	0.0277333	-2.23885
FAM207A	0.00063322	0.00873394	-2.2403
RAB25	0.00227887	0.023717	-2.24134
BDH2	0.00189906	0.0206084	-2.24207
COPE	3.14958e-05	0.000818269	-2.24217
CTNNA1P1	2.32523e-05	0.000642559	-2.24349
GRAMD4	0.0013523	0.0157434	-2.24379
COPS6	0.00134801	0.0156992	-2.24387
DOK7	0.000115949	0.00229444	-2.24509
FAM234A	0.00130424	0.0152685	-2.24541
ANAPC16	0.00311534	0.0299398	-2.24634
DTX2P1	0.00382887	0.0350337	-2.24791
AADAT	0.00103458	0.0127364	-2.24804
BEST4	5.26239e-05	0.0012154	-2.24834
LRPAP1	6.48916e-06	0.000229809	-2.24911
SLC25A39	0.00101913	0.0125855	-2.25102
NYNRIN	0.00342641	0.0322023	-2.25311
UPF3A	0.00174489	0.0192807	-2.25527
CSNK1G2	0.000180059	0.00327695	-2.25639
MAPK15	6.44011e-06	0.000228472	-2.25697
PSKH1	0.000393079	0.00599669	-2.25797
PRRG2	3.22258e-06	0.000132836	-2.25838
IZUMO4	3.40542e-06	0.000138427	-2.26036
MPND	0.0006457	0.00885954	-2.26069
CCDC8	5.40979e-05	0.00124225	-2.26254
SLC9A3R1	0.000634843	0.00874485	-2.26266
AC068896.3	9.62267e-05	0.00197874	-2.2627
ZMAT5	3.49267e-05	0.000885101	-2.26288
C11orf16	0.00240583	0.0246264	-2.26328
KLHDC8B	0.00539656	0.0448657	-2.26368
CA8	0.00214165	0.0226643	-2.26535
RORC	0.00351223	0.0327548	-2.26646
HMOX2	5.96747e-05	0.00133613	-2.26735
PITHD1	0.00484604	0.0417238	-2.26832
AC011511.4	0.00187854	0.0204208	-2.26847
RPRM	2.69237e-05	0.000724938	-2.26874
MRPL11	0.000959206	0.0120055	-2.26961
SPATS1	0.00555029	0.0457127	-2.27013
RHOT2	0.000335288	0.00534002	-2.27171
HDAC10	7.93574e-06	0.000269396	-2.27272
PLEKHJ1	0.000162947	0.00303773	-2.27313
CCR10	0.00337744	0.0318656	-2.27354
PLXNB2	0.00266059	0.0266338	-2.27478
EML2	0.000782741	0.010283	-2.27515
H3C13	3.48656e-05	0.000885101	-2.27522
PHYH	0.000739955	0.00986691	-2.27532
DOHH	3.44905e-06	0.000139481	-2.27555
ARVCF	5.78799e-05	0.00130522	-2.27556
PPIA	0.00168979	0.0188104	-2.27585
PPP1R35	3.15069e-05	0.000818269	-2.27601
SUGP1	0.000517025	0.00742043	-2.27636
HEPACAM2	0.000125531	0.00245475	-2.27876
DDAH2	0.000464582	0.00683723	-2.27996
RSPH14	2.29064e-05	0.00063523	-2.28072
LYRM9	0.000253799	0.00430789	-2.28083
PBXIP1	0.000183413	0.00332073	-2.28296
PTPMT1	0.00087447	0.0111668	-2.28386
COPRS	0.000884272	0.0112603	-2.2846
ULK3	0.000353197	0.00555228	-2.28498
SLC25A29	9.60331e-05	0.00197605	-2.28536
CEBPA	0.000346983	0.00546823	-2.2876
TAX1BP3	7.36745e-06	0.000254492	-2.28778
AHNAK2	0.000115488	0.00229209	-2.28778
SDSL	0.000256867	0.00433891	-2.28784
SELENOO	6.1084e-08	4.85942e-06	-2.28841
MT1F	1.33645e-05	0.00040679	-2.28889
TMEM51	0.000870557	0.0111258	-2.28972
CBX4	0.00354051	0.0329503	-2.28998
CERS2	0.000365811	0.00568251	-2.29314
ADGRL1	3.09748e-05	0.000808449	-2.29414
BPIFA1	0.00192672	0.0208583	-2.29416
LRATD2	0.000185892	0.00336174	-2.29575
RPL7AP8	0.000166714	0.00309122	-2.29608
PRSS22	5.08283e-05	0.00118348	-2.29652
MICOS10-NBL1	0.00129235	0.0151801	-2.297
RDH14	0.000833944	0.0107892	-2.29736
CLTB	0.000848719	0.0109176	-2.29908
SNRNP25	0.00449036	0.0394588	-2.29949
SERF2	0.000460585	0.00680808	-2.30007
HLA-DQB2	0.000662435	0.00904973	-2.30058
S100A1	4.36036e-05	0.00104933	-2.30376
TMEM126A	0.000383631	0.00589574	-2.30671
HMBS	0.00409061	0.0368295	-2.30723
MAN2B2	0.00138719	0.0160664	-2.30917
MPC2	0.00127102	0.0149966	-2.30956
CCL15	3.11452e-05	0.000811552	-2.31147
RPL5	0.00201417	0.0215604	-2.31244
HSFX4	1.61705e-05	0.000478327	-2.31419
FAM81B	0.00296738	0.0289058	-2.31537
VPS37C	0.00018979	0.00341655	-2.31598
LSR	0.00185264	0.0201881	-2.31609
EEF1A1P12	5.83039e-08	4.66269e-06	-2.31649
PGAP6	0.000827012	0.0107304	-2.3196
MUL1	3.80358e-05	0.000944242	-2.32079
SLC35A2	0.00069343	0.00936754	-2.32106
PTN	6.8382e-05	0.00149314	-2.32182
KCNQ1	4.46699e-05	0.0010669	-2.32192
PAOX	2.97137e-05	0.000781361	-2.32232
TPT1P9	4.44798e-06	0.000169233	-2.32262
HAUS4	0.00046471	0.00683723	-2.32532
CCDC57	4.88561e-05	0.00114945	-2.32542
PLCD1	0.000610939	0.00850858	-2.32549
PAXX	1.23593e-07	8.80897e-06	-2.32613
TP53I13	2.00841e-05	0.00057207	-2.32728
SMIM19	0.00104934	0.0128979	-2.3293
IL20RA	2.80554e-06	0.000117687	-2.33083
DVL2	0.00398199	0.03612	-2.33206
KATNB1	0.000263604	0.00443606	-2.33302
IFI27L1	8.19544e-08	6.23626e-06	-2.33394
PPP2R1A	0.00015843	0.00296202	-2.33499
DOK4	1.18735e-05	0.000371821	-2.33501
TSPAN9	0.000193723	0.00347147	-2.33595
AC008878.3	0.00366187	0.0338782	-2.3362
WASH3P	1.01658e-05	0.000329139	-2.33921
PITX1	0.000283702	0.0046793	-2.33938
THAP4	0.000735859	0.00982695	-2.33956
PET117	0.0001762	0.0032216	-2.34088
CD2BP2	6.30472e-05	0.00139773	-2.34099
WRNIP1	0.00121493	0.0144702	-2.34142
KRT8P50	6.99189e-05	0.00152012	-2.34148
PPT2-EGFL8	0.000223738	0.00390279	-2.34183
PEMT	1.99762e-05	0.000571581	-2.34215
CFAP65	0.00255069	0.0257876	-2.34295
PNKP	1.57255e-06	7.41618e-05	-2.34453
HNRNPA1P48	0.00174829	0.0193048	-2.34679
FSTL1	0.000140393	0.00269191	-2.34768
ZC2HC1A	0.000516836	0.00742043	-2.34818
CCL15-CCL14	0.00114892	0.0138517	-2.34995
ARHGAP39	4.95642e-06	0.00018413	-2.35043
CDKN1C	0.00207999	0.0221147	-2.35086
LRRC42	0.000360095	0.00562145	-2.35206
TMEM59	0.00057196	0.00805835	-2.354
MACROH2A2	0.000179905	0.00327604	-2.35424
STK25	0.000692567	0.00936754	-2.3557
ZNF688	0.00113978	0.0137837	-2.35636
PNPLA6	0.000138373	0.00265642	-2.35642
SH3GLB2	0.00215295	0.0227369	-2.35708
CDKN1A	0.000624003	0.00863995	-2.35758
KLC4	0.000368017	0.00570553	-2.35963
ARFGAP1	0.000240526	0.00413382	-2.36036
PTS	2.15775e-05	0.000605454	-2.36086
TIMM29	2.47011e-05	0.000675485	-2.36092
FTH1P20	3.31158e-05	0.000848394	-2.36185
TMEM98	1.62879e-05	0.000480898	-2.36251
B3GALT4	7.86164e-06	0.000267746	-2.36256
P4HTM	4.82493e-05	0.00113858	-2.36355
EFHD2	0.000123184	0.00241635	-2.36385
POTEKP	0.00300219	0.0291629	-2.36452
MAP1B	0.000743908	0.00989251	-2.36523
RANBP1	0.00109381	0.0133147	-2.3662
BOLA1	0.000315853	0.00509228	-2.36634
ZNF771	1.8473e-05	0.000533903	-2.36772
CTNNAL1	0.000464719	0.00683723	-2.3679
RPL23	0.000404635	0.00614028	-2.36873
CIAO3	0.00329819	0.0312772	-2.36992
CCDC157	0.000634247	0.00874395	-2.37299
EFEMP1	0.00117426	0.0141302	-2.37364
STX10	0.00100708	0.0124612	-2.37387
THOP1	0.00171464	0.0190308	-2.37518
C10orf67	0.000330671	0.00528252	-2.37796
ADCK2	1.89882e-05	0.000546787	-2.37814
RRP9	7.79353e-05	0.0016702	-2.38192
RPN1	0.00129851	0.0152353	-2.383
MIEN1	0.000617876	0.00858242	-2.3864
CHPF	0.000691895	0.00936689	-2.38848
TRAF7	0.000200303	0.00356104	-2.38878
PRPF40B	3.21357e-05	0.000831176	-2.38904
GALNT2	9.16382e-05	0.00189926	-2.3903
NUDC	0.000894389	0.0113567	-2.39193
OVOL1	0.000241354	0.00414353	-2.39256
RNASEK-C17orf49	0.000909818	0.0115062	-2.39339
AP003419.1	1.45288e-05	0.000437991	-2.39457
PTOV1	8.70671e-06	0.000288781	-2.39497
ELMOD2	0.000270698	0.00451445	-2.39552
MRPL57	0.000764307	0.0100934	-2.39553
EXOSC5	0.00263014	0.0264129	-2.39564
EPHB3	3.43582e-06	0.000139124	-2.3967
CYB5A	0.00164963	0.0184248	-2.39677
THOC6	2.25435e-05	0.000626954	-2.39812
CSRP1	9.27837e-05	0.00192048	-2.39846
ESPN	7.50704e-06	0.000258182	-2.39864
AHCY	0.000306337	0.00496938	-2.39908
THOC7	0.000621696	0.00862223	-2.3995
CRACR2B	4.11846e-07	2.3938e-05	-2.39992
TMPRSS2	0.00151765	0.0172601	-2.40042
DCTN3	0.00049498	0.00716936	-2.40055
ALG5	0.000216091	0.00378617	-2.40062
TSNAXIP1	3.52094e-06	0.000141338	-2.4011
CYBA	0.00027118	0.0045177	-2.40179
FZD8	1.4149e-05	0.000428179	-2.40216
EBPL	6.6202e-05	0.0014564	-2.40284
TMEM204	7.46191e-06	0.00025691	-2.40359
CTTN	0.00109923	0.0133755	-2.40401
RILP	8.29246e-05	0.00174858	-2.40525
MANF	2.17609e-05	0.000609689	-2.40841
PIR	0.000299896	0.00488502	-2.40843
MCRIP2	0.00122675	0.0145891	-2.40894
PIGQ	4.35749e-05	0.00104933	-2.40924
C7orf57	0.00184994	0.0201702	-2.40964
DRC3	0.00176333	0.0194299	-2.41037
ABHD14B	1.76156e-05	0.000513361	-2.41223
MORN2	0.00514066	0.0435691	-2.41225
FAIM	0.00251484	0.0254989	-2.41238
KLHDC7A	0.00102083	0.0125973	-2.41239
NAA38	3.85104e-08	3.27006e-06	-2.41524
MTA1	1.05731e-05	0.00033919	-2.41555
DNAJB1	0.00245803	0.0250437	-2.41561
CEL	2.09e-08	1.96541e-06	-2.41668
BUD31	0.00534595	0.0446713	-2.4167
PCIF1	2.21709e-05	0.000619349	-2.41878
AUH	0.000281412	0.00465371	-2.42053
SPOUT1	0.000200722	0.00356246	-2.42109
SLC13A2	0.00422422	0.0376665	-2.42189
TUBB8P8	0.000115817	0.00229337	-2.42192
TMEM201	0.00350731	0.0327186	-2.42225
SDF4	0.00178218	0.0196034	-2.42244
ICAM2	2.73811e-05	0.000735995	-2.42299
MTX1	0.00269698	0.0269125	-2.42344
EEF1DP3	0.00617796	0.0492346	-2.42442
ZNF524	2.49712e-07	1.58929e-05	-2.42828
PRPH	0.000951911	0.0119519	-2.42905
ABHD17A	0.000631124	0.00870885	-2.4292
LSM14B	0.000678415	0.00921609	-2.42966
RPL28	0.00259543	0.026131	-2.43004
IFT57	0.00102715	0.0126548	-2.43084
IDUA	0.000952333	0.0119519	-2.43132
CHID1	0.000870195	0.0111257	-2.4318
NDUFS5	0.00350379	0.0327162	-2.43181
KIF19	0.00119378	0.0143104	-2.43308
SLC27A2	1.72497e-05	0.000503632	-2.43377
CTNNBIP1	0.0012105	0.0144454	-2.43387
EIF3K	0.000724079	0.00970253	-2.4354
BTBD2	4.68385e-05	0.0011086	-2.43543
PFDN5	0.000211491	0.00371589	-2.43599
BFSP1	1.51144e-06	7.17093e-05	-2.43707
ZBED8	4.49935e-05	0.00107328	-2.43745
ARL16	0.000340947	0.00540285	-2.43816
FAM189A2	0.000557388	0.00789896	-2.4383
AC011503.3	0.00153286	0.0173641	-2.43996
EPN3	0.000187349	0.00338032	-2.43997
CCDC40	0.00524413	0.0440918	-2.44007
IDNK	0.000128212	0.00249873	-2.44112
CITED4	0.000512538	0.00738293	-2.44498
RBM24	0.00585959	0.047248	-2.44559
NAPRT	3.62998e-06	0.000143843	-2.44629
ATP6V1B1	0.000465849	0.00683723	-2.44656
C4orf47	0.000102459	0.00208512	-2.44776
MYL6	3.96304e-05	0.000969314	-2.44899
COLCA2	0.000743671	0.00989251	-2.44903
SDHAF3	0.00315945	0.0302346	-2.44913
GMPPB	0.00240136	0.0246153	-2.44946
ACOX3	0.000336528	0.00534832	-2.44989
AC068533.4	0.000234008	0.0040483	-2.45028
TIMM8B	0.00143711	0.0165292	-2.45042
QARS1	0.000202494	0.00358986	-2.45126
RIBC1	0.000415828	0.00628591	-2.45642
KRT8P31	8.37367e-05	0.00176452	-2.45787
COQ8A	0.000796402	0.0104147	-2.45869
BOLA2B	5.5859e-06	0.000203436	-2.45918
TSSC4	0.000210173	0.00369687	-2.46027
EFNB1	0.000967465	0.0120657	-2.46055
DENND10P1	0.000855596	0.010982	-2.46058
DZIP1	0.00402961	0.0363952	-2.46258
SEMA3F	0.000174092	0.00319418	-2.46264
FABP6	9.1071e-05	0.00188999	-2.46365
TEKT5	0.000587791	0.00824084	-2.46506
ERGIC3	0.00103441	0.0127364	-2.46627
RETREG1	8.38296e-06	0.000280348	-2.46718
MEIG1	2.25689e-08	2.05512e-06	-2.46739
RNF208	0.000601034	0.00840407	-2.46786
SVOPL	0.00277663	0.0274552	-2.4685
AC137936.2	0.00252549	0.0255885	-2.46874
MMP24	6.38242e-06	0.000226936	-2.46996
AC020915.5	8.51173e-05	0.00178644	-2.47176
MRPL33	0.000776047	0.0102121	-2.47354
MRPS2	0.000110541	0.00222291	-2.47368
EPS8L2	0.000464057	0.00683723	-2.47456
MRPL20	0.00266022	0.0266338	-2.47539
MARVELD1	5.09853e-05	0.00118625	-2.47569
MRPS24	0.000153511	0.00289238	-2.47621
PGP	7.02619e-08	5.45188e-06	-2.47702
KRT8P45	0.000465619	0.00683723	-2.4772
RHOC	0.00478577	0.0413851	-2.47908
ADAM15	0.000610179	0.00850552	-2.47923
PSMB6	0.00360269	0.0334302	-2.47932
AC127526.2	0.00141948	0.0163658	-2.4798
RIBC2	4.33898e-05	0.00104664	-2.47994
NOTCH3	1.18276e-05	0.000370752	-2.48121
CD81	2.67924e-05	0.000722116	-2.48223
CRADD	0.000651677	0.00892599	-2.48228
PQBP1	1.7604e-05	0.000513361	-2.48328
EEF1A1P15	3.54998e-05	0.000894051	-2.48419
CFAP77	0.0040562	0.036572	-2.48554
DRG2	3.0414e-05	0.000795893	-2.48791
AC005943.1	0.000191863	0.00344795	-2.48808
C14orf39	0.00140778	0.0162452	-2.48818
AP1S1	3.20519e-05	0.000829688	-2.4891
DNER	0.000416094	0.00628622	-2.48979
HABP4	3.52359e-05	0.000890879	-2.49073
MRPL40	0.000562593	0.00795126	-2.49133
DHRS4	0.00128581	0.0151145	-2.49232
NSMCE1	0.000959977	0.0120104	-2.49343
EEF1A1P19	1.13429e-07	8.23356e-06	-2.49416
CYC1	1.29381e-05	0.000398424	-2.49448
VPS25	0.00384226	0.0350951	-2.49459
RACK1	8.17703e-05	0.00173586	-2.49697
CDCA4	0.00224	0.0234363	-2.497
UPK3BL1	6.56947e-05	0.00144827	-2.49783
FAM104B	0.000232379	0.00402233	-2.49812
PCBD1	5.12993e-05	0.00119092	-2.50141
KIF22	7.57626e-09	8.28732e-07	-2.50144
CFAP298	0.00340369	0.0320365	-2.50146
TCEAL1	0.0005837	0.00819966	-2.50312
FSCN3	1.69694e-06	7.8503e-05	-2.50352
HMGN3	0.000234686	0.00405557	-2.50383
MRM1	2.94849e-05	0.000777292	-2.50419
GPRC5C	0.00010221	0.00208139	-2.5057
RPS19BP1	0.000364238	0.00566647	-2.50609
PPP2R3B	1.57546e-06	7.41881e-05	-2.50705
FARSA	0.0036867	0.0340194	-2.5075
PNLDC1	4.7973e-06	0.000180345	-2.50809
TRMT112	0.00132336	0.0154685	-2.51002
ROGDI	6.96312e-05	0.00151651	-2.51193
NXT1	0.00114127	0.0137964	-2.51239
AKT1	0.00133361	0.0155488	-2.51288
UBE2J2	0.00121427	0.0144679	-2.51542
HADH	0.00271325	0.0270407	-2.51699
PROC	3.52189e-06	0.000141338	-2.51883
INCA1	0.00557993	0.0458485	-2.51969
CENPT	0.00300303	0.0291629	-2.51969
PFKL	0.000180577	0.00328449	-2.51988
CTSD	0.000170557	0.0031403	-2.52458
MRM3	3.35228e-05	0.0008572	-2.52517
MICOS13	1.83869e-06	8.38267e-05	-2.52722
TIMM17B	5.32907e-05	0.001229	-2.52747
RPL15P20	0.00102264	0.012614	-2.52857
MVK	2.17725e-05	0.000609689	-2.52973
C16orf58	4.95563e-06	0.00018413	-2.53071
PDAP1	0.00124658	0.0147873	-2.53133
NDUFA3	0.000123387	0.00241884	-2.53168
MSRB3	6.5098e-05	0.00143646	-2.53246
ALDH3B1	0.000779471	0.0102486	-2.53352
TLE5	0.000273697	0.00455002	-2.53383
EFNB3	7.02107e-06	0.000244944	-2.53486
AL121845.2	0.000378882	0.00584808	-2.53566
USP5	8.89534e-05	0.00185337	-2.53575
TFPI2	4.4521e-05	0.00106495	-2.53581
NSA2P5	0.00465464	0.0405742	-2.53837
MVP	0.00564318	0.046128	-2.54001
TP73	0.0012642	0.0149441	-2.54319
SIX5	0.000524484	0.00750696	-2.54361
XYLT2	2.04444e-06	9.10976e-05	-2.54514
NFKBIB	5.25774e-06	0.000193047	-2.54548
PLSCR3	0.00339764	0.032018	-2.54634
AC012254.2	0.00371999	0.0342752	-2.54672
EXOSC4	2.05822e-07	1.33416e-05	-2.54673
BLOC1S4	1.33905e-05	0.00040679	-2.55079
SLC3A2	0.000758701	0.0100472	-2.55122
CRB3	2.88076e-05	0.000765198	-2.55264
PRMT2	0.00201981	0.0215841	-2.55318
CYP2W1	0.000417423	0.00629792	-2.55452
TSPAN11	3.23431e-06	0.000132836	-2.55509
SCARF2	0.000664802	0.0090742	-2.55672
TOP1MT	0.000181846	0.00329803	-2.55701
NIBAN2	2.94632e-05	0.000777292	-2.56004
CRIP2	0.000382512	0.00588513	-2.56106
COX5A	0.000103237	0.00209688	-2.56132
CFAP157	0.000155868	0.00292629	-2.56194
RPL38	0.000181081	0.00329175	-2.56233
RPS6	3.85977e-05	0.000954755	-2.56349
AGA	0.000282455	0.00466605	-2.56498
UNC5B	0.000313043	0.00504957	-2.56498
CCDC114	0.00265802	0.0266334	-2.5651
KRT13	0.00266386	0.0266411	-2.56724
EFCAB1	0.00355288	0.0330459	-2.56885
C6orf118	2.4683e-05	0.000675485	-2.57092
FBXL6	5.34596e-07	3.00569e-05	-2.57201
UBL4A	0.000753721	0.00999752	-2.57389
SRRT	0.00289541	0.0283216	-2.57527
MBTPS1	0.00217929	0.0229306	-2.57667
CDK5R1	6.11163e-06	0.00022004	-2.5774
BEND5	3.7638e-07	2.23719e-05	-2.57762
TMEM52	0.00475973	0.0412165	-2.5781
FAM3D	3.01728e-06	0.000125732	-2.57847
DENND6B	1.32713e-05	0.000405515	-2.5785
C20orf96	0.000301361	0.00490128	-2.57913
TALDO1	6.04852e-05	0.00135331	-2.57914
AC008878.2	0.0017115	0.0190118	-2.58029
HS6ST1	0.000483759	0.00703595	-2.58186
FKBP8	0.0005513	0.00783736	-2.58449
JSRP1	3.08782e-08	2.70963e-06	-2.58569
MEX3D	0.000101225	0.00206669	-2.58788
MSRB1	0.00255532	0.0258035	-2.58934
CNGA3	0.00127599	0.0150439	-2.59066
CHMP6	0.000316851	0.00510315	-2.59229
SCAMP3	0.00106295	0.0130245	-2.59308
FBXL14	0.000759757	0.0100523	-2.5943
FKBP2	6.66058e-05	0.0014612	-2.59438
LYPLA2	4.58975e-05	0.00109043	-2.59698
SLC22A18AS	0.00313717	0.0300853	-2.5975
ZNF775	0.000468757	0.0068653	-2.59812
SLC20A2	0.000242017	0.00414812	-2.60038
CCT6P1	0.000448547	0.00669028	-2.60248
ZFYVE27	0.000113336	0.00226035	-2.60646
AL031282.1	0.0015015	0.0171197	-2.60671
NCS1	9.3005e-05	0.00192379	-2.60698
TSR3	0.00452761	0.0397528	-2.60716
TMEM219	7.52421e-06	0.00025849	-2.60886
TNFRSF19	0.00201627	0.0215674	-2.60959
ZNF816-ZNF321P	0.00519196	0.043827	-2.60967
TMEM258	0.00011166	0.0022391	-2.61042
FXYD3	0.000439831	0.00658869	-2.61061
QPCT	0.000644129	0.00884182	-2.61127
GSN	0.000128256	0.00249873	-2.61145
GNB2	2.76581e-05	0.000740283	-2.61155
SELENBP1	2.84588e-05	0.00075785	-2.61207
EIF3F	0.00500705	0.0427704	-2.61314
NINL	0.000149088	0.00282254	-2.61507
SMOX	0.00184315	0.0201125	-2.61556
SIGIRR	1.68574e-06	7.8327e-05	-2.61684
ANOS1	0.000115111	0.00228791	-2.61864
PPP1R7	0.000879046	0.0112025	-2.61908
PTP4A2P1	0.000459683	0.00679877	-2.6197
HMG20B	1.32083e-05	0.000403983	-2.61998
RER1	0.00363788	0.033693	-2.62034
PRSS36	1.33613e-05	0.00040679	-2.62173
AP2S1	0.00351852	0.0327746	-2.62281
PCBP1	0.000164209	0.00305556	-2.62325
FCGBP	4.36347e-05	0.00104933	-2.62338
CLBA1	4.84537e-05	0.00114169	-2.62562
CERK	0.000954625	0.0119672	-2.62594
GEMIN7	3.11787e-06	0.000128901	-2.63234
CFAP53	0.000246578	0.00421077	-2.63275
AC009093.3	0.000450071	0.00670383	-2.63358
CCDC189	7.05131e-05	0.00152882	-2.63495
TEKT2	0.000624582	0.00864129	-2.63608
GALNT18	5.71252e-05	0.00129097	-2.63641
PGAP3	1.12951e-05	0.0003571	-2.63832
PLEKHG5	0.000253719	0.00430789	-2.63854
NR2F6	1.9121e-06	8.64233e-05	-2.64026
POP7	1.53933e-06	7.28131e-05	-2.6415
ADCY9	5.0138e-05	0.00117435	-2.64163
RPS24	0.000391827	0.00598048	-2.64552
MKNK2	5.39012e-05	0.00124036	-2.64561
CAP2	1.17113e-05	0.000367472	-2.64572
SART1	3.46431e-06	0.000139865	-2.64759
AC005258.1	0.00164624	0.0184167	-2.65186
SLC25A10	5.65304e-05	0.00128029	-2.65259
COMMD3	0.000267282	0.00448359	-2.65382
AC133555.5	0.000955662	0.0119696	-2.65901
AC106782.6	0.000955662	0.0119696	-2.65901
ERP29	1.94176e-06	8.75127e-05	-2.66095
CHPF2	8.30909e-06	0.000278954	-2.66096
DCTPP1	0.0013625	0.015827	-2.66141
ENGASE	1.42627e-05	0.000430805	-2.66154
PDZK1IP1	2.89384e-07	1.80167e-05	-2.66252
PPP1R16A	0.000102778	0.00209026	-2.66254
OCEL1	3.93285e-05	0.000964175	-2.66347
PASK	0.00316183	0.0302482	-2.66505
PHF13	0.00313412	0.0300652	-2.6652
SMPD2	7.58827e-05	0.00163399	-2.66708
ERBB2	0.00278692	0.027531	-2.66999
SNX29P2	0.0020751	0.0220723	-2.67026
FAM92A	0.0020181	0.0215732	-2.67148
SREBF1	0.0024169	0.0247126	-2.67803
SLC16A11	1.03797e-05	0.000334347	-2.67816
MYL6B	3.6383e-07	2.1749e-05	-2.67867
TP53I3	1.71376e-05	0.000501287	-2.68068
SOD1	0.000189481	0.00341488	-2.68087
NECAB3	3.17595e-05	0.000823473	-2.68342
C12orf10	0.000101813	0.002076	-2.68387
CYB5R1	1.58803e-05	0.000471959	-2.68415
TSPAN17	0.00149538	0.0170685	-2.68648
SLC38A10	0.000104781	0.00212005	-2.68685
PDRG1	6.85456e-05	0.00149542	-2.68773
MCAT	0.000327233	0.00523291	-2.68809
SUN1	0.00358123	0.03328	-2.68825
THAP3	1.55564e-05	0.000463645	-2.69004
TRIM28	0.000962377	0.012028	-2.69012
TSTA3	4.23486e-05	0.00102624	-2.69046
METTL27	0.000455719	0.00676396	-2.69059
LRFN4	0.00139521	0.0161533	-2.69092
PIGR	3.28738e-07	2.00314e-05	-2.69093
NUDT4B	1.36863e-06	6.55256e-05	-2.69124
RNH1	0.00223462	0.0233988	-2.69214
MAGEF1	0.000582343	0.00818632	-2.69346
NPEPL1	8.32603e-07	4.33545e-05	-2.69372
CBR3	0.000287036	0.00472439	-2.69707
JUND	0.000278448	0.00461439	-2.69742
CICP14	0.00197508	0.0212576	-2.69779
AC044860.1	0.000125877	0.00245847	-2.69865
COQ4	0.000163403	0.00304417	-2.69866
HTRA1	0.000942842	0.0118572	-2.69879
PCBP4	0.000391289	0.00597516	-2.69897
TIMM44	0.00259669	0.0261354	-2.69908
ABCB6	0.00085582	0.010982	-2.70367
EPHB4	1.84973e-05	0.000534117	-2.70421
IL17RC	0.0012094	0.0144454	-2.7071
CCDC173	4.17649e-05	0.00101465	-2.70859
GPX3	0.000162961	0.00303773	-2.70921
AC244669.2	0.00171502	0.0190308	-2.70924
MAP1LC3A	5.87912e-06	0.000212885	-2.71225
ST14	0.000289861	0.00474707	-2.71251
DHRS3	0.0038166	0.0349316	-2.7127
AC110056.1	0.000176487	0.00322498	-2.71411
RHCE	1.51084e-06	7.17093e-05	-2.7146
RPS27A	0.000278981	0.00462079	-2.71513
COQ8B	8.89992e-06	0.000293585	-2.71572
NDUFA1	0.000112462	0.00225088	-2.71598
SLC7A4	2.74197e-05	0.000736404	-2.71606
TARBP2	0.00424266	0.0377881	-2.71612
PLXNB1	0.001199	0.0143596	-2.71826
HSD17B10	0.000154812	0.00291166	-2.71857
TRMT1	6.82039e-05	0.00149107	-2.72004
ATG9B	0.000819637	0.0106566	-2.72008
IFTAP	0.00327251	0.0310993	-2.72037
ICAM3	1.07864e-06	5.40228e-05	-2.72134
TMEM270	0.000181628	0.00329599	-2.72148
RSPH1	0.00175508	0.0193594	-2.72174
MSLN	2.03479e-05	0.000577551	-2.72314
NSMF	0.00235385	0.0242807	-2.72359
NPDC1	3.88821e-05	0.000958453	-2.72391
UCN3	4.36742e-05	0.00104948	-2.72396
TLCD1	3.80856e-06	0.000150352	-2.7241
RPS20	0.000168866	0.0031158	-2.72551
MTCO1P2	0.00547296	0.0452957	-2.72662
AL137803.1	0.00405496	0.0365712	-2.72755
ZSCAN5DP	0.00126215	0.014931	-2.72837
PRICKLE2	0.00024278	0.00415894	-2.72882
NDUFS3	0.000853238	0.0109578	-2.72992
RASSF7	0.000107488	0.00216925	-2.73
SNRPN	0.000360824	0.00563003	-2.73111
PDCD5	0.00179195	0.0196764	-2.73192
AC115223.1	1.95479e-13	8.55304e-11	-2.73365
TPT1	1.31608e-13	6.00875e-11	-2.73402
NHLRC4	2.49137e-10	4.28883e-08	-2.73576
DYDC2	0.000356817	0.00558688	-2.73618
ERI3	1.78588e-05	0.000519911	-2.73655
ALOX15	0.00351706	0.0327707	-2.73814
EEF1A1P17	9.09216e-06	0.000298676	-2.7392
ECHDC3	1.79697e-05	0.000522231	-2.74241
GPR108	0.000521763	0.0074748	-2.74566
RPL41	3.20117e-08	2.78581e-06	-2.74828
PTPRU	0.000740568	0.00986691	-2.74834
ESRRA	2.66225e-06	0.000112727	-2.74957
ATP6V0E2	0.000144098	0.00274457	-2.75
EMC6	8.80702e-05	0.0018374	-2.75028
PMM1	1.30468e-05	0.000400331	-2.75398
CCDC85B	4.44921e-07	2.55446e-05	-2.75719
SPATA20	4.7127e-06	0.000177801	-2.75963
LRRC61	0.000613929	0.00854267	-2.76164
UBE2M	5.07247e-05	0.00118194	-2.76185
NACA	5.52687e-05	0.00126077	-2.76261
SLC22A23	0.00554632	0.0457038	-2.76332
RHBDD2	6.63672e-05	0.001458	-2.76428
ARPC4-TTLL3	0.00556976	0.0458025	-2.76461
NTN1	2.93843e-05	0.000775937	-2.76579
DAG1	0.000258808	0.00436468	-2.76732
CCDC17	0.00108656	0.0132418	-2.76966
KRTCAP3	5.2296e-05	0.00121138	-2.77037
AP002008.2	0.000232157	0.00402069	-2.77059
AGR3	0.000816345	0.010627	-2.77117
MT1G	2.25715e-08	2.05512e-06	-2.77218
POLE4	5.3894e-06	0.000197192	-2.77302
SYS1-DBNDD2	5.59314e-05	0.00127129	-2.7748
GSTP1	0.000223549	0.00390164	-2.77567
CNGA4	9.24421e-07	4.71994e-05	-2.77904
WDR54	0.0020703	0.022034	-2.77914
GIPC1	0.000108748	0.00219327	-2.77933
AC138811.2	0.00398775	0.0361514	-2.77942
RPL21P18	0.000754027	0.00999752	-2.77965
ATP5MG	0.00083116	0.0107665	-2.78046
CALML4	0.00118219	0.0142027	-2.78162
TMEM223	3.8221e-05	0.000948093	-2.78218
RPL17	3.23556e-05	0.000835274	-2.7825
RPL3P7	5.03704e-05	0.00117789	-2.78465
PPP1CA	0.00173452	0.0191863	-2.78601
VSTM2L	1.064e-05	0.000340644	-2.7866
IRF2BP1	0.000841923	0.0108612	-2.78717
CDKN2AIPNL	0.00076596	0.0101089	-2.78788
OLFML2A	0.00139683	0.0161662	-2.78885
EIF4H	0.000127032	0.00247795	-2.78938
MISP3	0.000325033	0.005203	-2.78995
GOLGA2P10	0.000222667	0.00388841	-2.79063
IRX3	0.00107753	0.0131623	-2.7917
KDM4B	0.000384848	0.00590257	-2.79401
NMRAL1	0.000152078	0.00287034	-2.79412
SNX17	0.000739218	0.00986691	-2.79585
EZR	5.867e-09	6.6485e-07	-2.79729
CLEC11A	0.00306449	0.0295695	-2.79737
DUS3L	3.13362e-05	0.000815182	-2.79917
BRMS1	0.000178364	0.00325361	-2.79959
FNDC4	0.00469985	0.0408327	-2.8
C10orf95	0.000559086	0.0079159	-2.80011
GALE	5.12369e-05	0.00119035	-2.80356
POLR2F	9.9974e-06	0.000324021	-2.80544
LRRC71	4.79399e-07	2.7114e-05	-2.80789
UBXN6	2.14886e-06	9.4718e-05	-2.80797
CD200R1L	0.000140793	0.00269628	-2.81019
H1-2	0.0021524	0.0227369	-2.81099
MTHFS	0.00184226	0.0201097	-2.81401
GNAI1	0.000567628	0.00800089	-2.81556
AC104212.3	1.49715e-05	0.000450046	-2.81662
RBM3	0.00335912	0.0317429	-2.81938
ANKRD39	2.22239e-06	9.73739e-05	-2.82104
NDUFAF4P1	0.00232962	0.0241097	-2.8216
RPL4	1.24588e-05	0.000386688	-2.82414
PPP1R1A	0.00011554	0.00229209	-2.82563
CCDC124	0.000267748	0.00448901	-2.82657
LIN7B	0.00230219	0.0238729	-2.82688
TMCC2	2.57916e-05	0.000701046	-2.82708
TKT	0.000207777	0.0036628	-2.82777
NUDT2	0.000166345	0.0030862	-2.82887
PRKAR1B	0.00107283	0.0131116	-2.82997
AKAP14	0.00243136	0.0248117	-2.83095
TRIP6	0.00241959	0.0247241	-2.83172
GAA	0.000355437	0.00557359	-2.83298
SDHAF1	0.00035368	0.00555557	-2.83317
NDUFA8	0.000721321	0.00967903	-2.83403
DCDC2B	3.37941e-05	0.000862736	-2.83427
NEDD8-MDP1	0.000168785	0.0031158	-2.83434
WDR86	1.33025e-05	0.000406075	-2.83451
PBX4	0.000142353	0.00272286	-2.83479
RPL41P2	0.00120989	0.0144454	-2.83492
RPL6	6.4112e-05	0.00141735	-2.83667
GSTA1	0.00243462	0.0248293	-2.83989
CENPO	0.00186039	0.0202585	-2.84076
H3-3A	1.19847e-05	0.000374929	-2.84135
PSPH	6.37408e-05	0.00141074	-2.84223
KNDC1	0.00067927	0.00922372	-2.84615
FAAP100	0.000153971	0.00289757	-2.84939
LRRC23	0.000496137	0.00717622	-2.84965
AC025279.2	2.862e-05	0.000760856	-2.85426
TKFC	0.00116047	0.0139856	-2.85446
PSMB3	6.17322e-05	0.00137535	-2.85489
EPCAM	5.9391e-05	0.00133072	-2.85634
FAM86FP	0.000692651	0.00936754	-2.85696
ACYP1	7.56581e-07	4.00581e-05	-2.85783
CMTM4	0.00093162	0.0117395	-2.8581
IMPDH1	0.000256101	0.00433063	-2.85994
AC135050.2	4.16793e-06	0.000160154	-2.86115
CTXN1	1.25274e-05	0.000388436	-2.86127
RPS3AP20	0.000500761	0.00723646	-2.86144
AL049697.1	0.000385229	0.00590266	-2.86365
POLD2	0.00128239	0.0150912	-2.86394
ENPP5	0.00272539	0.0271384	-2.86734
HBB	2.66116e-07	1.68005e-05	-2.86822
MLF1	0.00120715	0.0144322	-2.86866
DCXR	0.000372221	0.00575937	-2.86885
LFNG	0.000255139	0.00432131	-2.86895
HIGD2A	0.0016006	0.0180085	-2.87018
UQCC2	0.00229132	0.0237993	-2.87548
SLC12A7	0.00135643	0.0157739	-2.87562
CYB5D2	7.89308e-05	0.00168586	-2.87719
C1orf194	0.000693043	0.00936754	-2.87748
CUTA	0.000566472	0.00798972	-2.87885
RPL12	0.000167757	0.00310326	-2.87982
RABL6	0.00468811	0.0407735	-2.88339
DERL3	7.60922e-11	1.55658e-08	-2.88355
STOML2	0.000554173	0.00786756	-2.88385
DNASE2	0.000378068	0.00583838	-2.88418
POGLUT2	0.00286908	0.0281396	-2.88511
PANK4	9.47425e-08	7.04334e-06	-2.88641
MYDGF	1.0567e-08	1.09145e-06	-2.89101
FBXW5	2.05102e-06	9.11328e-05	-2.8925
PCK2	0.000199747	0.00355516	-2.89292
SYTL1	0.000128489	0.00250019	-2.89307
IGLV3-19	0.00129661	0.0152187	-2.89476
REM1	4.12316e-05	0.00100458	-2.89482
RFXAP	0.00346341	0.0324589	-2.89701
ELF3	3.19845e-05	0.000828625	-2.89849
PTK7	4.84952e-06	0.000181442	-2.89946
SELENOK	0.000953912	0.011963	-2.89995
HYAL2	1.6244e-08	1.57943e-06	-2.90071
DDRGK1	0.00201331	0.0215586	-2.90177
NCBP2AS2	9.6079e-07	4.87841e-05	-2.9075
TPSAB1	2.10538e-06	9.30235e-05	-2.90759
CCDC59	0.00468948	0.0407735	-2.90854
TRAF4	5.70461e-05	0.00129011	-2.91005
RPS3AP26	1.19238e-06	5.83286e-05	-2.91307
UQCRFS1	0.00214248	0.0226643	-2.91493
FZD7	8.00415e-05	0.00170375	-2.91524
HSPA2	7.82776e-06	0.000266881	-2.9164
EPPK1	1.28342e-05	0.000395999	-2.91752
BRD1	2.21765e-05	0.000619349	-2.92107
RASD1	6.13013e-07	3.34113e-05	-2.92137
PYCR2	2.00484e-05	0.00057207	-2.92234
PRPF31	0.000238882	0.00411455	-2.9277
LAMB1	0.0018163	0.0198775	-2.92796
BLVRB	1.52936e-05	0.000457546	-2.92988
GCDH	1.52821e-08	1.50448e-06	-2.93053
SPSB3	3.81447e-08	3.25657e-06	-2.93187
NOP10	0.000562324	0.00795103	-2.93574
LAMC2	0.00206185	0.0219663	-2.9362
BEX2	0.000129133	0.00250962	-2.93623
ITGA3	5.18658e-06	0.000191103	-2.93631
REEP6	6.62684e-09	7.35089e-07	-2.93678
SH3RF3	8.76726e-05	0.00183032	-2.94187
OBSL1	2.70118e-08	2.42437e-06	-2.94295
TRIM3	7.95822e-07	4.16458e-05	-2.94451
PTTG1IP	0.0043082	0.0382421	-2.94558
TAB1	3.61891e-06	0.000143585	-2.94819
DUS1L	3.23737e-05	0.000835274	-2.94882
TELO2	3.16745e-05	0.000821945	-2.9492
AL033519.3	3.81455e-06	0.0001504	-2.95022
ARL4D	0.00014425	0.00274581	-2.95028
MRPS26	0.000452399	0.00672896	-2.9504
CIRBP	3.46161e-05	0.000880864	-2.95069
IDSP1	0.0058713	0.0473295	-2.95163
EOLA2	0.00414729	0.0372228	-2.95246
RHOD	4.05221e-06	0.000157406	-2.95312
SGTA	0.00050573	0.00730156	-2.95463
PAQR4	0.0037368	0.0343809	-2.95526
RNF224	0.000780607	0.0102593	-2.95614
RSPH9	1.42631e-05	0.000430805	-2.95696
RPL23A	0.000585437	0.0082115	-2.95876
DNAL4	0.00330714	0.0313432	-2.96185
JPH1	0.000289388	0.00474707	-2.96314
ANKK1	0.00545966	0.0452329	-2.9649
MMP24OS	3.59987e-06	0.000143333	-2.965
PIH1D1	2.88962e-06	0.000120892	-2.96621
ROPN1L	3.61882e-05	0.000907674	-2.9717
DRD2	0.000131272	0.00254489	-2.97179
TUBA3FP	0.000343411	0.00543096	-2.97314
LSMEM2	6.30448e-05	0.00139773	-2.97342
IGLV1-47	0.00477574	0.0413211	-2.9762
MDP1	0.000464221	0.00683723	-2.97643
CCDC137	2.10364e-09	2.66149e-07	-2.9794
COA3	6.18268e-06	0.000221585	-2.98115
CHCHD10	7.7347e-07	4.0611e-05	-2.98304
RPS3AP6	0.000234284	0.00405085	-2.98496
RPP40	0.000636631	0.00875798	-2.985
ADAMTS14	7.20724e-05	0.00155862	-2.988
EEF1B2	0.000750247	0.00996418	-2.98978
REXO2	0.000156009	0.00292719	-2.98991
TUBGCP2	0.000121926	0.00239765	-2.99139
MFSD3	3.07881e-08	2.70926e-06	-2.99209
FAAH	1.11861e-05	0.000354881	-2.99522
TACSTD2	0.000385978	0.0059084	-2.99726
SPARCL1	0.0018473	0.0201508	-2.99849
CCDC74A	0.0022826	0.0237479	-2.99964
BEX3	0.000196694	0.0035088	-3.00327
FAM83E	0.000203199	0.0035983	-3.00646
NME2	0.000404616	0.00614028	-3.00684
SERPINF1	6.54018e-06	0.000230981	-3.0086
PHLDA2	0.000754491	0.00999947	-3.00873
ATP2C2	7.61861e-06	0.000260879	-3.01076
LMAN2	0.000672398	0.00915013	-3.01132
BTBD6	0.000591814	0.00828988	-3.01386
CYP2A13	0.00125957	0.0149061	-3.01426
C5orf49	2.81411e-05	0.000751863	-3.0161
ECHS1	0.00114835	0.0138501	-3.0164
SLC1A5	5.91183e-05	0.00132614	-3.01751
SLC25A11	7.31469e-06	0.000253503	-3.01783
LTK	0.000896096	0.0113692	-3.01826
B9D1	1.38079e-08	1.3679e-06	-3.01836
LTF	0.00539761	0.0448657	-3.01982
SCAND1	0.00187046	0.0203471	-3.02074
IGHV1-46	2.81623e-05	0.000751863	-3.02112
HINT2	3.24273e-07	1.97976e-05	-3.02512
TEX264	8.42325e-06	0.000281099	-3.02539
RPL12P28	3.26978e-05	0.000840881	-3.02729
PRPSAP2	0.00197678	0.0212686	-3.02783
CCL17	3.59051e-06	0.000143333	-3.02979
CTNNB1	0.00130082	0.0152411	-3.03045
BAIAP3	0.000187214	0.00337983	-3.0318
VPREB3	0.000399564	0.00607503	-3.03209
ARPC1A	0.000280611	0.00464291	-3.03262
SNX7	0.00418437	0.0374244	-3.03316
POP5	0.000255628	0.00432494	-3.03422
DEAF1	1.85647e-06	8.43929e-05	-3.03435
NMU	2.00541e-05	0.00057207	-3.03708
JMJD7	6.66713e-08	5.21178e-06	-3.03821
H3C12	0.00374986	0.0344608	-3.03944
KRT8P41	0.00215163	0.0227369	-3.03978
MRPL38	5.92314e-07	3.26218e-05	-3.04158
CCDC103	0.000965184	0.0120468	-3.04408
IFT20	0.00230562	0.0238849	-3.04431
DHX30	0.000584192	0.00819966	-3.046
EIPR1	0.00012069	0.00237928	-3.0461
SAT2	3.83859e-05	0.000951433	-3.04617
DHCR24	0.00280346	0.0276492	-3.04774
MAP9	8.57828e-05	0.00179801	-3.04788
DPP7	3.85079e-06	0.000151639	-3.04833
PAFAH1B3	1.22695e-06	5.94654e-05	-3.04969
OAF	0.00306119	0.0295637	-3.04979
ZNF32	0.000384059	0.0058962	-3.05154
TADA3	9.14342e-06	0.000300047	-3.05287
AC005587.1	0.00252611	0.0255885	-3.05361
CDKN2C	2.47442e-06	0.000106201	-3.05623
SYNGR1	2.9641e-05	0.000780185	-3.05752
ROM1	0.000174344	0.00319592	-3.05801
MBD3	0.000270153	0.00451253	-3.05953
GNMT	0.00225888	0.0235712	-3.0606
CLGN	1.19033e-08	1.20576e-06	-3.06192
ZNF703	0.000230955	0.0040087	-3.06223
UBAC1	0.000786744	0.0103152	-3.06414
CFD	8.3515e-08	6.30929e-06	-3.06502
AC004453.1	0.000289598	0.00474707	-3.06526
AL021546.1	0.000165372	0.00307176	-3.0664
NSUN5	5.52034e-07	3.078e-05	-3.06849
SCX	0.00181732	0.0198775	-3.06881
PHB2	2.46175e-05	0.000674613	-3.07224
EID2	0.000269993	0.00451225	-3.07563
LRP5	2.08423e-07	1.34824e-05	-3.07598
MRPL21	2.66771e-05	0.000720146	-3.0772
RPL29	0.00181435	0.0198671	-3.0782
DNAI2	1.91867e-05	0.000551998	-3.08075
VARS1	0.000286734	0.00472215	-3.0832
MMEL1	3.30338e-06	0.000134976	-3.08336
TMEM115	0.00154524	0.0174793	-3.0837
SERPINI1	0.000658126	0.00900649	-3.08396
NSG1	5.75473e-06	0.000209102	-3.08506
DDX49	1.83336e-05	0.000530848	-3.0869
SIX2	0.00472334	0.040969	-3.08839
CCDC61	1.14411e-05	0.000360429	-3.08843
TMEM14A	0.00574603	0.0465939	-3.09
NDN	0.00043282	0.00649291	-3.09133
LRRC46	9.48668e-05	0.00195588	-3.09185
RPL35A	0.0027672	0.0274179	-3.09528
ORAI1	7.26974e-07	3.86856e-05	-3.09796
CTSH	1.76094e-06	8.06322e-05	-3.09853
AL049650.2	1.09806e-05	0.000349768	-3.09882
KLHDC1	8.98631e-05	0.00186969	-3.10158
B3GNT9	5.77439e-05	0.00130308	-3.10265
RPL10	5.80719e-05	0.00130861	-3.10297
CAPN9	0.000425825	0.00640629	-3.10487
CACNG6	1.11711e-06	5.55083e-05	-3.10494
NOB1	4.1774e-05	0.00101465	-3.10497
CISD1	0.00344681	0.0323361	-3.10545
H4C11	5.18455e-05	0.00120183	-3.1055
SELENOS	7.75995e-06	0.000264856	-3.10569
METTL26	6.33712e-08	4.97155e-06	-3.10726
DNAAF3	0.0051728	0.0437238	-3.10852
E4F1	1.34738e-06	6.49027e-05	-3.10947
COL21A1	4.00012e-06	0.000156144	-3.11114
DDOST	0.000252351	0.00429025	-3.11307
SMIM20	0.00230408	0.0238767	-3.11393
NTMT1	1.59408e-05	0.000472866	-3.11483
SLC2A1	0.000196697	0.0035088	-3.11524
NNAT	2.98364e-05	0.00078328	-3.11582
AL450998.1	2.0164e-06	9.03592e-05	-3.11724
B9D2	4.06942e-07	2.37406e-05	-3.11771
AQP5	1.2164e-06	5.92277e-05	-3.11892
ARHGEF17	6.45822e-09	7.21063e-07	-3.11945
AC246787.3	0.000318598	0.00512183	-3.12253
AC246787.1	0.000318598	0.00512183	-3.12253
ARMC6	1.35979e-06	6.53011e-05	-3.12426
DDX28	7.6175e-05	0.00163666	-3.12539
TRPT1	1.1687e-05	0.00036744	-3.12799
CISD3	0.000726532	0.00972713	-3.12809
CCDC102A	2.3224e-06	0.000100775	-3.12907
SMOC2	0.00229461	0.0238179	-3.1301
BAMBI	4.06759e-05	0.000992574	-3.1302
FN3KRP	0.00010978	0.00221124	-3.13096
ABCC6P2	3.03675e-10	5.08866e-08	-3.13104
AL359736.1	0.000276574	0.00459299	-3.13152
TPT1P4	7.35447e-07	3.90047e-05	-3.13324
HEXIM2	9.69358e-06	0.000315798	-3.13489
SOX15	1.63441e-05	0.000482105	-3.13629
RPL15	2.43147e-07	1.55688e-05	-3.14019
IGSF8	1.29635e-07	9.13625e-06	-3.14239
WDR38	1.22773e-05	0.000382185	-3.14315
ISLR	7.89337e-05	0.00168586	-3.14369
GET1	0.00172626	0.0191139	-3.14445
PPP1R32	4.11349e-08	3.44647e-06	-3.14656
RPL30	4.55199e-05	0.00108473	-3.14718
SLC52A2	1.16598e-05	0.000366951	-3.15008
SNRPD2	2.88334e-05	0.00076524	-3.15066
TMEM121	0.00010023	0.00205035	-3.15514
PCSK4	3.69359e-05	0.000923485	-3.15852
C16orf74	1.73882e-06	7.99681e-05	-3.1635
NDUFB2	1.36222e-05	0.000413429	-3.16681
TEKT4	7.93311e-06	0.000269396	-3.16948
RPL23AP57	0.000367628	0.00570511	-3.16964
HSD11B1L	0.00160937	0.0180892	-3.17585
CYGB	1.33901e-05	0.00040679	-3.17676
CYP4B1	0.000402986	0.00612115	-3.17862
BCAM	1.775e-07	1.18219e-05	-3.18035
CFAP410	0.00138671	0.0160664	-3.18078
PODXL2	5.04016e-05	0.00117789	-3.18084
PCYT2	9.80358e-05	0.00201069	-3.1809
GRHPR	0.000147869	0.00280284	-3.18141
SEZ6L2	6.96566e-05	0.00151651	-3.18154
DAPK3	8.62764e-07	4.42666e-05	-3.18155
UQCRC1	4.90484e-05	0.00115311	-3.18662
SPARC	0.000740004	0.00986691	-3.18708
FTH1P12	0.00291987	0.0285136	-3.19143
RANGRF	1.42794e-06	6.80551e-05	-3.19236
MID1IP1	0.000661862	0.00904583	-3.19242
GTF3C5	3.55069e-06	0.000142131	-3.19993
HAGH	0.000264659	0.00444195	-3.20004
HIRIP3	0.00142129	0.0163771	-3.20016
STOML3	5.60311e-06	0.000203828	-3.20248
COL6A1	1.30171e-05	0.00040012	-3.20337
R3HCC1	1.4151e-06	6.76478e-05	-3.20478
ADCK5	5.61927e-05	0.00127447	-3.20542
PLEKHF1	0.000245831	0.00420207	-3.20732
CMC1	2.03261e-06	9.08273e-05	-3.20857
MRPL36	2.49638e-05	0.000680895	-3.20894
MSH5-SAPCD1	0.000741167	0.00986855	-3.21007
SNHG32	0.000270368	0.00451372	-3.21113
TBL3	8.02137e-05	0.00170626	-3.21315
PPP1R42	5.44258e-07	3.04003e-05	-3.21322
AL021920.2	0.00328914	0.0312101	-3.2133
KEAP1	0.000371675	0.00575375	-3.21485
RABEP2	4.56845e-08	3.77742e-06	-3.216
AP000311.1	0.000133739	0.00258478	-3.22003
B4GALNT3	0.00321101	0.0306442	-3.22079
DHRS4L2	4.3299e-08	3.60859e-06	-3.22137
RNF126	0.00066844	0.00911201	-3.22698
AGR2	2.96442e-05	0.000780185	-3.22731
CCDC151	1.96923e-06	8.84972e-05	-3.22749
TBCA	9.98749e-05	0.00204442	-3.22876
FADD	3.71614e-05	0.000926184	-3.22898
HADHA	0.000219487	0.00383926	-3.23128
ATG101	0.000231564	0.0040151	-3.23213
PCSK9	0.00439182	0.0387876	-3.2322
ISYNA1	4.94067e-05	0.00115894	-3.23396
PRDX2	3.87857e-07	2.29243e-05	-3.23774
UNC93B1	4.10759e-07	2.39189e-05	-3.23781
ZNF581	3.12988e-06	0.000129228	-3.23916
TXNDC5	9.39009e-05	0.00194105	-3.2395
SPATA24	0.000192003	0.00344851	-3.23985
PCDH19	4.43002e-06	0.000168753	-3.24103
NDUFB8	3.56471e-05	0.000895527	-3.24117
HDHD3	1.94197e-05	0.000558191	-3.24391
SLC12A4	0.00628356	0.0498792	-3.24509
RHPN1	2.79149e-10	4.72798e-08	-3.2454
RPL36A	8.04008e-06	0.000271767	-3.24743
RGCC	2.33756e-05	0.000644348	-3.24784
NEIL2	1.28754e-05	0.000396881	-3.26115
C17orf58	0.000257201	0.00434223	-3.26368
PGLS	2.35009e-05	0.000646592	-3.26421
HINT1	0.00450081	0.0395286	-3.27119
GPAA1	4.93527e-05	0.00115854	-3.27291
ENHO	3.26683e-05	0.000840809	-3.27486
IGHV3-23	0.00249417	0.0253382	-3.27894
GGT7	2.0611e-06	9.13234e-05	-3.28061
MZT2B	1.99826e-07	1.29797e-05	-3.28069
CIAO2B	0.000465612	0.00683723	-3.28106
GAPDHP40	0.00611993	0.048871	-3.28301
SPSB2	0.000286321	0.00472002	-3.28306
RPS16	0.00010455	0.00211673	-3.28498
ACO2	2.08833e-06	9.23999e-05	-3.28621
HS3ST6	4.01097e-07	2.35303e-05	-3.28778
PUF60	0.00125393	0.0148506	-3.2881
HRAS	0.000142763	0.00272612	-3.28846
WDR13	0.00248086	0.0252437	-3.28981
NPM2	4.43117e-05	0.0010618	-3.29048
RPS3	0.000172877	0.00317559	-3.29308
SNX18P4	0.00613322	0.0489399	-3.29699
IGFALS	0.00110108	0.0133864	-3.29808
AP002990.1	0.000337661	0.00535616	-3.29822
GLB1L2	5.37434e-07	3.0126e-05	-3.30023
NT5C	6.14028e-13	2.41797e-10	-3.30221
FAM3B	1.42465e-07	9.82077e-06	-3.30327
RPS2P5	0.000851688	0.0109429	-3.30505
TMEM208	2.76903e-06	0.000116466	-3.30516
PSENEN	0.000758734	0.0100472	-3.30605
DDA1	0.00487018	0.0418623	-3.30662
PRXL2B	5.10249e-05	0.0011863	-3.30765
GADD45B	0.000209308	0.00368391	-3.31021
IGFBP5	2.65926e-05	0.00071848	-3.3103
KRT8P36	5.96491e-09	6.73522e-07	-3.31074
MTND2P21	0.000952649	0.0119519	-3.31142
TUBB2BP1	0.000874864	0.0111673	-3.31224
SULT2B1	9.8666e-05	0.0020223	-3.31247
SEPTIN5	3.76372e-05	0.000936561	-3.31267
SPPL2B	1.03298e-05	0.000333079	-3.31269
TNNT3	2.74033e-07	1.72657e-05	-3.31575
FNDC11	8.00488e-09	8.60675e-07	-3.32142
HSPA1B	5.45913e-05	0.00124894	-3.32347
ABHD8	3.66997e-05	0.000919039	-3.32529
CSTB	0.0022884	0.023789	-3.32556
SNRPCP3	7.31704e-07	3.88716e-05	-3.32645
RPL7AP34	0.00262983	0.0264129	-3.32724
CCDC12	4.55571e-05	0.0010848	-3.33046
CD82	1.38811e-07	9.63207e-06	-3.33123
FEZF1	0.000206067	0.00363479	-3.33216
RPL31	0.000111017	0.00222763	-3.33233
PHLDA3	3.22866e-06	0.000132836	-3.33255
NDUFC2	8.26431e-05	0.00174391	-3.33335
MFSD10	1.69386e-06	7.8503e-05	-3.33859
CUEDC2	2.93011e-05	0.00077504	-3.34006
CXXC5	0.000914228	0.0115521	-3.34111
CBX7	0.00024985	0.0042502	-3.34205
GJD3	0.00120344	0.0143933	-3.34506
C16orf71	4.81572e-06	0.000180822	-3.34527
PXMP2	6.29264e-06	0.000224504	-3.34534
GCSH	6.68543e-06	0.00023532	-3.34651
CADM4	8.42555e-10	1.21201e-07	-3.34946
NGFR	4.16869e-06	0.000160154	-3.35231
DNAJC25-GNG10	2.96596e-07	1.83569e-05	-3.35536
UXT	4.14894e-05	0.00101008	-3.35594
ITGB5	0.000345076	0.00545058	-3.35635
CCDC39	1.07793e-05	0.000343705	-3.35659
MRPS31	0.00148807	0.0170023	-3.36124
VILL	0.000729604	0.00975997	-3.36213
CABCOCO1	6.34405e-08	4.97155e-06	-3.36405
THAP11	0.00055188	0.00783854	-3.3656
AC124947.2	2.65343e-07	1.67853e-05	-3.36582
SLC44A4	8.84267e-05	0.00184362	-3.36599
SLC2A4RG	1.49086e-07	1.02324e-05	-3.36613
PC	5.44002e-05	0.00124638	-3.37362
UBXN11	2.97864e-06	0.000124436	-3.37375
CCDC51	8.58102e-07	4.42227e-05	-3.37685
C9orf135	0.000163615	0.00304632	-3.37851
AD000671.1	0.000445349	0.006665	-3.37861
HLA-H	0.000195498	0.00349533	-3.38585
FAM229B	8.2098e-05	0.0017393	-3.39308
WDR5	0.00349924	0.0327014	-3.39344
TAF6L	1.0116e-08	1.05524e-06	-3.3967
WDR34	0.000122723	0.00241096	-3.39791
TLCD3A	2.41416e-06	0.00010404	-3.39824
SDC1	1.22628e-05	0.000382185	-3.39855
TENT5B	6.49238e-06	0.000229809	-3.3987
PRRT3	3.08357e-06	0.000127818	-3.40231
JMJD8	5.48007e-05	0.00125191	-3.40488
NDUFA11	1.04416e-05	0.000335996	-3.40606
NRSN2	1.30508e-05	0.000400331	-3.40661
GON7	0.000923756	0.0116544	-3.40985
LGR6	0.00149618	0.0170714	-3.41178
CHAD	1.15735e-06	5.67911e-05	-3.41421
NDUFAF3	0.00010746	0.00216925	-3.41616
CHCHD5	0.000304578	0.00494594	-3.41939
MZT1	0.000878031	0.0111941	-3.41975
MEIS3P2	2.14974e-06	9.4718e-05	-3.42097
HSBP1L1	0.000201455	0.00357345	-3.42534
AC097358.1	0.00368251	0.0340007	-3.42541
MRPS34	1.70755e-06	7.88752e-05	-3.42695
AC104619.3	4.92582e-06	0.000183643	-3.42853
KLF15	9.49184e-09	1.00343e-06	-3.43241
KIAA2013	0.000271083	0.0045177	-3.4336
IGHV3-72	0.00326222	0.0310107	-3.43454
TBCB	0.000115397	0.00229209	-3.43678
MFAP4	4.73651e-07	2.68855e-05	-3.43835
KLF4	0.000129103	0.00250962	-3.44752
CERS4	0.000989858	0.0122963	-3.44856
S100P	0.00252865	0.025606	-3.45023
LRRC73	3.33061e-08	2.89048e-06	-3.45083
ATG4B	6.65599e-07	3.58434e-05	-3.45226
OCIAD2	0.00122337	0.0145598	-3.45953
MALSU1	1.05878e-06	5.31126e-05	-3.45964
P4HB	2.55136e-06	0.00010891	-3.45993
MRPL52	2.49457e-06	0.00010692	-3.46444
LRWD1	1.6475e-06	7.68906e-05	-3.46907
RASL12	0.000142558	0.00272512	-3.47237
NUDT14	2.82789e-05	0.000753697	-3.4735
NT5CP2	0.000144803	0.002753	-3.47599
SP8	0.000767982	0.0101271	-3.47777
PEPD	5.41805e-05	0.00124225	-3.48164
GUSBP2	7.96835e-05	0.00169728	-3.48422
TTC41P	0.00218587	0.0229692	-3.48453
CYB561	1.2598e-06	6.0964e-05	-3.48641
MAGIX	0.00257154	0.0259402	-3.48864
RABAC1	6.59334e-10	9.75139e-08	-3.49147
CLU	1.61632e-05	0.000478327	-3.49758
S100A4	0.00550082	0.0454358	-3.49906
SMIM26	0.00020932	0.00368391	-3.49909
ABHD14A-ACY1	4.45975e-07	2.55446e-05	-3.49964
SSBP4	1.96295e-05	0.000563241	-3.50043
CRELD2	2.10072e-08	1.96797e-06	-3.50181
FBL	0.000865745	0.0110868	-3.50569
C2orf76	4.22827e-05	0.00102543	-3.50603
NOSIP	1.66696e-06	7.7571e-05	-3.51406
RPL24	0.00172499	0.0191077	-3.51496
VSIG2	3.49554e-06	0.000140638	-3.51657
KRT8	7.20959e-06	0.000250136	-3.5187
DNAJB2	8.76845e-06	0.000290465	-3.51956
TNFRSF12A	2.28723e-05	0.000634843	-3.52026
PIH1D3	5.4447e-06	0.000198984	-3.52587
RPS3AP12	0.00612371	0.0488888	-3.52675
MEIS3P1	1.07669e-08	1.10847e-06	-3.52806
H2AC8	0.000256504	0.00433511	-3.52854
DDR1	1.07015e-05	0.000342264	-3.52869
APRT	9.24985e-08	6.95461e-06	-3.53018
FAM92B	0.000131582	0.00254934	-3.53546
POU3F1	1.697e-06	7.8503e-05	-3.5392
MRPL2	1.19746e-07	8.59305e-06	-3.53948
COL4A6	3.26035e-05	0.000839827	-3.54275
PDIA4	0.000362479	0.00565026	-3.54667
GSTA2	0.000110641	0.00222291	-3.54809
RITA1	7.55057e-05	0.00162699	-3.54964
PFDN4	8.18135e-06	0.000275655	-3.5498
GAPDHP35	0.00314591	0.0301276	-3.55411
ACSF2	0.000136826	0.00263474	-3.55417
PDLIM4	7.42953e-06	0.000256075	-3.55466
RPSAP45	0.00198984	0.0213719	-3.55532
MYLKP1	0.000237741	0.00409937	-3.55782
CCNO	4.4518e-08	3.7004e-06	-3.55862
NUDT8	1.05333e-06	5.29236e-05	-3.55958
EIF4A2P4	1.69457e-05	0.000497058	-3.56818
MORN5	3.9147e-05	0.000960474	-3.56818
DGCR6L	8.45689e-07	4.38187e-05	-3.57176
SWI5	2.02944e-09	2.59892e-07	-3.57274
YIF1A	4.29182e-06	0.000164084	-3.57381
ALDH4A1	1.74222e-07	1.16529e-05	-3.57581
DHPS	1.27545e-06	6.15322e-05	-3.58462
IGKV3-15	0.00374859	0.0344592	-3.59908
CCDC33	4.26335e-05	0.00103235	-3.60278
TTC29	0.000309442	0.00500686	-3.60752
FTH1P23	4.20984e-06	0.000161538	-3.6086
CPLANE2	5.53009e-06	0.000201637	-3.6089
LRRC43	5.83151e-08	4.66269e-06	-3.61295
RNASEH2C	1.91174e-10	3.40258e-08	-3.61326
PTGES2	2.93613e-05	0.000775937	-3.61428
FAM50B	0.000843311	0.0108658	-3.61851
FAM71E1	1.39259e-05	0.000421834	-3.62735
APBB1	7.03132e-05	0.00152553	-3.63189
EPHX1	9.55128e-06	0.000312455	-3.63379
LRRC75A	0.00018276	0.0033108	-3.63649
COX6A1	8.4907e-07	4.39216e-05	-3.63699
RBP1	2.50731e-07	1.58929e-05	-3.63749
CCDC89	8.39712e-06	0.000280524	-3.63962
SNAI1	2.86372e-08	2.54847e-06	-3.64109
SGSM3	1.32408e-08	1.32001e-06	-3.64131
HBA2	3.31068e-05	0.000848394	-3.64277
GET3	0.00397582	0.0360848	-3.64506
IFT140	0.000111733	0.00223914	-3.64642
ATP5F1D	8.73935e-05	0.0018257	-3.65331
NR2C2AP	3.96094e-07	2.33236e-05	-3.65467
CHAC1	3.71732e-06	0.000147119	-3.65645
RPS2	3.51353e-05	0.00088905	-3.65893
AC098847.1	0.00114202	0.0138002	-3.66102
FAM174C	2.03077e-06	9.08273e-05	-3.66606
ASL	1.54565e-08	1.51691e-06	-3.66647
COX4I1	1.3139e-05	0.000402254	-3.66916
ATP6V0B	1.33987e-07	9.33851e-06	-3.6715
ST6GALNAC6	4.70116e-06	0.000177579	-3.67483
SLPI	3.88359e-05	0.000958063	-3.67509
IGKV3-20	0.000342567	0.00542578	-3.67663
AC209234.1	0.00188925	0.020516	-3.68412
SMIM27	9.00771e-05	0.00187183	-3.68453
LTC4S	4.17156e-08	3.48585e-06	-3.68623
RPL7A	3.53813e-05	0.000893122	-3.68662
AC138866.2	3.2229e-05	0.000832904	-3.68736
SSNA1	7.72951e-08	5.95361e-06	-3.68762
TCEAL3	1.71241e-08	1.65988e-06	-3.69075
PSMB10	2.98002e-05	0.000782983	-3.69316
SURF1	6.86455e-08	5.35282e-06	-3.69382
B3GALT6	0.000246607	0.00421077	-3.69621
NT5DC2	0.000364779	0.00567208	-3.69737
PAM16	1.36847e-09	1.85823e-07	-3.69809
THAP7	6.93814e-08	5.39685e-06	-3.70051
LARP6	1.58962e-08	1.5504e-06	-3.70536
SF3B5	3.08256e-05	0.000805222	-3.71269
CD79A	0.00467475	0.0407157	-3.71393
JAG2	3.37461e-10	5.59527e-08	-3.71756
ZNHIT2	4.76451e-07	2.69957e-05	-3.72507
SMIM4	5.39341e-10	8.16869e-08	-3.7259
H3C1	0.000936221	0.0117928	-3.72679
ELOB	3.48537e-06	0.000140409	-3.73067
LMNA	2.72593e-06	0.000114806	-3.73192
RPL39	0.000353759	0.00555557	-3.73247
PRR29	0.00033591	0.00534723	-3.73449
AC004997.1	3.4653e-05	0.000881092	-3.73563
SIL1	4.39762e-06	0.000167722	-3.73652
FUZ	3.18713e-07	1.95339e-05	-3.73785
ECSIT	7.64422e-07	4.02702e-05	-3.73789
SERTAD1	9.07323e-08	6.83813e-06	-3.7403
ANKRD35	4.64685e-05	0.00110068	-3.74077
JTB	0.000116828	0.00230893	-3.74409
RPL19P21	0.00390694	0.0355621	-3.74427
POMGNT2	3.34027e-06	0.00013613	-3.7485
KLHDC8A	1.13982e-06	5.62818e-05	-3.75442
TPPP3	5.2364e-05	0.00121207	-3.75476
NOP53	5.38357e-05	0.00123976	-3.75925
TFPT	3.68592e-05	0.000922301	-3.75945
RPL19	1.43052e-05	0.000431664	-3.76446
AAMP	9.67549e-06	0.000315535	-3.76535
TRMT2A	1.68487e-07	1.13173e-05	-3.7673
RPSAP53	2.44489e-08	2.21326e-06	-3.76937
EEF1A1P9	2.65358e-11	6.14674e-09	-3.76981
AC005154.5	0.000621235	0.00862148	-3.77261
ISOC2	0.000630942	0.00870885	-3.776
TMEM129	3.8245e-07	2.26472e-05	-3.77772
SMIM34B	1.91165e-07	1.24944e-05	-3.77861
SMIM34A	1.91165e-07	1.24944e-05	-3.77861
GAS6	1.9515e-09	2.52996e-07	-3.7796
MTND2P5	0.000212426	0.00372609	-3.78399
RPS15A	3.94726e-05	0.000966957	-3.78485
PTPRF	2.38341e-05	0.000654616	-3.78999
DNALI1	3.23184e-06	0.000132836	-3.79198
TXNL4A	6.29071e-06	0.000224504	-3.79807
RASL11A	0.00132959	0.0155188	-3.79873
MCEE	0.000133905	0.0025864	-3.80514
GNA11	5.53872e-05	0.00126256	-3.80565
C19orf53	0.00347324	0.0325067	-3.81275
YIF1B	1.22039e-05	0.000381031	-3.81469
RNF113A	0.000171989	0.00316113	-3.81621
GRIN3B	6.14042e-06	0.000220572	-3.81904
[truncated: 839 more rows]

## Sheet: Sheet2
Supplementary Table 1B. Significantly upregulated pathways in the GSE152075 dataset.

## Sheet: Sheet3
Supplementary Table 1C. Significantly downregulated pathways in the GSE152075 dataset.
