# Supplementary material for: RNASeq profiling of COVID19‐infected patients identified an EIF2AK2 inhibitor as a potent SARS‐CoV‐2 antiviral
Source: Clin Transl Med. 2022 Nov 2;12(11):e1098. doi: 10.1002/ctm2.1098 (PMC9627224; doi:10.1002/ctm2.1098)
Supplement: Supplementary file 3 — Supplementary Table 2.xlsx [file CTM2-12-0-s005.xlsx]

## Sheet: Sheet1
Supplementary Table 2A. Differentially expressed genes from GSE147507 dataset.
Gene symbol	P-value (Patient Infection SARS-CoV2 vs. Uninfected Control)	FDR step up (Patient Infection SARS-CoV2 vs. Uninfected Control)	Fold change (Patient Infection SARS-CoV2 vs. Uninfected Control)
CCL4L1	1.74479e-07	0.000924563	5229.64
SELL	2.14611e-06	0.00491818	368.185
CLEC4E	3.45692e-06	0.00491818	165.494
IFI6	3.71253e-06	0.00491818	114.709
CCL3L3	2.03475e-05	0.00790141	1299.92
P2RY13	2.38578e-05	0.00790141	208.817
ST20	1.95661e-05	0.00790141	143.933
CTB-61M7.2	2.09994e-05	0.00790141	139.185
FFAR2	1.52963e-05	0.00790141	122.773
CCL8	1.64215e-05	0.00790141	108.459
FCER1G	9.84565e-06	0.00790141	103.469
PLEK	1.39426e-05	0.00790141	77.9345
IFITM2	1.46091e-05	0.00790141	69.1041
BCL2A1	2.28398e-05	0.00790141	61.796
ALOX5AP	1.15628e-05	0.00790141	58.4178
FOS	9.26969e-06	0.00790141	-96.9476
CTC-301O7.4	3.53796e-05	0.00996286	592.038
IL2RG	3.76028e-05	0.00996286	104.601
IFIT1	3.52661e-05	0.00996286	73.1672
OLR1	3.69786e-05	0.00996286	72.8863
OAS1	4.57147e-05	0.0115353	60.7738
CCL4	5.40986e-05	0.0119445	191.791
Z82188.1	5.33295e-05	0.0119445	74.6254
IFIT3	5.21998e-05	0.0119445	46.5431
CLEC4D	6.50527e-05	0.0124058	147.113
CCL11	6.5155e-05	0.0124058	61.6197
CTC-471F3.4	6.55523e-05	0.0124058	53.1359
NT5C3A	6.55033e-05	0.0124058	49.1611
MX2	7.18487e-05	0.0131285	51.0509
DDX60L	8.44715e-05	0.0140756	42.5794
MXD1	8.75022e-05	0.0140756	24.8451
MX1	8.23964e-05	0.0140756	22.3551
FTH1P7	8.7657e-05	0.0140756	19.1503
DAPP1	9.26806e-05	0.0141594	54.9256
EIF2AK2	9.35233e-05	0.0141594	27.1543
IFIT2	9.67919e-05	0.0142472	52.1216
ISG15	0.000104136	0.0149139	30.4979
MTND1P23	0.000135846	0.0155982	153.796
STAP1	0.000122286	0.0155982	140.365
S100A12	0.000121483	0.0155982	128.347
CASP5	0.00012448	0.0155982	118.089
AC002398.12	0.000137275	0.0155982	112.985
GAPT	0.000138349	0.0155982	90.4929
GPR84	0.000129356	0.0155982	54.7881
LY96	0.000137211	0.0155982	41.0144
TYROBP	0.000126286	0.0155982	18.4161
TNFSF10	0.000116787	0.0155982	18.1352
SP140	0.000145092	0.0159969	45.6496
AQP9	0.000147924	0.0159969	43.3239
IGSF6	0.00016052	0.0170119	51.8427
HIST2H2AA3	0.000164899	0.0171334	45.0163
OAS3	0.000180132	0.0180098	57.2045
OAS2	0.000179606	0.0180098	37.2464
APOBEC3A	0.000192706	0.018186	80.9886
LILRA6	0.000202486	0.018186	39.4766
WAS	0.000188942	0.018186	39.4634
SRGN	0.000186244	0.018186	28.1275
RPL3	0.000200601	0.018186	-14.1526
JUN	0.000196911	0.018186	-26.5825
S100A11	0.00021371	0.0188742	15.0908
RP11-274B18.2	0.000236425	0.0193485	313.091
IL1RN	0.000223634	0.0193485	55.5155
TREM1	0.000227177	0.0193485	18.0006
IFITM3	0.000231793	0.0193485	13.2293
CDC37	0.000237337	0.0193485	-22.9467
AC074289.1	0.000254157	0.0195453	65.8591
SAMD9L	0.000254505	0.0195453	34.0041
CARD16	0.000246659	0.0195453	23.7517
FAM65B	0.000253754	0.0195453	23.0926
ZBP1	0.000279389	0.0209599	51.6068
RHOH	0.000280836	0.0209599	40.9645
RNU2-59P	0.000290552	0.0213838	296.126
CSF3R	0.00029997	0.0217746	21.4239
SAMD9	0.000313263	0.0220037	34.5437
NBN	0.000314125	0.0220037	18.7526
TRIM38	0.000315584	0.0220037	15.5206
HSH2D	0.000337271	0.0223754	35.6674
S100A8	0.000354695	0.0223754	33.8322
PADI2	0.000353191	0.0223754	27.8512
ARRB2	0.000340273	0.0223754	16.0906
CD37	0.000353146	0.0223754	14.8878
LCP1	0.000353941	0.0223754	12.6216
IFITM1	0.000331109	0.0223754	11.7418
TUBA1B	0.000350731	0.0223754	-16.2232
FPR1	0.000385313	0.0239417	25.0653
SERPINB9	0.000388561	0.0239417	19.254
TNFSF13B	0.000408322	0.0240411	55.1216
IFI44L	0.000404962	0.0240411	21.0426
TPSB2	0.00040432	0.0240411	21.0056
EGR1	0.000396089	0.0240411	-16.0887
CCL4L2	0.000428669	0.0246647	144.195
RP11-22N19.2	0.00045615	0.0246647	85.0406
CHI3L2	0.000453539	0.0246647	30.01
EMR1	0.000435535	0.0246647	27.2022
LCP2	0.000431962	0.0246647	20.1703
CCL19	0.000453141	0.0246647	18.5097
FTH1P8	0.000439144	0.0246647	10.3216
FOSB	0.000443172	0.0246647	-38.8627
CSTA	0.000469283	0.0248673	24.0194
IER2	0.000468111	0.0248673	-14.1681
DOK3	0.000485609	0.0249829	17.6819
SPI1	0.000482646	0.0249829	16.817
BASP1	0.000477668	0.0249829	12.3642
PTK2B	0.000499054	0.0254278	11.7474
FGR	0.000506464	0.0255596	13.6288
EVI2B	0.000513827	0.0256865	14.426
RNU2-2P	0.000524005	0.0259505	47.5845
GCH1	0.000543115	0.0266479	16.5364
GNG5P2	0.000549996	0.0267379	42.2135
HERC5	0.000556873	0.0268261	30.8669
CLEC4A	0.000567946	0.027113	21.5195
TMEM71	0.000589517	0.0274391	21.5783
CD53	0.000587854	0.0274391	17.8235
NDRG1	0.000590311	0.0274391	-11.3213
KCNJ2	0.00059903	0.0276022	28.5575
AC008964.1	0.000635509	0.0285387	19.0033
ROBO4	0.000634741	0.0285387	-20.3222
PODXL	0.000628337	0.0285387	-47.2595
RNU5B-1	0.00064633	0.0287807	130.471
SYN1	0.000662609	0.0292597	39.3854
S100P	0.000669335	0.0293124	13.6133
CACNA1A	0.000675645	0.0293462	93.6808
S100A9	0.000684612	0.029494	16.9722
PIEZO1	0.000714868	0.0305491	-15.9833
HLA-J	0.000741511	0.0309975	38.717
TFEC	0.000742911	0.0309975	36.9928
PLAC8	0.00073985	0.0309975	13.9359
KCNJ2-AS1	0.000768092	0.0317978	66.4395
RP11-1149M10.2	0.000794296	0.0326277	223.736
SAMSN1	0.000843588	0.033865	15.2686
C1QC	0.00083772	0.033865	10.7888
CSNK1A1	0.000834221	0.033865	-15.6462
CCL3L1	0.000879325	0.0343994	228.016
GPX2	0.000880687	0.0343994	104.503
LINC00694	0.000869898	0.0343994	82.3687
UCP2	0.000882868	0.0343994	12.9188
EPSTI1	0.000895041	0.0346191	15.9644
KLK10	0.000909894	0.0349386	20.0515
SERPINA1	0.000927722	0.0351143	8.68894
AHNAK	0.000922327	0.0351143	-15.4341
RP11-571M6.7	0.000943088	0.0351931	459.258
F8A1	0.000938998	0.0351931	19.4922
TMBIM1	0.000951984	0.0352767	-12.935
CTB-43P18.1	0.000975837	0.0357981	28.7044
CIRBP	0.000979568	0.0357981	-15.4621
CDA	0.00102991	0.0358088	41.282
SIRPB1	0.00109474	0.0358088	29.4316
MNDA	0.00104946	0.0358088	24.0192
RGL4	0.00109456	0.0358088	20.8896
TRGC2	0.00109225	0.0358088	19.9368
LILRA5	0.00101142	0.0358088	17.1657
HIST2H2BE	0.00101808	0.0358088	13.6649
PATL1	0.00107694	0.0358088	12.0392
NFKBID	0.000995903	0.0358088	11.6722
GNG5	0.00100684	0.0358088	9.84008
C19orf66	0.00105704	0.0358088	8.91998
LGALS9	0.00100859	0.0358088	8.77548
ZC3HAV1	0.0010477	0.0358088	8.38546
RPS3A	0.00104987	0.0358088	-9.54405
TGFBR2	0.00109132	0.0358088	-9.93366
TNFAIP1	0.0010829	0.0358088	-13.1291
PYURF	0.00102268	0.0358088	-22.9416
GBP5	0.00111023	0.0360927	30.5817
RNU5A-1	0.0011334	0.03618	104.849
MARCKS	0.00112566	0.03618	16.4022
SERTAD1	0.00113134	0.03618	-11.9441
SERPINB6	0.00114931	0.0364683	-12.8699
RP11-467L13.5	0.00116588	0.0365561	13.8549
MGLL	0.00116476	0.0365561	-12.0339
RPL41P1	0.00117338	0.0365751	-7.54765
TREML3P	0.00120588	0.0369361	71.8254
CXCL10	0.00120285	0.0369361	35.7842
LINC00657	0.00119757	0.0369361	-10.1383
GBP1P1	0.00122935	0.0374386	16.4398
ABLIM1	0.00124673	0.0377509	-12.9779
MMP8	0.00128523	0.0378897	75.4636
RP4-647J21.1	0.00129814	0.0378897	33.631
RNA5S9	0.00130211	0.0378897	31.0001
BTBD19	0.00130015	0.0378897	17.8726
MCTP2	0.00132861	0.0378897	16.4494
AC011558.5	0.0013046	0.0378897	13.6156
JUND	0.00133712	0.0378897	8.09911
ACTB	0.00130868	0.0378897	6.58305
DDX5	0.0013122	0.0378897	-8.05566
RPS6KA2	0.0013227	0.0378897	-11.8927
MAP4	0.00129562	0.0378897	-12.394
RND1	0.0013367	0.0378897	-16.2833
TNF	0.00140031	0.0394695	23.9519
ANXA2P2	0.00141131	0.0395691	-11.8578
FAM19A2	0.00143132	0.039602	113.871
CTD-2521M24.9	0.00146695	0.039602	24.2824
PTENP1	0.00146547	0.039602	20.4976
TNFSF14	0.00144774	0.039602	18.0509
FYB	0.00147228	0.039602	15.06
RNF19B	0.00146867	0.039602	10.9481
HIST2H2AA4	0.00142325	0.039602	9.35434
CXCL16	0.00144875	0.039602	7.31655
PRMT1	0.00148017	0.0396133	-12.2978
RASGEF1B	0.00150459	0.0400645	10.6625
DDX58	0.00153293	0.0406149	11.9613
CCL7	0.00156917	0.0413683	49.8489
UBXN1	0.00158059	0.0414631	-10.3811
RP4-725G10.3	0.00161424	0.0421371	29.6005
TLDC2	0.00164078	0.0421625	42.35
LAMP3	0.00162346	0.0421625	13.2736
RAB8A	0.00165499	0.0421625	9.4541
RPSA	0.00165137	0.0421625	-7.1336
PTRF	0.00163507	0.0421625	-24.9653
CEACAM1	0.0016699	0.0421851	23.1654
GCA	0.0016718	0.0421851	10.5384
CEACAM3	0.00171584	0.0424439	56.5089
TRGC1	0.00170912	0.0424439	49.5174
PSTPIP2	0.0017082	0.0424439	14.2003
BCL3	0.0017221	0.0424439	7.31795
BAG3	0.00169785	0.0424439	-8.7677
UBE2L6	0.00173798	0.0425006	6.96714
SLC39A7	0.00174045	0.0425006	-18.443
C3AR1	0.00178873	0.043084	13.2987
CTDSP2	0.00178526	0.043084	-10.2163
KCTD10	0.00177308	0.043084	-12.1614
SRSF5	0.00179744	0.0430979	-8.06467
TUBA1A	0.00181625	0.0433526	-12.3597
CHI3L1	0.00182977	0.0434795	24.2414
RNU1-28P	0.0019146	0.0448044	20.6634
RNU1-27P	0.0019146	0.0448044	20.6634
IDO1	0.00189636	0.0448044	17.9576
CD38	0.00191934	0.0448044	15.8218
ARHGDIB	0.00194773	0.0452677	8.23128
MPV17	0.00195807	0.0453093	8.64266
LILRB3	0.00198067	0.0454954	13.9668
SSH1	0.00198329	0.0454954	-11.8286
CXorf21	0.00202107	0.0460704	37.7557
RP11-386G11.10	0.00203443	0.0460704	18.1785
FGL2	0.00202911	0.0460704	11.4366
PGLYRP1	0.00205975	0.0463749	47.6533
CLDN5	0.00206539	0.0463749	-42.5562
QSOX1	0.00208217	0.0465545	-13.1484
HP	0.00210201	0.0466049	13.4704
SLC25A3	0.00209809	0.0466049	-7.31899
RPS5	0.00213126	0.0470565	-6.63215
SARS	0.00216455	0.0473966	-10.1572
RAPGEF1	0.00215728	0.0473966	-10.2847
TAOK3	0.00218287	0.047601	7.43386
OASL	0.00219546	0.0476792	12.0627
USP18	0.00221237	0.0477882	13.6644
NAP1L4	0.00221851	0.0477882	-11.2612
RTP4	0.00223261	0.0478972	12.0106
EEF1D	0.00225188	0.0481157	-7.3379
RPSAP58	0.00228836	0.0486413	-7.09705
PPP1CA	0.00229483	0.0486413	-9.42804
FCGR3B	0.00232289	0.0488453	39.9536
DNAAF1	0.00231453	0.0488453	22.7672
ATP1A1	0.00233269	0.0488574	-9.39011
UBC	0.00236215	0.0492796	-6.46957
MAP2K6	0.0023884	0.0494381	44.9894
TPD52L2	0.0023847	0.0494381	-9.15936
IFIT5	0.00239885	0.0494612	10.2464
CLEC7A	0.00241139	0.0495269	13.5647

## Sheet: Sheet2
Supplementary Table 2B. Significantly upregulated pathways in the GSE147507 dataset.

## Sheet: Sheet3
Supplementary Table 2C. Significantly downregulted pathways in the GSE147507 dataset.
