# Supplementary material for: RNASeq profiling of COVID19‐infected patients identified an EIF2AK2 inhibitor as a potent SARS‐CoV‐2 antiviral
Source: Clin Transl Med. 2022 Nov 2;12(11):e1098. doi: 10.1002/ctm2.1098 (PMC9627224; doi:10.1002/ctm2.1098)
Supplement: Supplementary file 4 — Supplementary Table 3A.xlsx [file CTM2-12-0-s004.xlsx]

## Sheet: Sheet0
Supplementary Table 3A. Commonly upregulated genes identified in GSE147507 and GSE152075 datasets
Dataset	GSE147507			GSE152075
Gene Symbol	Expr p-value	Expr False Discovery Rate (q-value)	Expr Fold Change	Expr p-value	Expr False Discovery Rate (q-value)	Expr Fold Change	Entrez Gene ID for Human
ADGRE1	0.000433	0.0249	27.327	5.1e-05	0.00106	5.893	2015
APOBEC3A	0.000189	0.0179	81.114	0.00205	0.0199	2.95	200315
AQP9	0.000148	0.0163	43.56	0.000205	0.00324	2.878	366
C1QC	0.000878	0.0345	10.757	0.00235	0.022	3.265	714
C3AR1	0.00177	0.0436	13.362	2.4e-07	1.36e-05	5.612	719
CCL4	5.41e-05	0.0119	193.193	3.92e-05	0.000858	4.019	6351
CCL8	1.65e-05	0.00792	109.025	1.52e-06	6.22e-05	16293.4	6355
CEACAM1	0.00167	0.0424	23.308	0.000163	0.00271	3.212	634
CLEC4E	3.47e-06	0.00493	166.05	0.000605	0.00763	3.217	26253
CLEC7A	0.0024	0.0498	13.627	2.17e-06	8.26e-05	3.934	64581
CXCL10	0.00121	0.0374	35.987	5.15e-23	1.08e-19	72.876	3627
DDX58	0.0015	0.0398	12.051	6.53e-19	6.05e-16	7.641	23586
DDX60L	8.41e-05	0.0139	42.774	3.08e-11	6e-09	6.337	91351
EIF2AK2	9.32e-05	0.0141	27.219	6.96e-09	6.55e-07	3.486	5610
EPSTI1	0.000886	0.0345	16.06	6.99e-16	4.4e-13	5.368	94240
EVI2B	0.00051	0.0254	14.494	8.86e-07	4.01e-05	2.62	2124
FCER1G	9.97e-06	0.00792	104.026	9.15e-08	5.99e-06	4.47	2207
FCGR3A/FCGR3B	0.00233	0.0492	40.128	2.35e-05	0.000573	3.755	2214|2215
FYB1	0.00146	0.0397	15.133	0.000125	0.00218	2.676	2533
GAPT	0.000139	0.0163	90.898	9.31e-05	0.00173	2.324	202309
GBP5	0.00111	0.036	30.757	5.61e-10	7.49e-08	5.047	115362
GBP1P1	0.00121	0.0374	16.556	3.09e-06	0.00011	4.85	400759
HERC5	0.000556	0.027	30.962	8.05e-11	1.42e-08	7.695	51191
IDO1	0.0019	0.0443	18.059	1.39e-08	1.2e-06	3.898	3620
IFI6	3.73e-06	0.00493	116.895	3.12e-09	3.35e-07	3.465	2537
IFI44L	0.000402	0.0239	21.107	3.36e-32	5.29e-28	8.44	10964
IFIT1	3.53e-05	0.0102	73.512	1.92e-28	1.21e-24	14.303	3434
IFIT2	9.7e-05	0.0143	52.297	1.36e-24	3.89e-21	14.894	3433
IFIT3	5.29e-05	0.0119	46.593	8.62e-22	1.43e-18	9.458	3437
IFIT5	0.00237	0.0496	10.294	5.58e-15	3.03e-12	5.618	24138
IFITM1	0.000331	0.0226	11.797	2.88e-05	0.000671	4.258	8519
IFITM3	0.000235	0.0195	13.295	0.00311	0.0274	4.653	10410
IGSF6	0.00016	0.0169	52.084	0.00102	0.0115	2.144	10261
IL2RG	3.79e-05	0.0102	105.133	0.00354	0.0303	2.585	3561
ISG15	0.000105	0.015	30.66	0.00551	0.0426	3.615	9636
LAMP3	0.0016	0.0415	13.344	0.000126	0.0022	2.954	27074
LCP2	0.00043	0.0249	20.243	9.26e-07	4.15e-05	3.501	3937
LGALS9	0.000993	0.0357	8.822	0.00038	0.00529	2.475	3965
LILRA5	0.00126	0.0377	15.954	0.00485	0.0387	4.333	353514
MNDA	0.00105	0.0357	24.155	5.67e-06	0.00018	3.914	4332
MTND1P23	0.000153	0.0165	151.612	3.83e-05	0.000845	3.226	100887749
MX1	8.19e-05	0.0139	22.462	4.5e-10	6.16e-08	3.821	4599
MX2	7.19e-05	0.0131	51.311	6.84e-16	4.4e-13	5.356	4600
NBN	0.000312	0.0221	18.79	0.00331	0.0288	2.115	4683
OAS1	4.56e-05	0.0115	61.08	1.58e-07	9.5e-06	4.43	4938
OAS2	0.00018	0.0179	37.42	3.32e-25	1.05e-21	6.259	4939
OAS3	0.000181	0.0179	57.453	3.44e-27	1.74e-23	8.542	4940
OASL	0.00218	0.0475	12.122	8.24e-18	6.83e-15	12.256	8638
OLR1	3.69e-05	0.0102	73.284	1.12e-06	4.86e-05	5.049	4973
PATL1	0.00107	0.036	12.115	6.44e-05	0.00129	2.24	219988
PLEK	1.42e-05	0.00792	78.162	0.000188	0.00303	2.142	5341
PSTPIP2	0.00169	0.0426	14.267	9.2e-05	0.00172	3.001	9050
RTP4	0.00221	0.0475	12.067	0.00458	0.037	3.277	64108
SAMD9	0.000313	0.0221	34.683	1.02e-14	5.43e-12	5.4	54809
SAMD9L	0.000255	0.0195	34.158	6.77e-12	1.62e-09	5.575	219285
SELL	2.17e-06	0.00493	369.845	0.00376	0.0317	3.957	6402
SERPINB9	0.000386	0.0239	19.381	0.000722	0.0088	2.306	5272
SIRPB1	0.0011	0.036	29.56	0.000746	0.00901	2.622	10326
TFEC	0.000739	0.0311	37.157	2.91e-12	7.58e-10	3.221	22797
TNFSF10	0.000116	0.0159	18.253	0.00273	0.0248	2.884	8743
TNFSF14	0.00147	0.0397	18.075	2.5e-05	0.0006	2.583	8740
TNFSF13B	0.000405	0.0239	55.653	4.52e-13	1.47e-10	6.756	10673
TRGC1	0.00171	0.0426	49.929	0.00541	0.0421	2.636	6966
TRIM38	0.000311	0.0221	15.598	9.05e-08	5.96e-06	3.393	10475
UBE2L6	0.00178	0.0436	6.944	2.19e-07	1.26e-05	4.199	9246
USP18	0.0022	0.0475	13.558	4.14e-05	0.000897	4.144	11274
ZBP1	0.00033	0.0226	49.052	3.45e-05	0.000778	2.011	81030
