# Supplementary material for: RNASeq profiling of COVID19‐infected patients identified an EIF2AK2 inhibitor as a potent SARS‐CoV‐2 antiviral
Source: Clin Transl Med. 2022 Nov 2;12(11):e1098. doi: 10.1002/ctm2.1098 (PMC9627224; doi:10.1002/ctm2.1098)
Supplement: Supplementary file 5 — Supplementary Table 3B.xlsx [file CTM2-12-0-s001.xlsx]

## Sheet: Sheet0
Supplementary Table 3B. Commonly downregulated genes identified in GSE147507 and GSE152075 datasets
Dataset	GSE147507			GSE152075
Gene Symbol	Expr p-value	Expr False Discovery Rate (q-value)	Expr Fold Change	Expr p-value	Expr False Discovery Rate (q-value)	Expr Fold Change	Entrez Gene ID for Human
ATP1A1	0.00242	0.0498	-9.259	0.000409	0.00559	-2.005	476
CAVIN1	0.00167	0.0424	-24.762	1.32e-08	1.15e-06	-4.777	284119
CIRBP	0.000996	0.0357	-15.37	2.26e-05	0.000554	-3.066	1153
EEF1D	0.00229	0.0488	-7.303	3.86e-05	0.00085	-4.848	1936
FOSB	0.000452	0.0249	-38.645	0.00106	0.0119	-2.059	2354
JUN	0.0002	0.0183	-26.438	4.17e-05	0.000903	-7.233	3725
PPP1CA	0.00233	0.0492	-9.37	0.00122	0.0133	-2.853	5499
RPL3	0.000204	0.0183	-14.087	8.43e-09	7.7e-07	-4.821	6122
RPS5	0.00216	0.0475	-6.601	1.93e-09	2.21e-07	-11.296	6193
RPS3A	0.00102	0.0357	-9.633	7.79e-08	5.22e-06	-5.903	6189
SERTAD1	0.00114	0.0365	-11.882	3.88e-08	2.91e-06	-4.188	29950
UBXN1	0.00159	0.0415	-10.332	0.000244	0.00374	-4.394	51035
