# Supplementary material for: RNASeq profiling of COVID19‐infected patients identified an EIF2AK2 inhibitor as a potent SARS‐CoV‐2 antiviral
Source: Clin Transl Med. 2022 Nov 2;12(11):e1098. doi: 10.1002/ctm2.1098 (PMC9627224; doi:10.1002/ctm2.1098)
Supplement: Supplementary file 6 — Supplementary Table 4A.xlsx [file CTM2-12-0-s006.xlsx]

## Sheet: drugGeneInteractions_SARS_CoV2_
Supplementary Table 4A. Most significant differentially expressed genes mapped to existing pharmaceutical agents
Gene	Frequency in Datasets	Interaction Claim Source	Interaction Type	Drug Claim Name	Drug Claim Primary Name	Drug Name	Drug Concept ID	PMIDs	Directly Interacts with SARS-CoV-2	Secondary Interaction with SARS-CoV-2
ALOX5AP	2	ChemblInteractions	inhibitor	CHEMBL1922673	FIBOFLAPON SODIUM	FIBOFLAPON SODIUM	chembl:CHEMBL1922673		FALSE	FALSE
ALOX5AP	2	ChemblInteractions	inhibitor	CHEMBL1922660	FIBOFLAPON	FIBOFLAPON	chembl:CHEMBL1922660		FALSE	FALSE
AQP9	2	GuideToPharmacologyInteractions	inhibitor	178101032	HG2+				FALSE	FALSE
AQP9	2	GuideToPharmacologyInteractions	inhibitor	178101102	PHLORETIN	PHLORETIN	chembl:CHEMBL45068		FALSE	FALSE
C3AR1	2	GuideToPharmacologyInteractions	antagonist	178100508	SB290157				FALSE	TRUE
C3AR1	2	GuideToPharmacologyInteractions	antagonist	178102402	FLTCHAAR				FALSE	TRUE
C3AR1	2	GuideToPharmacologyInteractions	agonist	178102386	FLPLAR				FALSE	TRUE
C3AR1	2	GuideToPharmacologyInteractions	agonist	178102401	YSFKPMPLAR				FALSE	TRUE
C3AR1	2	GuideToPharmacologyInteractions	agonist	329968389	COMPOUND 17 [PMID: 24257095]				FALSE	TRUE
C3AR1	2	GuideToPharmacologyInteractions	agonist	178102385	WWGKKYRASKLGLAR				FALSE	TRUE
C3AR1	2	GuideToPharmacologyInteractions	antagonist	252166596	COMPOUND 4 [PMID: 25259874]				FALSE	TRUE
C3AR1	2	GuideToPharmacologyInteractions	agonist	381744909	ORYZATENSIN				FALSE	TRUE
C3AR1	2	GuideToPharmacologyInteractions	agonist	135651638	C3A				FALSE	TRUE
C3AR1	2	GuideToPharmacologyInteractions	agonist	381744908	ALBUTENSIN A				FALSE	TRUE
C3AR1	2	GuideToPharmacologyInteractions	antagonist	404859042	JR14A				FALSE	TRUE
C3AR1	2	GuideToPharmacologyInteractions	agonist	178100747	E7				FALSE	TRUE
C3AR1	2	GuideToPharmacologyInteractions	agonist	252166592	AC-RHYPLWR				FALSE	TRUE
C3AR1	2	GuideToPharmacologyInteractions	agonist	178100623	[125I]C3A (HUMAN)				FALSE	TRUE
C3AR1	2	GuideToPharmacologyInteractions	agonist	252166591	SQ007-5				FALSE	TRUE
C3AR1	2	GuideToPharmacologyInteractions	agonist	252166593	COMPOUND 21 [PMID: 25259874]				FALSE	TRUE
C3AR1	2	GuideToPharmacologyInteractions	agonist	381744906	CASOXIN C				FALSE	TRUE
CASP5	2	GuideToPharmacologyInteractions	inhibitor	363894195	URACIL 20				FALSE	FALSE
CASP5	2	GuideToPharmacologyInteractions	inhibitor	178101983	Z-WEHD-FMK				FALSE	FALSE
CASP5	2	GuideToPharmacologyInteractions	inhibitor	252166854	M826				FALSE	FALSE
CASP5	2	ChemblInteractions	inhibitor	CHEMBL197672	EMRICASAN	EMRICASAN	chembl:CHEMBL197672		FALSE	FALSE
CLEC4E	2	GuideToPharmacologyInteractions	agonist	329968423	GLCC14C18				FALSE	FALSE
CXCL10	2	ChemblInteractions	inhibitor	CHEMBL2109379	NI-0801	NI-0801	chembl:CHEMBL2109379		FALSE	TRUE
EIF2AK2	2	GuideToPharmacologyInteractions	inhibitor	178102648	PKR INHIBITOR				FALSE	FALSE
EIF2AK2	2	GuideToPharmacologyInteractions	inhibitor	178102572	CDK2 INHIBITOR IV				FALSE	FALSE
EIF2AK2	2	GuideToPharmacologyInteractions	inhibitor	178102610	INDIRUBIN DERIVATIVE E804				FALSE	FALSE
IDO1	2	GuideToPharmacologyInteractions	inhibitor	404859129	COMPOUND 8U [PMID: 31999451]				FALSE	FALSE
IDO1	2	GuideToPharmacologyInteractions	inhibitor	249565904	TRYPTANTHRIN	TRYPTANTHRIN	chembl:CHEMBL306946		FALSE	FALSE
IDO1	2	GuideToPharmacologyInteractions	inhibitor	354702223	NECROSTATIN-1	NECROSTATIN	chembl:CHEMBL195008		FALSE	FALSE
IDO1	2	GuideToPharmacologyInteractions	inhibitor	315661104	NAVOXIMOD	NAVOXIMOD	chembl:CHEMBL3989951		FALSE	FALSE
IDO1	2	GuideToPharmacologyInteractions	inhibitor	381118836	TRYPTANTHRIN 5I				FALSE	FALSE
IDO1	2	GuideToPharmacologyInteractions	inhibitor	249565905	1-METHYL-L-TRYPTOPHAN				FALSE	FALSE
IDO1	2	GuideToPharmacologyInteractions	inhibitor	336446951	PF-06840003	PF-06840003	chembl:CHEMBL4086143		FALSE	FALSE
IDO1	2	GuideToPharmacologyInteractions	inhibitor	363894234	LW106				FALSE	FALSE
IDO1	2	ChemblInteractions	inhibitor	CHEMBL3545369	EPACADOSTAT	EPACADOSTAT	chembl:CHEMBL3545369		FALSE	FALSE
IDO1	2	GuideToPharmacologyInteractions	inhibitor	249565901	EPACADOSTAT	EPACADOSTAT	chembl:CHEMBL3545369		FALSE	FALSE
IDO1	2	GuideToPharmacologyInteractions	inhibitor	249565902	BETA-CARBOLINE	NORHARMANE	chembl:CHEMBL275224		FALSE	FALSE
IDO1	2	GuideToPharmacologyInteractions	inhibitor	348353666	LINRODOSTAT	LINRODOSTAT	chembl:CHEMBL4297598		FALSE	FALSE
IDO1	2	GuideToPharmacologyInteractions	inhibitor	249565907	AMG-1				FALSE	FALSE
IL2RG	2	GuideToPharmacologyInteractions	antagonist	178102502	IL-1 RECEPTOR ANTAGONIST				FALSE	FALSE
IL2RG	2	GuideToPharmacologyInteractions	agonist	178101693	IL-4				FALSE	FALSE
IL2RG	2	GuideToPharmacologyInteractions	antagonist	178101747	RO26-4550				FALSE	FALSE
IL2RG	2	GuideToPharmacologyInteractions	agonist	178101696	IL-7				FALSE	FALSE
IL2RG	2	GuideToPharmacologyInteractions	agonist	178101678	IL-15	INTERLEUKIN 15, RECOMBINANT NON-GLYCOSYLATED	chembl:CHEMBL4297989		FALSE	FALSE
IL2RG	2	GuideToPharmacologyInteractions	agonist	178101697	IL-9				FALSE	FALSE
IL2RG	2	ChemblInteractions	inhibitor	CHEMBL1201605	DACLIZUMAB	DACLIZUMAB	chembl:CHEMBL1201605		FALSE	FALSE
IL2RG	2	GuideToPharmacologyInteractions	agonist	178101682	IL-2	ALDESLEUKIN	wikidata:Q20801763		FALSE	FALSE
IL2RG	2	GuideToPharmacologyInteractions	agonist	178101776	THYMIC STROMAL LYMPHOPOIETIN				FALSE	FALSE
IL2RG	2	GuideToPharmacologyInteractions	antibody	340590234	OSE-127				FALSE	FALSE
IL2RG	2	GuideToPharmacologyInteractions	agonist	340590245	ALT-803	ALT-803	chembl:CHEMBL4297690		FALSE	FALSE
IL2RG	2	ChemblInteractions	inhibitor	CHEMBL1201439	BASILIXIMAB	BASILIXIMAB	chembl:CHEMBL1201439		FALSE	FALSE
IL2RG	2	GuideToPharmacologyInteractions	agonist	178101696	IL-7				FALSE	FALSE
IL2RG	2	GuideToPharmacologyInteractions	antagonist	178101562	AF12198				FALSE	FALSE
IL2RG	2	GuideToPharmacologyInteractions	agonist	178101684	IL-21	DENENICOKIN	chembl:CHEMBL2107855		FALSE	FALSE
IL2RG	2	ChemblInteractions	agonist	CHEMBL1201438	HUMAN INTERLEUKIN-2	ALDESLEUKIN	chembl:CHEMBL1201438		FALSE	FALSE
ISG15	2	MyCancerGenomeClinicalTrial	inhibitor	IRINOTECAN	IRINOTECAN	IRINOTECAN	chembl:CHEMBL481		FALSE	FALSE
SELL	2	ChemblInteractions	inhibitor	CHEMBL2108575	ASELIZUMAB	ASELIZUMAB	chembl:CHEMBL2108575		FALSE	FALSE
SELL	2	ChemblInteractions	inhibitor	CHEMBL1215923	BIMOSIAMOSE	BIMOSIAMOSE	chembl:CHEMBL1215923		FALSE	FALSE
SELL	2	ChemblInteractions	antagonist	CHEMBL3707446	RIVIPANSEL	RIVIPANSEL	chembl:CHEMBL3707446		FALSE	FALSE
TNFSF13B	2	ChemblInteractions	inhibitor	CHEMBL1743075	TABALUMAB	TABALUMAB	chembl:CHEMBL1743075		FALSE	FALSE
TNFSF13B	2	MyCancerGenome	antibody	BELIMUMAB	BELIMUMAB	BELIMUMAB	chembl:CHEMBL1789843		FALSE	FALSE
TNFSF13B	2	ChemblInteractions	inhibitor	CHEMBL1789843	BELIMUMAB	BELIMUMAB	chembl:CHEMBL1789843		FALSE	FALSE
TNFSF13B	2	ChemblInteractions	inhibitor	CHEMBL1742986	ATACICEPT	ATACICEPT	chembl:CHEMBL1742986		FALSE	FALSE
TNFSF13B	2	ChemblInteractions	inhibitor	CHEMBL2107877	BLISIBIMOD	BLISIBIMOD	chembl:CHEMBL2107877		FALSE	FALSE
TNFSF14	2	ChemblInteractions	inhibitor	CHEMBL1742988	BAMINERCEPT	BAMINERCEPT	chembl:CHEMBL1742988		FALSE	FALSE
ABCC9	1	GuideToPharmacologyInteractions	allosteric modulator	252827466	COMPOUND 13B [PMID: 19101153]				FALSE	FALSE
ACE2	1	GuideToPharmacologyInteractions	inhibitor	223366196	MLN-4760	ORE-1001	chembl:CHEMBL429844		FALSE	FALSE
ACE2	1	GuideToPharmacologyInteractions	inhibitor	178103169	COMPOUND 28 [PMID: 18324760]				FALSE	FALSE
ACE2	1	GuideToPharmacologyInteractions	activator	223366197	XNT [PMID: 18391097]				FALSE	FALSE
ADORA3	1	GuideToPharmacologyInteractions	allosteric modulator	329968386	LUF6000				FALSE	TRUE
ADORA3	1	GuideToPharmacologyInteractions	agonist	178102235	2-PHENYLETHYLYL-ADENOSINE DERIVATIVE				FALSE	TRUE
ADORA3	1	GuideToPharmacologyInteractions	agonist	178102256	MRS5151				FALSE	TRUE
ADORA3	1	GuideToPharmacologyInteractions	antagonist	178102244	MSX-2				FALSE	TRUE
ADORA3	1	GuideToPharmacologyInteractions	agonist	178102236	MRS3558				FALSE	TRUE
ADORA3	1	GuideToPharmacologyInteractions	agonist	178102228	GS9667				FALSE	TRUE
ADORA3	1	GuideToPharmacologyInteractions	agonist	178102233	CP608,039				FALSE	TRUE
ADORA3	1	GuideToPharmacologyInteractions	antagonist	178102254	PSB-11				FALSE	TRUE
ADORA3	1	GuideToPharmacologyInteractions	allosteric modulator	329968387	LUF6096				FALSE	TRUE
ADORA3	1	GuideToPharmacologyInteractions	antagonist	178102355	[3H]PSB-11				FALSE	TRUE
ADORA3	1	ChemblInteractions	antagonist	CHEMBL1370561	AMINOPHYLLINE	AMINOPHYLLINE	chembl:CHEMBL1370561		FALSE	TRUE
ADORA3	1	GuideToPharmacologyInteractions	agonist	135650626	MPC-MECA				FALSE	TRUE
ADORA3	1	GuideToPharmacologyInteractions	antagonist	178102249	CVT-6883	GS 6201	chembl:CHEMBL260933		FALSE	TRUE
ADORA3	1	ChemblInteractions	antagonist	CHEMBL1200569	CAFFEINE, CITRATED	CAFFEINE, CITRATED	chembl:CHEMBL1200569		FALSE	TRUE
ADORA3	1	ChemblInteractions	agonist	CHEMBL431733	CF102	NAMODENOSON	chembl:CHEMBL431733		FALSE	TRUE
ADORA3	1	GuideToPharmacologyInteractions	antagonist	135650632	MRE 3010F20				FALSE	TRUE
ADORA3	1	GuideToPharmacologyInteractions	agonist	178102234	HEMADO				FALSE	TRUE
ADORA3	1	GuideToPharmacologyInteractions	antagonist	135650714	NICARDIPINE	NICARDIPINE	chembl:CHEMBL1484		FALSE	TRUE
ADORA3	1	GuideToPharmacologyInteractions	antagonist	135650643	MRS1097				FALSE	TRUE
ADORA3	1	GuideToPharmacologyInteractions	antagonist	178102246	VIPADENANT	VIPADENANT	chembl:CHEMBL447664		FALSE	TRUE
ADORA3	1	GuideToPharmacologyInteractions	agonist	135651453	CCPA	N6-CYCLOPENTYLADENOSINE	chembl:CHEMBL68738		FALSE	TRUE
ADORA3	1	GuideToPharmacologyInteractions	agonist	178102230	BINODENOSON	BINODENOSON	chembl:CHEMBL1950554		FALSE	TRUE
ADORA3	1	GuideToPharmacologyInteractions	antagonist	135651316	VUF8507				FALSE	TRUE
ADORA3	1	GuideToPharmacologyInteractions	antagonist	135650649	MRS1476				FALSE	TRUE
ADORA3	1	GuideToPharmacologyInteractions	agonist,antagonist	135650631	MRE 3008F20				FALSE	TRUE
ADORA3	1	GuideToPharmacologyInteractions	antagonist	135650653	MRS1754				FALSE	TRUE
ADORA3	1	GuideToPharmacologyInteractions	antagonist	135651254	THEOPHYLLINE	THEOPHYLLINE	chembl:CHEMBL190		FALSE	TRUE
ADORA3	1	ChemblInteractions	antagonist	CHEMBL1200578	THEOPHYLLINE SODIUM GLYCINATE	THEOPHYLLINE SODIUM GLYCINATE	chembl:CHEMBL1200578		FALSE	TRUE
ADORA3	1	GuideToPharmacologyInteractions	antagonist	135651315	VUF8504				FALSE	TRUE
ADORA3	1	GuideToPharmacologyInteractions	antagonist	178100325	PSB603				FALSE	TRUE
ADORA3	1	GuideToPharmacologyInteractions	antagonist	178102248	PRELADENANT	PRELADENANT	chembl:CHEMBL240624		FALSE	TRUE
ADORA3	1	GuideToPharmacologyInteractions	agonist	135651187	[3H]NECA				FALSE	TRUE
ADORA3	1	GuideToPharmacologyInteractions	antagonist	178102252	KF26777				FALSE	TRUE
ADORA3	1	GuideToPharmacologyInteractions	antagonist	135650265	FLAVONE	FLAVONE	chembl:CHEMBL275638		FALSE	TRUE
ADORA3	1	GuideToPharmacologyInteractions	agonist	135651063	(S)-PIA				FALSE	TRUE
ADORA3	1	GuideToPharmacologyInteractions	antagonist	135650633	MRS1041				FALSE	TRUE
ADORA3	1	GuideToPharmacologyInteractions	antagonist	178102247	ST-1535	ST1535	chembl:CHEMBL197669		FALSE	TRUE
ADORA3	1	GuideToPharmacologyInteractions	agonist	135650422	(R,S)-PHPNECA				FALSE	TRUE
ADORA3	1	GuideToPharmacologyInteractions	agonist	135651138	[125I]APNEA				FALSE	TRUE
ADORA3	1	GuideToPharmacologyInteractions	antagonist	178102242	ISTRADEFYLLINE	ISTRADEFYLLINE	chembl:CHEMBL431770		FALSE	TRUE
ADORA3	1	GuideToPharmacologyInteractions	antagonist	178100324	SCH442416				FALSE	TRUE
ADORA3	1	GuideToPharmacologyInteractions	agonist	178102362	[3H]HEMADO				FALSE	TRUE
ADORA3	1	GuideToPharmacologyInteractions	agonist	135651100	[125I]AB-MECA				FALSE	TRUE
ADORA3	1	GuideToPharmacologyInteractions	antagonist	135650295	GALANGIN	GALANGIN	chembl:CHEMBL309490		FALSE	TRUE
ADORA3	1	GuideToPharmacologyInteractions	antagonist	135652713	SAKURANETIN	SAKURANETIN	chembl:CHEMBL448297		FALSE	TRUE
ADORA3	1	GuideToPharmacologyInteractions	antagonist	135652675	CAFFEINE	CAFFEINE	chembl:CHEMBL113		FALSE	TRUE
ADORA3	1	GuideToPharmacologyInteractions	antagonist	178102250	ATL802				FALSE	TRUE
ADORA3	1	GuideToPharmacologyInteractions	antagonist	135650630	MRE 2029F20				FALSE	TRUE
ADORA3	1	GuideToPharmacologyInteractions	antagonist	135650638	MRS1067				FALSE	TRUE
ADORA3	1	GuideToPharmacologyInteractions	antagonist	178100326	PSB36				FALSE	TRUE
ADORA3	1	GuideToPharmacologyInteractions	antagonist	178100327	PSB1115				FALSE	TRUE
ADORA3	1	GuideToPharmacologyInteractions	antagonist	135651181	[3H]MRE 3008F20				FALSE	TRUE
ADORA3	1	GuideToPharmacologyInteractions	antagonist	135650209	DPCPX				FALSE	TRUE
ADORA3	1	GuideToPharmacologyInteractions	antagonist	135650647	MRS1191				FALSE	TRUE
ADORA3	1	GuideToPharmacologyInteractions	agonist	135650083	CGS 21680				FALSE	TRUE
ADORA3	1	GuideToPharmacologyInteractions	antagonist	135650648	MRS1220				FALSE	TRUE
ADORA3	1	GuideToPharmacologyInteractions	agonist	178102225	TCPA				FALSE	TRUE
ADORA3	1	GuideToPharmacologyInteractions	antagonist	135650646	MRS1186				FALSE	TRUE
ADORA3	1	GuideToPharmacologyInteractions	antagonist	178100321	VUF5574				FALSE	TRUE
ADORA3	1	GuideToPharmacologyInteractions	agonist	135650107	CL-IB-MECA	NAMODENOSON	chembl:CHEMBL431733		FALSE	TRUE
ADORA3	1	GuideToPharmacologyInteractions	agonist	135650360	I-ABA				FALSE	TRUE
ADORA3	1	GuideToPharmacologyInteractions	antagonist	135650907	DEXNIGULDIPINE	DEXNIGULDIPINE	chembl:CHEMBL2051956		FALSE	TRUE
ADORA3	1	GuideToPharmacologyInteractions	antagonist	135650361	I-ABOPX				FALSE	TRUE
ADORA3	1	GuideToPharmacologyInteractions	antagonist	178102238	ROLOFYLLINE	ROLOFYLLINE	chembl:CHEMBL52333		FALSE	TRUE
ADORA3	1	GuideToPharmacologyInteractions	antagonist	135651030	SCH 58261				FALSE	TRUE
ADORA3	1	GuideToPharmacologyInteractions	agonist	135650148	CYCLOPENTYLADENOSINE	N6-CYCLOPENTYLADENOSINE	chembl:CHEMBL68738		FALSE	TRUE
ADORA3	1	GuideToPharmacologyInteractions	antagonist	135650651	MRS1505				FALSE	TRUE
ADORA3	1	GuideToPharmacologyInteractions	antagonist	135650667	MRS928				FALSE	TRUE
ADORA3	1	ChemblInteractions	antagonist	CHEMBL1200434	OXTRIPHYLLINE	OXTRIPHYLLINE	chembl:CHEMBL1200434		FALSE	TRUE
ADORA3	1	ChemblInteractions	agonist	CHEMBL477	ADENOSINE	ADENOSINE	chembl:CHEMBL477		FALSE	TRUE
ADORA3	1	GuideToPharmacologyInteractions	agonist	135649875	AB-MECA	chembl:CHEMBL609245	chembl:CHEMBL609245		FALSE	TRUE
ADORA3	1	GuideToPharmacologyInteractions	antagonist	135650634	MRS1042				FALSE	TRUE
ADORA3	1	GuideToPharmacologyInteractions	agonist	135649703	2-HEXYNYL-NECA				FALSE	TRUE
ADORA3	1	GuideToPharmacologyInteractions	antagonist	178102251	LAS38096	chembl:CHEMBL375293	chembl:CHEMBL375293		FALSE	TRUE
ADORA3	1	GuideToPharmacologyInteractions	agonist	135650706	NECA	NECA	chembl:CHEMBL464859		FALSE	TRUE
ADORA3	1	GuideToPharmacologyInteractions	antagonist	135651364	ZM-241385	ZM-241385	chembl:CHEMBL113142		FALSE	TRUE
ADORA3	1	GuideToPharmacologyInteractions	antagonist	135652726	VISNAGIN	VISNAGIN	chembl:CHEMBL45176		FALSE	TRUE
ADORA3	1	ChemblInteractions	agonist	CHEMBL119709	IB-MECA	IB-MECA	chembl:CHEMBL119709		FALSE	TRUE
ADORA3	1	GuideToPharmacologyInteractions	agonist	178102231	REGADENOSON	REGADENOSON	chembl:CHEMBL3989695		FALSE	TRUE
ADORA3	1	GuideToPharmacologyInteractions	antagonist	384403632	LUF7602				FALSE	TRUE
ADORA3	1	GuideToPharmacologyInteractions	antagonist	178102239	TONAPOFYLLINE	TONAPOFYLLINE	chembl:CHEMBL414157		FALSE	TRUE
ADORA3	1	GuideToPharmacologyInteractions	antagonist	135650042	BW-A1433				FALSE	TRUE
ADORA3	1	GuideToPharmacologyInteractions	antagonist	178102240	FK-453	FK453	chembl:CHEMBL440115		FALSE	TRUE
ADORA3	1	GuideToPharmacologyInteractions	antagonist	178100322	DERENOFYLLINE	DERENOFYLLINE	chembl:CHEMBL592435		FALSE	TRUE
ADORA3	1	GuideToPharmacologyInteractions	antagonist	135650642	MRS1093				FALSE	TRUE
ADORA3	1	GuideToPharmacologyInteractions	agonist	135651426	ADENOSINE	ADENOSINE	chembl:CHEMBL477		FALSE	TRUE
ADORA3	1	GuideToPharmacologyInteractions	agonist	252166631	MRS5698				FALSE	TRUE
ADORA3	1	GuideToPharmacologyInteractions	antagonist	135650645	MRS1177				FALSE	TRUE
ADORA3	1	GuideToPharmacologyInteractions	agonist	178100330	BAY 60-6583				FALSE	TRUE
ADORA3	1	GuideToPharmacologyInteractions	agonist	135650805	PENECA				FALSE	TRUE
ADORA3	1	GuideToPharmacologyInteractions	antagonist	135651329	XANTHINE AMINE CONGENER				FALSE	TRUE
ADORA3	1	GuideToPharmacologyInteractions	agonist	135650362	PICLIDENOSON	PICLIDENOSON	chembl:CHEMBL3989873		FALSE	TRUE
ADORA3	1	GuideToPharmacologyInteractions	antagonist	178102241	LUF5981				FALSE	TRUE
ADORA3	1	ChemblInteractions	antagonist	CHEMBL3545204	QAF805	QAF805	chembl:CHEMBL3545204		FALSE	TRUE
ADORA3	1	GuideToPharmacologyInteractions	agonist	135650675	N(6)-CYCLOHEXYLADENOSINE				FALSE	TRUE
ADORA3	1	GuideToPharmacologyInteractions	antagonist	135650264	FLAVANONE	FLAVANONE	chembl:CHEMBL274318		FALSE	TRUE
ADORA3	1	GuideToPharmacologyInteractions	antagonist	135650652	MRS1523				FALSE	TRUE
ADORA3	1	ChemblInteractions	antagonist	CHEMBL190	THEOPHYLLINE	THEOPHYLLINE	chembl:CHEMBL190		FALSE	TRUE
ADORA3	1	ChemblInteractions	antagonist	CHEMBL113	CAFFEINE	CAFFEINE	chembl:CHEMBL113		FALSE	TRUE
ADORA3	1	GuideToPharmacologyInteractions	agonist	178100331	APADENOSON	APADENOSON	chembl:CHEMBL1950649		FALSE	TRUE
ADORA3	1	GuideToPharmacologyInteractions	antagonist	178102253	PSB-10				FALSE	TRUE
ADORA3	1	GuideToPharmacologyInteractions	agonist	135651557	(R)-PIA				FALSE	TRUE
ADORA3	1	GuideToPharmacologyInteractions	antagonist	135650641	MRS1088				FALSE	TRUE
ADORA3	1	GuideToPharmacologyInteractions	antagonist	135650650	MRS1486				FALSE	TRUE
ADORA3	1	GuideToPharmacologyInteractions	antagonist	135650082	CGS 15943				FALSE	TRUE
ADRB3	1	ChemblInteractions	antagonist	CHEMBL1201167	CARVEDILOL PHOSPHATE	CARVEDILOL PHOSPHATE	chembl:CHEMBL1201167		FALSE	TRUE
ADRB3	1	GuideToPharmacologyInteractions	agonist	135650054	CARAZOLOL	CARAZOLOL	chembl:CHEMBL324665		FALSE	TRUE
ADRB3	1	GuideToPharmacologyInteractions	agonist	135651547	(±)-ADRENALINE				FALSE	TRUE
ADRB3	1	ChemblInteractions	agonist	CHEMBL1711	ISOPROTERENOL HYDROCHLORIDE	ISOPROTERENOL HYDROCHLORIDE	chembl:CHEMBL1711		FALSE	TRUE
ADRB3	1	GuideToPharmacologyInteractions	agonist	135651110	[125I]ICYP				FALSE	TRUE
ADRB3	1	GuideToPharmacologyInteractions	agonist	135651081	AMIBEGRON	AMIBEGRON	chembl:CHEMBL1193948		FALSE	TRUE
ADRB3	1	GuideToPharmacologyInteractions	antagonist	135650858	PROPRANOLOL	PROPRANOLOL	chembl:CHEMBL27		FALSE	TRUE
ADRB3	1	GuideToPharmacologyInteractions	antagonist	53801070	L748328				FALSE	TRUE
ADRB3	1	ChemblInteractions	antagonist	CHEMBL723	CARVEDILOL	CARVEDILOL	chembl:CHEMBL723		FALSE	TRUE
ADRB3	1	GuideToPharmacologyInteractions	antagonist	135651247	TERTATOLOL	TERTATOLOL	chembl:CHEMBL434200		FALSE	TRUE
ADRB3	1	ChemblInteractions	agonist	CHEMBL279260	RAFABEGRON	RAFABEGRON	chembl:CHEMBL279260		FALSE	TRUE
ADRB3	1	GuideToPharmacologyInteractions	antagonist	135650031	LEVOBUNOLOL	LEVOBUNOLOL	chembl:CHEMBL1201237		FALSE	TRUE
ADRB3	1	GuideToPharmacologyInteractions	antagonist	135650367	ICI 118551				FALSE	TRUE
ADRB3	1	ChemblInteractions	agonist	CHEMBL208427	SOLABEGRON	SOLABEGRON	chembl:CHEMBL208427		FALSE	TRUE
ADRB3	1	ChemblInteractions	agonist	CHEMBL1200705	HYDROXYAMPHETAMINE HYDROBROMIDE	HYDROXYAMPHETAMINE HYDROBROMIDE	chembl:CHEMBL1200705		FALSE	TRUE
ADRB3	1	ChemblInteractions	agonist	CHEMBL1200833	DIPIVEFRIN HYDROCHLORIDE	DIPIVEFRIN HYDROCHLORIDE	chembl:CHEMBL1200833		FALSE	TRUE
ADRB3	1	ChemblInteractions	antagonist	CHEMBL1201002	CARTEOLOL HYDROCHLORIDE	CARTEOLOL HYDROCHLORIDE	chembl:CHEMBL1201002		FALSE	TRUE
ADRB3	1	ChemblInteractions	agonist	CHEMBL545437	AMIBEGRON HYDROCHLORIDE	AMIBEGRON HYDROCHLORIDE	chembl:CHEMBL545437		FALSE	TRUE
ADRB3	1	GuideToPharmacologyInteractions	agonist	381118810	VIBEGRON	VIBEGRON	chembl:CHEMBL2107826		FALSE	TRUE
ADRB3	1	GuideToPharmacologyInteractions	agonist	178100458	CL316243				FALSE	TRUE
ADRB3	1	ChemblInteractions	agonist	CHEMBL2095212	MIRABEGRON	MIRABEGRON	chembl:CHEMBL2095212		FALSE	TRUE
ADRB3	1	GuideToPharmacologyInteractions	agonist	135650024	BRL 37344				FALSE	TRUE
ADRB3	1	ChemblInteractions	agonist	CHEMBL1256958	EPINEPHRINE BITARTRATE	EPINEPHRINE BITARTRATE	chembl:CHEMBL1256958		FALSE	TRUE
ADRB3	1	ChemblInteractions	agonist	CHEMBL679	EPINEPHRINE	EPINEPHRINE	chembl:CHEMBL679		FALSE	TRUE
ADRB3	1	ChemblInteractions	antagonist	CHEMBL1200323	LABETALOL HYDROCHLORIDE	LABETALOL HYDROCHLORIDE	chembl:CHEMBL1200323		FALSE	TRUE
ADRB3	1	ChemblInteractions	agonist	CHEMBL1200996	MEPHENTERMINE SULFATE	MEPHENTERMINE SULFATE	chembl:CHEMBL1200996		FALSE	TRUE
ADRB3	1	ChemblInteractions	agonist	CHEMBL2103827	DROXIDOPA	DROXIDOPA	chembl:CHEMBL2103827		FALSE	TRUE
ADRB3	1	GuideToPharmacologyInteractions	antagonist	135650066	CGP 20712A				FALSE	TRUE
ADRB3	1	GuideToPharmacologyInteractions	agonist	135650431	ISOPRENALINE	ISOPROTERENOL	chembl:CHEMBL434		FALSE	TRUE
ADRB3	1	GuideToPharmacologyInteractions	antagonist	135650678	NADOLOL	NADOLOL	chembl:CHEMBL649		FALSE	TRUE
ADRB3	1	GuideToPharmacologyInteractions	agonist	178100760	L 755507				FALSE	TRUE
ADRB3	1	GuideToPharmacologyInteractions	antagonist	178100761	L-748337				FALSE	TRUE
ADRB3	1	ChemblInteractions	agonist	CHEMBL2107826	VIBEGRON	VIBEGRON	chembl:CHEMBL2107826		FALSE	TRUE
ADRB3	1	GuideToPharmacologyInteractions	antagonist	135650033	BUPRANOLOL	BUPRANOLOL	chembl:CHEMBL305380		FALSE	TRUE
ADRB3	1	GuideToPharmacologyInteractions	agonist	318164845	ABEDITEROL	ABEDITEROL	chembl:CHEMBL3039530		FALSE	TRUE
ADRB3	1	ChemblInteractions	agonist	CHEMBL1200447	ISOPROTERENOL SULFATE				FALSE	TRUE
ADRB3	1	GuideToPharmacologyInteractions	agonist	329968451	SOLABEGRON	SOLABEGRON	chembl:CHEMBL208427		FALSE	TRUE
ADRB3	1	GuideToPharmacologyInteractions	agonist	135651527	(-)-NORADRENALINE				FALSE	TRUE
ADRB3	1	GuideToPharmacologyInteractions	antagonist	135651082	SR59230A				FALSE	TRUE
ADRB3	1	GuideToPharmacologyInteractions	agonist	178104017	MIRABEGRON	MIRABEGRON	chembl:CHEMBL2095212		FALSE	TRUE
ADRB3	1	GuideToPharmacologyInteractions	agonist	135651430	(-)-ADRENALINE				FALSE	TRUE
ADRB3	1	ChemblInteractions	agonist	CHEMBL1356607	NORADRENALINE	NOREPINEPHRINE BITARTRATE	chembl:CHEMBL1434513		FALSE	TRUE
ADRB3	1	GuideToPharmacologyInteractions	agonist	178100461	L742791				FALSE	TRUE
ADRB3	1	ChemblInteractions	agonist	CHEMBL2107773	RITOBEGRON	RITOBEGRON	chembl:CHEMBL2107773		FALSE	TRUE
ADRB3	1	ChemblInteractions	agonist	CHEMBL2012520	LY377604	LY377604	chembl:CHEMBL2012520		FALSE	TRUE
ADRB3	1	GuideToPharmacologyInteractions	agonist	135650065	CGP 12177				FALSE	TRUE
ANPEP	1	GuideToPharmacologyInteractions	inhibitor	348353627	JFD00064				FALSE	FALSE
ANPEP	1	GuideToPharmacologyInteractions	inhibitor	252166766	COMPOUND I3 [PMID: 23428964]				FALSE	FALSE
ANPEP	1	GuideToPharmacologyInteractions	inhibitor	348353628	BTB07018				FALSE	FALSE
ANPEP	1	GuideToPharmacologyInteractions	inhibitor	315661176	COMPOUND 1A [PMID: 25692029]				FALSE	FALSE
ANPEP	1	ChemblInteractions	inhibitor	CHEMBL2103847	TOSEDOSTAT	TOSEDOSTAT	chembl:CHEMBL2103847		FALSE	FALSE
AOAH	1	GuideToPharmacologyInteractions	inhibitor	252166807	JZL195				FALSE	FALSE
BCL2A1	1	ChemblInteractions	inhibitor	CHEMBL2107358	OBATOCLAX MESYLATE	OBATOCLAX MESYLATE	chembl:CHEMBL2107358		FALSE	FALSE
BIRC3	1	TALC	antagonist	BIRINAPANT	BIRINAPANT	BIRINAPANT	chembl:CHEMBL3039522		FALSE	FALSE
BIRC3	1	ChemblInteractions	inhibitor	CHEMBL3039522	BIRINAPANT	BIRINAPANT	chembl:CHEMBL3039522		FALSE	FALSE
BIRC3	1	GuideToPharmacologyInteractions	antagonist	223366066	GDC-0152	GDC-0152	chembl:CHEMBL2063869		FALSE	FALSE
BIRC3	1	GuideToPharmacologyInteractions	inhibitor	252827512	SM-122	chembl:CHEMBL481422	chembl:CHEMBL481422		FALSE	FALSE
BIRC3	1	TALC	antagonist	AT-406	AT-406	AT-406	chembl:CHEMBL2158051		FALSE	FALSE
BIRC3	1	GuideToPharmacologyInteractions	antagonist	223366043	AZD5582				FALSE	FALSE
BIRC3	1	TALC	antagonist	GDC0917	GDC0917				FALSE	FALSE
BIRC3	1	GuideToPharmacologyInteractions	antagonist	223366062	AT-406	AT-406	chembl:CHEMBL2158051		FALSE	FALSE
BIRC3	1	TALC	antagonist	HGS 1029	HGS 1029				FALSE	FALSE
BIRC3	1	TALC	antagonist	LCL161	LCL161	LCL-161	chembl:CHEMBL2431768		FALSE	FALSE
BIRC3	1	GuideToPharmacologyInteractions	antagonist	223366065	SM-337	chembl:CHEMBL504559	chembl:CHEMBL504559		FALSE	FALSE
CACNA1A	1	ChemblInteractions	modulator	CHEMBL940	GABAPENTIN	GABAPENTIN	chembl:CHEMBL940		FALSE	TRUE
CACNA1A	1	ChemblInteractions	blocker	CHEMBL29919	ELPETRIGINE	ELPETRIGINE	chembl:CHEMBL29919		FALSE	TRUE
CACNA1A	1	ChemblInteractions	modulator	CHEMBL2103836	IMAGABALIN	IMAGABALIN	chembl:CHEMBL2103836		FALSE	TRUE
CACNA1A	1	ChemblInteractions	modulator	CHEMBL1059	PREGABALIN	PREGABALIN	chembl:CHEMBL1059		FALSE	TRUE
CACNA1A	1	ChemblInteractions	modulator	CHEMBL1628502	GABAPENTIN ENACARBIL	GABAPENTIN ENACARBIL	chembl:CHEMBL1628502		FALSE	TRUE
CACNA1A	1	ChemblInteractions	modulator	CHEMBL593430	ATAGABALIN	ATAGABALIN	chembl:CHEMBL593430		FALSE	TRUE
CACNA1A	1	ChemblInteractions	blocker	CHEMBL1200382	BEPRIDIL HYDROCHLORIDE	BEPRIDIL HYDROCHLORIDE	chembl:CHEMBL1200382		FALSE	TRUE
CASP1	1	ChemblInteractions	inhibitor	CHEMBL2105721	NIVOCASAN	NIVOCASAN	chembl:CHEMBL2105721		FALSE	FALSE
CASP1	1	GuideToPharmacologyInteractions	inhibitor	178103081	PRALNACASAN	PRALNACASAN	chembl:CHEMBL437526		FALSE	FALSE
CASP1	1	GuideToPharmacologyInteractions	inhibitor	363894195	URACIL 20				FALSE	FALSE
CASP1	1	GuideToPharmacologyInteractions	inhibitor	135649959	AS101	AMMONIUM TRICHLOROTELLURATE	chembl:CHEMBL180682		FALSE	FALSE
CASP1	1	GuideToPharmacologyInteractions	inhibitor	178101984	Z-YVAD-FMK				FALSE	FALSE
CASP1	1	GuideToPharmacologyInteractions	inhibitor	252166854	M826				FALSE	FALSE
CASP1	1	GuideToPharmacologyInteractions	inhibitor	315661119	VRT-043198				FALSE	FALSE
CASP1	1	ChemblInteractions	inhibitor	CHEMBL197672	EMRICASAN	EMRICASAN	chembl:CHEMBL197672		FALSE	FALSE
CASP10	1	ChemblInteractions	inhibitor	CHEMBL197672	EMRICASAN	EMRICASAN	chembl:CHEMBL197672		FALSE	FALSE
CCL11	1	ChemblInteractions	inhibitor	CHEMBL2109103	BERTILIMUMAB	BERTILIMUMAB	chembl:CHEMBL2109103		FALSE	FALSE
CCL2	1	ChemblInteractions	inhibitor	CHEMBL1742999	CARLUMAB	CARLUMAB	chembl:CHEMBL1742999		FALSE	FALSE
CCR1	1	GuideToPharmacologyInteractions	antagonist	381118874	CCX354	CCX354	chembl:CHEMBL3545404		FALSE	TRUE
CCR1	1	GuideToPharmacologyInteractions	antagonist	178100515	UCB35625				FALSE	TRUE
CCR1	1	GuideToPharmacologyInteractions	agonist	135652498	[125I]CCL5 (HUMAN)				FALSE	TRUE
CCR1	1	ChemblInteractions	antagonist	CHEMBL3545404	CCX354	CCX354	chembl:CHEMBL3545404		FALSE	TRUE
CCR1	1	GuideToPharmacologyInteractions	agonist	135651657	CCL13				FALSE	TRUE
CCR1	1	GuideToPharmacologyInteractions	agonist	135651694	CCL8				FALSE	TRUE
CCR1	1	GuideToPharmacologyInteractions	antagonist	336446899	BMS-817399	BMS-817399	chembl:CHEMBL3334824		FALSE	TRUE
CCR1	1	GuideToPharmacologyInteractions	agonist	135652155	FLU-CCL3				FALSE	TRUE
CCR1	1	GuideToPharmacologyInteractions	antagonist	178101190	CCL18				FALSE	TRUE
CCR1	1	GuideToPharmacologyInteractions	agonist	135651690	CCL5				FALSE	TRUE
CCR1	1	GuideToPharmacologyInteractions	antagonist	135651687	CCL4				FALSE	TRUE
CCR1	1	GuideToPharmacologyInteractions	agonist	135651673	CCL23				FALSE	TRUE
CCR1	1	GuideToPharmacologyInteractions	agonist	135652496	[125I]CCL3 (HUMAN)				FALSE	TRUE
CCR1	1	GuideToPharmacologyInteractions	agonist	135651693	CCL7				FALSE	TRUE
CCR1	1	ChemblInteractions	antagonist	CHEMBL2178570	AZD4818	AZD4818	chembl:CHEMBL2178570		FALSE	TRUE
CCR1	1	GuideToPharmacologyInteractions	agonist	135652047	BP-CCL3				FALSE	TRUE
CCR1	1	GuideToPharmacologyInteractions	agonist	135651659	CCL15				FALSE	TRUE
CCR1	1	GuideToPharmacologyInteractions	antagonist	135652636	VIRAL MACROPHAGE INFLAMMATORY PROTEIN-II				FALSE	TRUE
CCR1	1	GuideToPharmacologyInteractions	agonist	135652500	[125I]CCL8 (HUMAN)				FALSE	TRUE
CCR1	1	GuideToPharmacologyInteractions	agonist	135652495	[125I]CCL2 (HUMAN)				FALSE	TRUE
CCR1	1	GuideToPharmacologyInteractions	agonist	135651658	CCL14				FALSE	TRUE
CCR1	1	GuideToPharmacologyInteractions	antagonist	135650045	BX 471				FALSE	TRUE
CCR1	1	GuideToPharmacologyInteractions	antagonist	178100485	CP-481,715				FALSE	TRUE
CCR1	1	GuideToPharmacologyInteractions	agonist	135651684	CCL3				FALSE	TRUE
CCR1	1	GuideToPharmacologyInteractions	antagonist	178100585	COMPOUND 2B-1 [PMID: 12614873]				FALSE	TRUE
CCR1	1	GuideToPharmacologyInteractions	agonist	135652499	[125I]CCL7 (HUMAN)				FALSE	TRUE
CCR2	1	GuideToPharmacologyInteractions	antagonist	135651004	SB-282241				FALSE	TRUE
CCR2	1	GuideToPharmacologyInteractions	agonist	135651693	CCL7				FALSE	TRUE
CCR2	1	GuideToPharmacologyInteractions	antagonist	135650940	RS-136270				FALSE	TRUE
CCR2	1	GuideToPharmacologyInteractions	agonist	135652499	[125I]CCL7 (HUMAN)				FALSE	TRUE
CCR2	1	GuideToPharmacologyInteractions	allosteric modulator	404859032	COMPOUND 39 [PMID: 31742400]				FALSE	TRUE
CCR2	1	GuideToPharmacologyInteractions	antagonist	135651241	TEIJIN-LEAD_CMP_5				FALSE	TRUE
CCR2	1	GuideToPharmacologyInteractions	agonist	135651660	CCL16				FALSE	TRUE
CCR2	1	GuideToPharmacologyInteractions	allosteric modulator	404859033	JNJ-27141491				FALSE	TRUE
CCR2	1	ChemblInteractions	antagonist	CHEMBL2110727	CENICRIVIROC	CENICRIVIROC	chembl:CHEMBL2110727		FALSE	TRUE
CCR2	1	ChemblInteractions	antagonist	CHEMBL3545286	CCX140	CCX140	chembl:CHEMBL3545286		FALSE	TRUE
CCR2	1	GuideToPharmacologyInteractions	antagonist	135652282	MC148R				FALSE	TRUE
CCR2	1	GuideToPharmacologyInteractions	antagonist	328083530	BMS-681				FALSE	TRUE
CCR2	1	GuideToPharmacologyInteractions	agonist	135651657	CCL13				FALSE	TRUE
CCR2	1	GuideToPharmacologyInteractions	agonist	135652633	VCCL4				FALSE	TRUE
CCR2	1	GuideToPharmacologyInteractions	agonist	135652187	HIV-TAT				FALSE	TRUE
CCR2	1	GuideToPharmacologyInteractions	antagonist	135651678	CCL26				FALSE	TRUE
CCR2	1	ChemblInteractions	antagonist	CHEMBL2109339	MLN-1202	PLOZALIZUMAB	chembl:CHEMBL3707228		FALSE	TRUE
CCR2	1	GuideToPharmacologyInteractions	agonist	135651664	CCL2				FALSE	TRUE
CCR2	1	GuideToPharmacologyInteractions	antagonist	135652636	VIRAL MACROPHAGE INFLAMMATORY PROTEIN-II				FALSE	TRUE
CCR2	1	GuideToPharmacologyInteractions	antagonist	315661130	INCB3284				FALSE	TRUE
CCR2	1	GuideToPharmacologyInteractions	antibody	310264702	PLOZALIZUMAB	PLOZALIZUMAB	chembl:CHEMBL3707228		FALSE	TRUE
CCR2	1	GuideToPharmacologyInteractions	agonist	135652495	[125I]CCL2 (HUMAN)				FALSE	TRUE
CCR2	1	GuideToPharmacologyInteractions	antagonist	315661117	INCB8761				FALSE	TRUE
CCR2	1	ChemblInteractions	antagonist	CHEMBL3545032	PF-04634817	PF-04634817	chembl:CHEMBL3545032		FALSE	TRUE
CCR2	1	GuideToPharmacologyInteractions	agonist	135651654	CCL11				FALSE	TRUE
CCR2	1	GuideToPharmacologyInteractions	antagonist	135651675	CCL24				FALSE	TRUE
CCR2	1	ChemblInteractions	antagonist	CHEMBL3545221	AZD2423	AZD2423	chembl:CHEMBL3545221		FALSE	TRUE
CCR2	1	GuideToPharmacologyInteractions	agonist	135651694	CCL8				FALSE	TRUE
CCR2	1	GuideToPharmacologyInteractions	antagonist	135650935	RS-102895				FALSE	TRUE
CCR2	1	GuideToPharmacologyInteractions	antagonist	178100489	GSK COMPOUND 34				FALSE	TRUE
CCR2	1	GuideToPharmacologyInteractions	antagonist	374883866	PF-04634817	PF-04634817	chembl:CHEMBL3545032		FALSE	TRUE
CCR2	1	GuideToPharmacologyInteractions	antagonist	135651230	TAK-779	chembl:CHEMBL41275	chembl:CHEMBL41275		FALSE	TRUE
CCR2	1	GuideToPharmacologyInteractions	antagonist	135650944	RS-504393				FALSE	TRUE
CCR2	1	GuideToPharmacologyInteractions	allosteric modulator	223366156	AZD2423	AZD2423	chembl:CHEMBL3545221		FALSE	TRUE
CCR2	1	GuideToPharmacologyInteractions	allosteric modulator	328083531	CCR2-RA-[R]				FALSE	TRUE
CCR5	1	GuideToPharmacologyInteractions	agonist	135651660	CCL16				FALSE	TRUE
CCR5	1	GuideToPharmacologyInteractions	antagonist	135651135	[3H]ANCRIVIROC				FALSE	TRUE
CCR5	1	GuideToPharmacologyInteractions	antagonist	135649944	ANCRIVIROC	ANCRIVIROC	chembl:CHEMBL78535		FALSE	TRUE
CCR5	1	ChemblInteractions	antagonist	CHEMBL3545032	PF-04634817	PF-04634817	chembl:CHEMBL3545032		FALSE	TRUE
CCR5	1	GuideToPharmacologyInteractions	antagonist	381118816	CCR5 ANTAGONIST 34				FALSE	TRUE
CCR5	1	GuideToPharmacologyInteractions	agonist	135651690	CCL5				FALSE	TRUE
CCR5	1	GuideToPharmacologyInteractions	agonist	135651654	CCL11				FALSE	TRUE
CCR5	1	GuideToPharmacologyInteractions	antagonist	135651174	[3H]MARAVIROC				FALSE	TRUE
CCR5	1	GuideToPharmacologyInteractions	antagonist	135650567	MARAVIROC	MARAVIROC	chembl:CHEMBL1201187		FALSE	TRUE
CCR5	1	GuideToPharmacologyInteractions	agonist	178100743	R5-HIV-1 GP120				FALSE	TRUE
CCR5	1	GuideToPharmacologyInteractions	antagonist	135651306	VICRIVIROC	VICRIVIROC	chembl:CHEMBL82301		FALSE	TRUE
CCR5	1	GuideToPharmacologyInteractions	agonist	135651664	CCL2				FALSE	TRUE
CCR5	1	ChemblInteractions	antagonist	CHEMBL2109343	PRO-140	LERONLIMAB	chembl:CHEMBL2109343		FALSE	TRUE
CCR5	1	ChemblInteractions	antagonist	CHEMBL1668019	APLAVIROC HYDROCHLORIDE	APLAVIROC HYDROCHLORIDE	chembl:CHEMBL1668019		FALSE	TRUE
CCR5	1	GuideToPharmacologyInteractions	agonist	135651684	CCL3				FALSE	TRUE
CCR5	1	GuideToPharmacologyInteractions	antagonist	135651693	CCL7				FALSE	TRUE
CCR5	1	GuideToPharmacologyInteractions	agonist	135652047	BP-CCL3				FALSE	TRUE
CCR5	1	ChemblInteractions	antagonist	CHEMBL2110727	CENICRIVIROC	CENICRIVIROC	chembl:CHEMBL2110727		FALSE	TRUE
CCR5	1	GuideToPharmacologyInteractions	agonist	135651694	CCL8				FALSE	TRUE
CCR5	1	GuideToPharmacologyInteractions	allosteric modulator	404859032	COMPOUND 39 [PMID: 31742400]				FALSE	TRUE
CCR5	1	GuideToPharmacologyInteractions	antagonist	135649948	APLAVIROC	APLAVIROC	chembl:CHEMBL1255794		FALSE	TRUE
CCR5	1	GuideToPharmacologyInteractions	antagonist	135652636	VIRAL MACROPHAGE INFLAMMATORY PROTEIN-II				FALSE	TRUE
CCR5	1	ChemblInteractions	antagonist	CHEMBL1951914	AZD5672	AZD5672	chembl:CHEMBL1951914		FALSE	TRUE
CCR5	1	GuideToPharmacologyInteractions	agonist	135651657	CCL13				FALSE	TRUE
CCR5	1	GuideToPharmacologyInteractions	antagonist	135651229	CENICRIVIROC	CENICRIVIROC	chembl:CHEMBL2110727		FALSE	TRUE
CCR5	1	ChemblInteractions	antagonist	CHEMBL1201187	MARAVIROC	MARAVIROC	chembl:CHEMBL1201187		FALSE	TRUE
CCR5	1	GuideToPharmacologyInteractions	antagonist	385612176	GSK2239633A	chembl:CHEMBL2018969	chembl:CHEMBL2018969		FALSE	TRUE
CCR5	1	GuideToPharmacologyInteractions	antagonist	328083530	BMS-681				FALSE	TRUE
CCR5	1	GuideToPharmacologyInteractions	antagonist	223366021	AZD5672	AZD5672	chembl:CHEMBL1951914		FALSE	TRUE
CCR5	1	ChemblInteractions	antagonist	CHEMBL2107384	VICRIVIROC MALEATE	VICRIVIROC MALEATE	chembl:CHEMBL2107384		FALSE	TRUE
CCR5	1	ChemblInteractions	antagonist	CHEMBL1688243	INCB-9471	INCB-9471	chembl:CHEMBL1688243		FALSE	TRUE
CCR5	1	GuideToPharmacologyInteractions	agonist	135652496	[125I]CCL3 (HUMAN)				FALSE	TRUE
CCR5	1	GuideToPharmacologyInteractions	antagonist	135651230	TAK-779	chembl:CHEMBL41275	chembl:CHEMBL41275		FALSE	TRUE
CCR5	1	GuideToPharmacologyInteractions	antagonist	135651227	TAK-220	chembl:CHEMBL207004	chembl:CHEMBL207004		FALSE	TRUE
CCR5	1	GuideToPharmacologyInteractions	agonist	135651687	CCL4				FALSE	TRUE
CCR5	1	GuideToPharmacologyInteractions	agonist	135652500	[125I]CCL8 (HUMAN)				FALSE	TRUE
CCR5	1	GuideToPharmacologyInteractions	agonist	135652497	[125I]CCL4 (HUMAN)				FALSE	TRUE
CCR5	1	GuideToPharmacologyInteractions	agonist	135652498	[125I]CCL5 (HUMAN)				FALSE	TRUE
CCR5	1	GuideToPharmacologyInteractions	agonist	135652155	FLU-CCL3				FALSE	TRUE
CCR5	1	GuideToPharmacologyInteractions	agonist	135651658	CCL14				FALSE	TRUE
CCR5	1	GuideToPharmacologyInteractions	antagonist	178100487	E913				FALSE	TRUE
CD274	1	MyCancerGenome	antibody	AVELUMAB	AVELUMAB	AVELUMAB	chembl:CHEMBL3833373		FALSE	FALSE
CD274	1	ChemblInteractions	inhibitor	CHEMBL3301587	DURVALUMAB	DURVALUMAB	chembl:CHEMBL3301587		FALSE	FALSE
CD274	1	MyCancerGenome	antibody	MPDL3280A	MPDL3280A	ATEZOLIZUMAB	wikidata:Q20707748		FALSE	FALSE
CD274	1	CancerCommons	antibody	RG7446	RG7446	ATEZOLIZUMAB	wikidata:Q20707748		FALSE	FALSE
CD274	1	MyCancerGenome	antibody	ATEZOLIZUMAB	ATEZOLIZUMAB	ATEZOLIZUMAB	chembl:CHEMBL3707227		FALSE	FALSE
CD274	1	MyCancerGenome	antibody	MDX-1105	MDX-1105	BMS-936559	chembl:CHEMBL4297702		FALSE	FALSE
CD274	1	ChemblInteractions	inhibitor	CHEMBL3707227	ATEZOLIZUMAB	ATEZOLIZUMAB	chembl:CHEMBL3707227		FALSE	FALSE
CD37	1	GuideToPharmacologyInteractions	antibody	374883836	NARATUXIMAB EMTANSINE				FALSE	FALSE
CD37	1	GuideToPharmacologyInteractions	antibody	374883838	OTLERTUZUMAB	OTLERTUZUMAB	chembl:CHEMBL3039539		FALSE	FALSE
CD37	1	GuideToPharmacologyInteractions	antibody	374883837	LILOTOMAB				FALSE	FALSE
CD38	1	GuideToPharmacologyInteractions	antibody	252827377	ISATUXIMAB	ISATUXIMAB	chembl:CHEMBL3545131		FALSE	FALSE
CD38	1	GuideToPharmacologyInteractions	antibody	178103967	DARATUMUMAB	DARATUMUMAB	chembl:CHEMBL1743007		FALSE	FALSE
CD38	1	ChemblInteractions	inhibitor	CHEMBL1743007	DARATUMUMAB	DARATUMUMAB	chembl:CHEMBL1743007		FALSE	FALSE
CD38	1	MyCancerGenome	antibody	DARATUMUMAB	DARATUMUMAB	DARATUMUMAB	chembl:CHEMBL1743007		FALSE	FALSE
CD38	1	GuideToPharmacologyInteractions	antibody	404859056	TAK-079	TAK-079	chembl:CHEMBL4297833		FALSE	FALSE
CD40LG	1	ChemblInteractions	inhibitor	CHEMBL2108767	RUPLIZUMAB	RUPLIZUMAB	chembl:CHEMBL2108767		FALSE	FALSE
CD40LG	1	ChemblInteractions	inhibitor	CHEMBL2108747	TORALIZUMAB	TORALIZUMAB	chembl:CHEMBL2108747		FALSE	FALSE
CD40LG	1	ChemblInteractions	inhibitor	CHEMBL2109478	CDP-7657	DAPIROLIZUMAB PEGOL	chembl:CHEMBL2109478		FALSE	FALSE
CD80	1	ChemblInteractions	inhibitor	CHEMBL1742990	BELATACEPT	BELATACEPT	chembl:CHEMBL1742990		FALSE	FALSE
CD80	1	ChemblInteractions	inhibitor	CHEMBL1201823	ABATACEPT	ABATACEPT	chembl:CHEMBL1201823		FALSE	FALSE
CD80	1	ChemblInteractions	inhibitor	CHEMBL2109191	GALIXIMAB	GALIXIMAB	chembl:CHEMBL2109191		FALSE	FALSE
CD80	1	GuideToPharmacologyInteractions	inhibitor	178103473	ABATACEPT	ABATACEPT	chembl:CHEMBL1201823		FALSE	FALSE
CD80	1	GuideToPharmacologyInteractions	inhibitor	178103474	BELATACEPT	BELATACEPT	chembl:CHEMBL1742990		FALSE	FALSE
CD86	1	ChemblInteractions	inhibitor	CHEMBL1742990	BELATACEPT	BELATACEPT	chembl:CHEMBL1742990		FALSE	FALSE
CD86	1	GuideToPharmacologyInteractions	inhibitor	178103474	BELATACEPT	BELATACEPT	chembl:CHEMBL1742990		FALSE	FALSE
CD86	1	GuideToPharmacologyInteractions	inhibitor	178103473	ABATACEPT	ABATACEPT	chembl:CHEMBL1201823		FALSE	FALSE
CD86	1	ChemblInteractions	inhibitor	CHEMBL1201823	ABATACEPT	ABATACEPT	chembl:CHEMBL1201823		FALSE	FALSE
CDK15	1	ChemblInteractions	inhibitor	CHEMBL445813	AT-7519	AT-7519	chembl:CHEMBL445813		FALSE	FALSE
CDK15	1	ChemblInteractions	inhibitor	CHEMBL3544942	Roniciclib	RONICICLIB	chembl:CHEMBL3544942		FALSE	FALSE
CDK15	1	ChemblInteractions	inhibitor	CHEMBL1230607	PHA-793887	PHA-793887	chembl:CHEMBL1230607		FALSE	FALSE
CDK15	1	ChemblInteractions	inhibitor	CHEMBL488436	AZD-5438	AZD-5438	chembl:CHEMBL488436		FALSE	FALSE
CHRNA7	1	GuideToPharmacologyInteractions	agonist	178100795	BRADANICLINE	BRADANICLINE	chembl:CHEMBL1258006		FALSE	FALSE
CHRNA7	1	ChemblInteractions	partial agonist	CHEMBL559478	SSR180711	SSR180711	chembl:CHEMBL559478		FALSE	FALSE
CHRNA7	1	GuideToPharmacologyInteractions	agonist	223366030	AZD0328	AZD0328	chembl:CHEMBL2151437		FALSE	FALSE
CHRNA7	1	GuideToPharmacologyInteractions	antagonist	178100807	[3H]Α-BUNGAROTOXIN				FALSE	FALSE
CHRNA7	1	ChemblInteractions	agonist	CHEMBL3545410	TC-6987	TC-6987	chembl:CHEMBL3545410		FALSE	FALSE
CHRNA7	1	ChemblInteractions	agonist	CHEMBL2151570	ABT-107	ABT-107	chembl:CHEMBL2151570		FALSE	FALSE
CHRNA7	1	GuideToPharmacologyInteractions	agonist	178100824	PHA-543613	PHA-543613	chembl:CHEMBL214268		FALSE	FALSE
CHRNA7	1	GuideToPharmacologyInteractions	allosteric modulator	178100792	JNJ1930942				FALSE	FALSE
CHRNA7	1	GuideToPharmacologyInteractions	antagonist	178100790	Α-BUNGAROTOXIN				FALSE	FALSE
CHRNA7	1	ChemblInteractions	agonist	CHEMBL2151437	AZD0328	AZD0328	chembl:CHEMBL2151437		FALSE	FALSE
CHRNA7	1	GuideToPharmacologyInteractions	allosteric modulator	178100818	LY2087101				FALSE	FALSE
CHRNA7	1	GuideToPharmacologyInteractions	allosteric modulator	135650439	IVERMECTIN	IVERMECTIN	chembl:CHEMBL1200633		FALSE	FALSE
CHRNA7	1	GuideToPharmacologyInteractions	blocker	178100816	MECAMYLAMINE	MECAMYLAMINE	chembl:CHEMBL267936		FALSE	FALSE
CHRNA7	1	GuideToPharmacologyInteractions	antagonist	178100833	Α-CONOTOXIN ARIB				FALSE	FALSE
CHRNA7	1	GuideToPharmacologyInteractions	agonist	178100814	PNU-282987	PNU-282987	chembl:CHEMBL177611		FALSE	FALSE
CHRNA7	1	GuideToPharmacologyInteractions	agonist	178100788	4BP-TQS				FALSE	FALSE
CHRNA7	1	GuideToPharmacologyInteractions	agonist	178103508	ENCENICLINE	ENCENICLINE	chembl:CHEMBL2151572		FALSE	FALSE
CHRNA7	1	GuideToPharmacologyInteractions	antagonist	178100798	[125I]Α-BUNGAROTOXIN				FALSE	FALSE
CHRNA7	1	GuideToPharmacologyInteractions	antagonist	178100791	Α-CONOTOXIN IMI				FALSE	FALSE
CHRNA7	1	ChemblInteractions	agonist	CHEMBL3707316	ND0801	ND0801	chembl:CHEMBL3707316		FALSE	FALSE
CHRNA7	1	ChemblInteractions	partial agonist	CHEMBL3545013	APN1125	APN1125	chembl:CHEMBL3545013		FALSE	FALSE
CHRNA7	1	GuideToPharmacologyInteractions	agonist	178100821	A-582941	chembl:CHEMBL526281	chembl:CHEMBL526281		FALSE	FALSE
CHRNA7	1	ChemblInteractions	partial agonist	CHEMBL3545232	AQW051	AQW051	chembl:CHEMBL3545232		FALSE	FALSE
CHRNA7	1	GuideToPharmacologyInteractions	agonist	178100823	PHA-709829				FALSE	FALSE
CHRNA7	1	ChemblInteractions	positive modulator	CHEMBL429317	AVL-3288	AVL-3288	chembl:CHEMBL429317		FALSE	FALSE
CHRNA7	1	GuideToPharmacologyInteractions	agonist	178100803	[3H]EPIBATIDINE				FALSE	FALSE
CHRNA7	1	GuideToPharmacologyInteractions	allosteric modulator	178100812	A-867744	chembl:CHEMBL490153	chembl:CHEMBL490153		FALSE	FALSE
CHRNA7	1	GuideToPharmacologyInteractions	agonist	178103943	AQW051	AQW051	chembl:CHEMBL3545232		FALSE	FALSE
CHRNA7	1	GuideToPharmacologyInteractions	allosteric modulator	404859140	BNC375				FALSE	FALSE
CHRNA7	1	ChemblInteractions	positive modulator	CHEMBL3545291	JNJ-39393406	JNJ-39393406	chembl:CHEMBL3545291		FALSE	FALSE
CHRNA7	1	GuideToPharmacologyInteractions	antagonist	336446923	ATRACURIUM	ATRACURIUM	chembl:CHEMBL1360		FALSE	FALSE
CHRNA7	1	ChemblInteractions	agonist	CHEMBL3545231	ABT-126	ABT-126	chembl:CHEMBL3545231		FALSE	FALSE
CHRNA7	1	ChemblInteractions	partial agonist	CHEMBL3544952	RG3487	RG3487	chembl:CHEMBL3544952		FALSE	FALSE
CHRNA7	1	GuideToPharmacologyInteractions	allosteric modulator	178100817	PNU-120596	chembl:CHEMBL257591	chembl:CHEMBL257591		FALSE	FALSE
CHRNA7	1	GuideToPharmacologyInteractions	agonist	178100800	[3H]A-585539				FALSE	FALSE
CHRNA7	1	ChemblInteractions	agonist	CHEMBL214268	PHA-543613	PHA-543613	chembl:CHEMBL214268		FALSE	FALSE
CHRNA7	1	GuideToPharmacologyInteractions	antagonist	178100831	METHYLLYCACONITINE	METHYLLYCACONITINE	chembl:CHEMBL510275		FALSE	FALSE
CHRNA7	1	GuideToPharmacologyInteractions	agonist	178100797	[3H]AZ11637326				FALSE	FALSE
CHRNA7	1	GuideToPharmacologyInteractions	agonist	178100794	PSAB-OFP				FALSE	FALSE
CHRNA7	1	ChemblInteractions	agonist	CHEMBL1258006	BRADANICLINE	BRADANICLINE	chembl:CHEMBL1258006		FALSE	FALSE
CHRNA7	1	ChemblInteractions	partial agonist	CHEMBL2151572	ENCENICLINE	ENCENICLINE	chembl:CHEMBL2151572		FALSE	FALSE
CHRNA7	1	GuideToPharmacologyInteractions	allosteric modulator	178100826	NS1738				FALSE	FALSE
CHRNA7	1	ChemblInteractions	modulator	CHEMBL3707249	ASM-024	ASM-024	chembl:CHEMBL3707249		FALSE	FALSE
CLCNKA	1	GuideToPharmacologyInteractions	blocker,activator	135650716	NIFLUMIC ACID				FALSE	FALSE
CLCNKA	1	GuideToPharmacologyInteractions	blocker	178100996	DIDS				FALSE	FALSE
CLCNKA	1	GuideToPharmacologyInteractions	blocker	178100927	3-PHENYL-CPP				FALSE	FALSE
CLEC12A	1	GuideToPharmacologyInteractions	antibody	384403634	TEPODITAMAB				FALSE	FALSE
CMKLR1	1	GuideToPharmacologyInteractions	agonist	354702257	TETHERED CHEMERIN 9				FALSE	FALSE
CMKLR1	1	GuideToPharmacologyInteractions	agonist	178100364	RESOLVIN E1				FALSE	FALSE
CMKLR1	1	GuideToPharmacologyInteractions	agonist	135651571	[3H]RESOLVIN E1				FALSE	FALSE
CMKLR1	1	GuideToPharmacologyInteractions	agonist	178100428	CHEMERIN C-TERMINAL PEPTIDE				FALSE	FALSE
CMKLR1	1	GuideToPharmacologyInteractions	antagonist	354702254	Α-NETA				FALSE	FALSE
CMKLR1	1	GuideToPharmacologyInteractions	agonist	135651892	CHEMERIN				FALSE	FALSE
CSF3R	1	ChemblInteractions	agonist	CHEMBL2108572	BALUGRASTIM	BALUGRASTIM	chembl:CHEMBL2108572		FALSE	FALSE
CSF3R	1	GuideToPharmacologyInteractions	agonist	178101632	G-CSF	FILGRASTIM	chembl:CHEMBL1201567		FALSE	FALSE
CSF3R	1	ChemblInteractions	agonist	CHEMBL1201567	FILGRASTIM	FILGRASTIM	chembl:CHEMBL1201567		FALSE	FALSE
CSF3R	1	ChemblInteractions	agonist	CHEMBL1201568	PEGFILGRASTIM	PEGFILGRASTIM	chembl:CHEMBL1201568		FALSE	FALSE
CSF3R	1	GuideToPharmacologyInteractions	agonist	178103549	PEGFILGRASTIM	PEGFILGRASTIM	chembl:CHEMBL1201568		FALSE	FALSE
CSF3R	1	ChemblInteractions	agonist	CHEMBL2105765	LIPEGFILGRASTIM	LIPEGFILGRASTIM	chembl:CHEMBL2105765		FALSE	FALSE
CX3CR1	1	GuideToPharmacologyInteractions	agonist	135651730	CX3CL1				FALSE	TRUE
CX3CR1	1	GuideToPharmacologyInteractions	antagonist	384403669	JMS-17-2				FALSE	TRUE
CX3CR1	1	GuideToPharmacologyInteractions	agonist	178100560	[125I]CX3CL1 (HUMAN)				FALSE	TRUE
CYBB	1	GuideToPharmacologyInteractions	inhibitor	363894227	NSC 780521				FALSE	FALSE
CYBB	1	GuideToPharmacologyInteractions	inhibitor	363894225	COMPOUND 7C [PMID: 22041175]				FALSE	FALSE
CYBB	1	GuideToPharmacologyInteractions	inhibitor	363894226	GKT137831				FALSE	FALSE
CYBB	1	GuideToPharmacologyInteractions	inhibitor	363894229	GKT136901				FALSE	FALSE
CYP19A1	1	GuideToPharmacologyInteractions	inhibitor	178101829	ANASTROZOLE	ANASTROZOLE	chembl:CHEMBL1399		FALSE	FALSE
CYP19A1	1	ChemblInteractions	inhibitor	CHEMBL1200374	EXEMESTANE	EXEMESTANE	chembl:CHEMBL1200374		FALSE	FALSE
CYP19A1	1	GuideToPharmacologyInteractions	inhibitor	381118913	ENDOXIFEN	ENDOXIFEN	chembl:CHEMBL1093458		FALSE	FALSE
CYP19A1	1	GuideToPharmacologyInteractions	inhibitor	381118914	NORENDOXIFEN				FALSE	FALSE
CYP19A1	1	ChemblInteractions	inhibitor	CHEMBL488	AMINOGLUTETHIMIDE	AMINOGLUTETHIMIDE	chembl:CHEMBL488		FALSE	FALSE
CYP19A1	1	GuideToPharmacologyInteractions	inhibitor	178103633	AMINOGLUTETHIMIDE	AMINOGLUTETHIMIDE	chembl:CHEMBL488		FALSE	FALSE
CYP19A1	1	TALC	inhibitor	ANASTRAZOLE	ANASTRAZOLE	ARIMIDEX	wikidata:Q47521187		FALSE	FALSE
CYP19A1	1	GuideToPharmacologyInteractions	inhibitor	178103652	EXEMESTANE	EXEMESTANE	chembl:CHEMBL1200374		FALSE	FALSE
CYP19A1	1	GuideToPharmacologyInteractions	inhibitor	178103876	TESTOLACTONE	TESTOLACTONE	chembl:CHEMBL1571		FALSE	FALSE
CYP19A1	1	ChemblInteractions	inhibitor	CHEMBL1571	TESTOLACTONE	TESTOLACTONE	chembl:CHEMBL1571		FALSE	FALSE
CYP19A1	1	ChemblInteractions	inhibitor	CHEMBL1444	LETROZOLE	LETROZOLE	chembl:CHEMBL1444		FALSE	FALSE
CYP19A1	1	ChemblInteractions	inhibitor	CHEMBL1399	ANASTROZOLE	ANASTROZOLE	chembl:CHEMBL1399		FALSE	FALSE
CYP19A1	1	GuideToPharmacologyInteractions	inhibitor	178101895	LETROZOLE	LETROZOLE	chembl:CHEMBL1444		FALSE	FALSE
CYP19A1	1	GuideToPharmacologyInteractions	inhibitor	252827457	AZALANSTAT	AZALANSTAT	chembl:CHEMBL70611		FALSE	FALSE
CYP19A1	1	GuideToPharmacologyInteractions	inhibitor	252166523	FADROZOLE	FADROZOLE	chembl:CHEMBL9298		FALSE	FALSE
CYP2C9	1	GuideToPharmacologyInteractions	inhibitor	404859006	VOXELOTOR	VOXELOTOR	chembl:CHEMBL4101807		FALSE	FALSE
CYP2C9	1	GuideToPharmacologyInteractions	inhibitor	252827435	COMPOUND 51 [CROSIGNANI ET AL., 2011]				FALSE	FALSE
CYP2C9	1	GuideToPharmacologyInteractions	inhibitor	252827405	COMPOUND 3 [PMID: 18255300]				FALSE	FALSE
CYP3A5	1	GuideToPharmacologyInteractions	inhibitor	252827462	RITONAVIR	RITONAVIR	chembl:CHEMBL163		FALSE	FALSE
CYP3A5	1	ChemblInteractions	inhibitor	CHEMBL2095208	COBICISTAT	COBICISTAT	chembl:CHEMBL2095208		FALSE	FALSE
CYSLTR1	1	ChemblInteractions	antagonist	CHEMBL603	ZAFIRLUKAST	ZAFIRLUKAST	chembl:CHEMBL603		FALSE	TRUE
CYSLTR1	1	GuideToPharmacologyInteractions	antagonist	381745027	MK-571	MK-571	chembl:CHEMBL15177		FALSE	TRUE
CYSLTR1	1	GuideToPharmacologyInteractions	antagonist	178102817	BAYCYSLT2				FALSE	TRUE
CYSLTR1	1	GuideToPharmacologyInteractions	antagonist	178100420	[3H]ICI-198615				FALSE	TRUE
CYSLTR1	1	GuideToPharmacologyInteractions	antagonist	178102814	VERLUKAST	VERLUKAST	chembl:CHEMBL280481		FALSE	TRUE
CYSLTR1	1	GuideToPharmacologyInteractions	antagonist	178100365	POBILUKAST	POBILUKAST	chembl:CHEMBL22776		FALSE	TRUE
CYSLTR1	1	GuideToPharmacologyInteractions	agonist	135651513	LTD4				FALSE	TRUE
CYSLTR1	1	GuideToPharmacologyInteractions	antagonist	404859028	COMPOUND 13E [PMID: 31811124]				FALSE	TRUE
CYSLTR1	1	GuideToPharmacologyInteractions	agonist	178100418	[3H]LTD4				FALSE	TRUE
CYSLTR1	1	GuideToPharmacologyInteractions	agonist	135651514	LTE4				FALSE	TRUE
CYSLTR1	1	ChemblInteractions	antagonist	CHEMBL3545273	CR-3465	CR-3465	chembl:CHEMBL3545273		FALSE	TRUE
CYSLTR1	1	GuideToPharmacologyInteractions	agonist	178102815	N-METHYL LTC4				FALSE	TRUE
CYSLTR1	1	GuideToPharmacologyInteractions	antagonist	178100355	ZAFIRLUKAST	ZAFIRLUKAST	chembl:CHEMBL603		FALSE	TRUE
CYSLTR1	1	GuideToPharmacologyInteractions	agonist	135651512	LTC4				FALSE	TRUE
CYSLTR1	1	GuideToPharmacologyInteractions	antagonist	374883889	TRIPLE MODULATOR 10 [PMID: 29878767]				FALSE	TRUE
CYSLTR1	1	GuideToPharmacologyInteractions	antagonist	178100541	PRANLUKAST	PRANLUKAST	chembl:CHEMBL21333		FALSE	TRUE
CYSLTR1	1	GuideToPharmacologyInteractions	antagonist	178102485	IRALUKAST	IRALUKAST	chembl:CHEMBL1206833		FALSE	TRUE
CYSLTR1	1	GuideToPharmacologyInteractions	antagonist	178100360	SULUKAST	SULUKAST	chembl:CHEMBL278570		FALSE	TRUE
CYSLTR1	1	GuideToPharmacologyInteractions	antagonist	404859029	COMPOUND 15B [PMID: 31811124]				FALSE	TRUE
CYSLTR1	1	GuideToPharmacologyInteractions	antagonist	178100370	MONTELUKAST	MONTELUKAST	chembl:CHEMBL787		FALSE	TRUE
CYSLTR1	1	ChemblInteractions	antagonist	CHEMBL1200681	MONTELUKAST SODIUM	MONTELUKAST SODIUM	chembl:CHEMBL1200681		FALSE	TRUE
CYSLTR1	1	GuideToPharmacologyInteractions	antagonist	178100361	SR2640				FALSE	TRUE
CYSLTR1	1	GuideToPharmacologyInteractions	antagonist	178100399	BAYU9773				FALSE	TRUE
CYSLTR2	1	GuideToPharmacologyInteractions	antagonist	404859028	COMPOUND 13E [PMID: 31811124]				FALSE	TRUE
CYSLTR2	1	GuideToPharmacologyInteractions	antagonist	178102817	BAYCYSLT2				FALSE	TRUE
CYSLTR2	1	GuideToPharmacologyInteractions	agonist	178100418	[3H]LTD4				FALSE	TRUE
CYSLTR2	1	GuideToPharmacologyInteractions	antagonist	178100355	ZAFIRLUKAST	ZAFIRLUKAST	chembl:CHEMBL603		FALSE	TRUE
CYSLTR2	1	GuideToPharmacologyInteractions	agonist	178102815	N-METHYL LTC4				FALSE	TRUE
CYSLTR2	1	GuideToPharmacologyInteractions	agonist	135651514	LTE4				FALSE	TRUE
CYSLTR2	1	GuideToPharmacologyInteractions	agonist	135651512	LTC4				FALSE	TRUE
CYSLTR2	1	GuideToPharmacologyInteractions	agonist	178102816	[3H]LTC4				FALSE	TRUE
CYSLTR2	1	GuideToPharmacologyInteractions	antagonist	178100420	[3H]ICI-198615				FALSE	TRUE
CYSLTR2	1	GuideToPharmacologyInteractions	antagonist	404859029	COMPOUND 15B [PMID: 31811124]				FALSE	TRUE
CYSLTR2	1	GuideToPharmacologyInteractions	agonist	135651513	LTD4				FALSE	TRUE
CYSLTR2	1	GuideToPharmacologyInteractions	antagonist	178102818	HAMI3379				FALSE	TRUE
CYSLTR2	1	GuideToPharmacologyInteractions	antagonist	178102485	IRALUKAST	IRALUKAST	chembl:CHEMBL1206833		FALSE	TRUE
CYSLTR2	1	GuideToPharmacologyInteractions	antagonist	404859027	ONO-2570366				FALSE	TRUE
CYSLTR2	1	GuideToPharmacologyInteractions	agonist,antagonist	178100399	BAYU9773				FALSE	TRUE
CYSLTR2	1	GuideToPharmacologyInteractions	antagonist	178100541	PRANLUKAST	PRANLUKAST	chembl:CHEMBL21333		FALSE	TRUE
CYSLTR2	1	GuideToPharmacologyInteractions	antagonist	178100365	POBILUKAST	POBILUKAST	chembl:CHEMBL22776		FALSE	TRUE
DCLK1	1	GuideToPharmacologyInteractions	inhibitor	249565887	COMPOUND 5G [PMID: 20483621]				FALSE	FALSE
DPYD	1	GuideToPharmacologyInteractions	inhibitor	387065596	RO0094889				FALSE	FALSE
DUOX2	1	GuideToPharmacologyInteractions	inhibitor	363894227	NSC 780521				FALSE	FALSE
EDNRB	1	GuideToPharmacologyInteractions	antagonist	135650919	RO 46-8443				FALSE	TRUE
EDNRB	1	GuideToPharmacologyInteractions	agonist	178100680	[ALA1,3,11,15]ET-1				FALSE	TRUE
EDNRB	1	ChemblInteractions	antagonist	CHEMBL61780	TEZOSENTAN	TEZOSENTAN	chembl:CHEMBL61780		FALSE	TRUE
EDNRB	1	GuideToPharmacologyInteractions	antagonist	178103924	MACITENTAN	MACITENTAN	chembl:CHEMBL2103873		FALSE	TRUE
EDNRB	1	GuideToPharmacologyInteractions	antagonist	178100723	IRL 2500				FALSE	TRUE
EDNRB	1	GuideToPharmacologyInteractions	agonist	135652449	SARAFOTOXIN S6C				FALSE	TRUE
EDNRB	1	GuideToPharmacologyInteractions	agonist	178100611	[125I][ALA1,3,11,15]ET-1				FALSE	TRUE
EDNRB	1	GuideToPharmacologyInteractions	antagonist	178100778	AMBRISENTAN	AMBRISENTAN	chembl:CHEMBL1111		FALSE	TRUE
EDNRB	1	GuideToPharmacologyInteractions	antagonist	178100482	BOSENTAN	BOSENTAN	chembl:CHEMBL957		FALSE	TRUE
EDNRB	1	GuideToPharmacologyInteractions	agonist	135652524	[125I]IRL1620				FALSE	TRUE
EDNRB	1	ChemblInteractions	antagonist	CHEMBL1111	AMBRISENTAN	AMBRISENTAN	chembl:CHEMBL1111		FALSE	TRUE
EDNRB	1	GuideToPharmacologyInteractions	agonist	135652489	[125I]BQ3020				FALSE	TRUE
EDNRB	1	GuideToPharmacologyInteractions	antagonist	178100477	ATRASENTAN	ATRASENTAN	chembl:CHEMBL9194		FALSE	TRUE
EDNRB	1	GuideToPharmacologyInteractions	antagonist	135649870	A192621				FALSE	TRUE
EDNRB	1	GuideToPharmacologyInteractions	antagonist	178100744	RES7011				FALSE	TRUE
EDNRB	1	GuideToPharmacologyInteractions	agonist	135651744	ENDOTHELIN-3				FALSE	TRUE
EDNRB	1	GuideToPharmacologyInteractions	antagonist	135650019	BQ788				FALSE	TRUE
EDNRB	1	GuideToPharmacologyInteractions	agonist	178100722	IRL 1620				FALSE	TRUE
EDNRB	1	GuideToPharmacologyInteractions	agonist	135652513	[125I]ET-1 (HUMAN, MOUSE, RAT)				FALSE	TRUE
EDNRB	1	GuideToPharmacologyInteractions	antagonist	340590281	K-8794				FALSE	TRUE
EDNRB	1	GuideToPharmacologyInteractions	agonist	178100698	BQ 3020				FALSE	TRUE
EDNRB	1	ChemblInteractions	antagonist	CHEMBL23261	DARUSENTAN	DARUSENTAN	chembl:CHEMBL23261		FALSE	TRUE
EDNRB	1	ChemblInteractions	antagonist	CHEMBL957	BOSENTAN	BOSENTAN	chembl:CHEMBL957		FALSE	TRUE
EDNRB	1	ChemblInteractions	antagonist	CHEMBL2103873	MACITENTAN	MACITENTAN	chembl:CHEMBL2103873		FALSE	TRUE
EDNRB	1	ChemblInteractions	antagonist	CHEMBL431651	ENRASENTAN	ENRASENTAN	chembl:CHEMBL431651		FALSE	TRUE
EDNRB	1	GuideToPharmacologyInteractions	antagonist	375973257	APROCITENTAN	APROCITENTAN	chembl:CHEMBL2165326		FALSE	TRUE
EIF4E	1	CancerCommons	inhibitor	ISIS-EIF4ERX	ISIS-EIF4ERX				FALSE	FALSE
ENTPD1	1	GuideToPharmacologyInteractions	inhibitor	315661108	PSB-0963	chembl:CHEMBL608559	chembl:CHEMBL608559		FALSE	FALSE
FAP	1	GuideToPharmacologyInteractions	inhibitor	363894187	COMPOUND 9 [PMID: 20718420]				FALSE	FALSE
FAP	1	GuideToPharmacologyInteractions	inhibitor	252166764	ARI-3099				FALSE	FALSE
FCGR3A	1	GuideToPharmacologyInteractions	antibody	375973255	AFM13				FALSE	FALSE
FFAR2	1	GuideToPharmacologyInteractions	antagonist	178103101	CATPB				FALSE	TRUE
FFAR2	1	GuideToPharmacologyInteractions	agonist	178103114	1-METHYLCYCLOPROPANECARBOXYLIC ACID				FALSE	TRUE
FFAR2	1	GuideToPharmacologyInteractions	agonist	135650039	BUTYRIC ACID				FALSE	TRUE
FFAR2	1	GuideToPharmacologyInteractions	agonist	178103113	TRANS-2-METHYLCROTONIC ACID				FALSE	TRUE
FFAR2	1	GuideToPharmacologyInteractions	agonist	135651552	PROPANOIC ACID				FALSE	TRUE
FFAR2	1	GuideToPharmacologyInteractions	agonist	178100426	(S)-4-CMTB				FALSE	TRUE
FFAR2	1	GuideToPharmacologyInteractions	antagonist	252166627	GLPG0974	GLPG-0974	chembl:CHEMBL3353541		FALSE	TRUE
FFAR2	1	GuideToPharmacologyInteractions	agonist	135651422	ACETIC ACID				FALSE	TRUE
FFAR2	1	GuideToPharmacologyInteractions	agonist	381118817	TUG-1375				FALSE	TRUE
FFAR2	1	GuideToPharmacologyInteractions	agonist	135651494	ISOBUTYRIC ACID				FALSE	TRUE
FFAR2	1	GuideToPharmacologyInteractions	allosteric modulator	178102428	AMG7703				FALSE	TRUE
FFAR2	1	GuideToPharmacologyInteractions	agonist	135651537	PENTANOIC ACID				FALSE	TRUE
FGR	1	GuideToPharmacologyInteractions	inhibitor	384403668	RIPK3 INHIBITOR 18				FALSE	FALSE
FGR	1	ChemblInteractions	inhibitor	CHEMBL1421	DASATINIB	DASATINIB	chembl:CHEMBL1421		FALSE	FALSE
FGR	1	ChemblInteractions	inhibitor	CHEMBL3545085	XL-228	XL-228	chembl:CHEMBL3545085		FALSE	FALSE
FGR	1	GuideToPharmacologyInteractions	inhibitor	249565818	COMPOUND 2C [PMID: 24900538]				FALSE	FALSE
FGR	1	ChemblInteractions	inhibitor	CHEMBL52885	ENMD-981693	ENMD-981693	chembl:CHEMBL52885		FALSE	FALSE
FGR	1	GuideToPharmacologyInteractions	inhibitor	249565750	P505-15	PRT-2607	chembl:CHEMBL3545138		FALSE	FALSE
FGR	1	TALC	inhibitor	NINTEDANIB	NINTEDANIB	NINTEDANIB	chembl:CHEMBL502835		FALSE	FALSE
FGR	1	ChemblInteractions	inhibitor	CHEMBL1980297	ILORASERTIB	ILORASERTIB	chembl:CHEMBL1980297		FALSE	FALSE
FGR	1	GuideToPharmacologyInteractions	inhibitor	249565579	APITOLISIB	APITOLISIB	chembl:CHEMBL1922094		FALSE	FALSE
FGR	1	GuideToPharmacologyInteractions	inhibitor	315661265	ECF506				FALSE	FALSE
FGR	1	GuideToPharmacologyInteractions	inhibitor	249565816	COMPOUND 2 [PMID: 15546730]				FALSE	FALSE
FGR	1	ChemblInteractions	inhibitor	CHEMBL403989	TG100-801	TG100-801	chembl:CHEMBL403989		FALSE	FALSE
FLT1	1	ChemblInteractions	inhibitor	CHEMBL3545358	4SC-203	4SC-203	chembl:CHEMBL3545358		FALSE	FALSE
FLT1	1	ChemblInteractions	inhibitor	CHEMBL346631	CEP-7055	CEP-7055	chembl:CHEMBL346631		FALSE	FALSE
FLT1	1	GuideToPharmacologyInteractions	inhibitor	178102679	TIVOZANIB	TIVOZANIB	chembl:CHEMBL1289494		FALSE	FALSE
FLT1	1	ChemblInteractions	inhibitor	CHEMBL3545251	Sulfatinib	SURUFATINIB	chembl:CHEMBL4297190		FALSE	FALSE
FLT1	1	MyCancerGenome	inhibitor	NINTEDANIB	NINTEDANIB	NINTEDANIB	chembl:CHEMBL502835		FALSE	FALSE
FLT1	1	MyCancerGenomeClinicalTrial	inhibitor	SORAFENIB TOSYLATE	SORAFENIB TOSYLATE				FALSE	FALSE
FLT1	1	GuideToPharmacologyInteractions	inhibitor	178102332	VATALANIB	VATALANIB	chembl:CHEMBL101253		FALSE	FALSE
FLT1	1	GuideToPharmacologyInteractions	inhibitor	178102338	SU-14813	SU-014813	chembl:CHEMBL1721885		FALSE	FALSE
FLT1	1	GuideToPharmacologyInteractions	inhibitor	223365984	LUCITANIB	LUCITANIB	chembl:CHEMBL2220486		FALSE	FALSE
FLT1	1	GuideToPharmacologyInteractions	inhibitor	249565925	ZM-306416				FALSE	FALSE
FLT1	1	TALC	inhibitor	LENVATINIB	LENVATINIB	LENVATINIB	chembl:CHEMBL1289601		FALSE	FALSE
FLT1	1	GuideToPharmacologyInteractions	inhibitor	252827368	PEXIDARTINIB	PEXIDARTINIB	chembl:CHEMBL3813873		FALSE	FALSE
FLT1	1	GuideToPharmacologyInteractions	inhibitor	385612234	CS2164				FALSE	FALSE
FLT1	1	MyCancerGenome	inhibitor	REGORAFENIB	REGORAFENIB	REGORAFENIB	chembl:CHEMBL1946170		FALSE	FALSE
FLT1	1	MyCancerGenome	inhibitor	AXITINIB	AXITINIB	AXITINIB	chembl:CHEMBL1289926		FALSE	FALSE
FLT1	1	GuideToPharmacologyInteractions	inhibitor	249565855	COMPOUND 8H [PMID: 22765894]				FALSE	FALSE
FLT1	1	MyCancerGenome	inhibitor	XL647	XL647	TESEVATINIB	chembl:CHEMBL3544983		FALSE	FALSE
FLT1	1	ChemblInteractions	inhibitor	CHEMBL2105704	LENVATINIB MESYLATE	LENVATINIB MESYLATE	chembl:CHEMBL2105704		FALSE	FALSE
FLT1	1	CancerCommons	inhibitor	DOVITINIB	DOVITINIB	DOVITINIB	chembl:CHEMBL522892		FALSE	FALSE
FLT1	1	ChemblInteractions	inhibitor	CHEMBL1289494	TIVOZANIB	TIVOZANIB	chembl:CHEMBL1289494		FALSE	FALSE
FLT1	1	MyCancerGenome	inhibitor	SORAFENIB	SORAFENIB	SORAFENIB	chembl:CHEMBL1336		FALSE	FALSE
FLT1	1	MyCancerGenome	inhibitor	ORANTINIB	ORANTINIB	ORANTINIB	chembl:CHEMBL274654		FALSE	FALSE
FLT1	1	ChemblInteractions	inhibitor	CHEMBL572881	MOTESANIB	MOTESANIB	chembl:CHEMBL572881		FALSE	FALSE
FLT1	1	ChemblInteractions	agonist	CHEMBL2108557	TELBERMIN	TELBERMIN	chembl:CHEMBL2108557		FALSE	FALSE
FLT1	1	GuideToPharmacologyInteractions	inhibitor	363894208	ILORASERTIB	ILORASERTIB	chembl:CHEMBL1980297		FALSE	FALSE
FLT1	1	ChemblInteractions	inhibitor	CHEMBL1721885	SU-014813	SU-014813	chembl:CHEMBL1721885		FALSE	FALSE
FLT1	1	ChemblInteractions	inhibitor	CHEMBL2010872	CEP-11981	CEP-11981	chembl:CHEMBL2010872		FALSE	FALSE
FLT1	1	ChemblInteractions	inhibitor	CHEMBL587723	AEE-788	AEE-788	chembl:CHEMBL587723		FALSE	FALSE
FLT1	1	GuideToPharmacologyInteractions	inhibitor	178102678	VEGF RECEPTOR TYROSINE KINASE INHIBITOR III				FALSE	FALSE
FLT1	1	GuideToPharmacologyInteractions	inhibitor	178102292	CEDIRANIB	CEDIRANIB	chembl:CHEMBL491473		FALSE	FALSE
FLT1	1	ChemblInteractions	inhibitor	CHEMBL1614710	OSI-930	OSI-930	chembl:CHEMBL1614710		FALSE	FALSE
FLT1	1	MyCancerGenomeClinicalTrial	inhibitor	REGORAFENIB	REGORAFENIB	REGORAFENIB	chembl:CHEMBL1946170		FALSE	FALSE
FLT1	1	ChemblInteractions	inhibitor	CHEMBL223360	LINIFANIB	LINIFANIB	chembl:CHEMBL223360		FALSE	FALSE
FLT1	1	MyCancerGenome	inhibitor	E-3810	E-3810	RABEPRAZOLE SODIUM	chembl:CHEMBL1200930		FALSE	FALSE
FLT1	1	GuideToPharmacologyInteractions	inhibitor	178102299	BRIVANIB	BRIVANIB	chembl:CHEMBL377300		FALSE	FALSE
FLT1	1	MyCancerGenomeClinicalTrial	inhibitor	SORAFENIB	SORAFENIB	SORAFENIB	chembl:CHEMBL1336		FALSE	FALSE
FLT1	1	GuideToPharmacologyInteractions	inhibitor	328083485	OSI-930	OSI-930	chembl:CHEMBL1614710		FALSE	FALSE
FLT1	1	GuideToPharmacologyInteractions	inhibitor	363894214	SITRAVATINIB	SITRAVATINIB	chembl:CHEMBL3989926		FALSE	FALSE
FLT1	1	GuideToPharmacologyInteractions	inhibitor	249565802	COMPOUND 25 [PMID: 17935989]				FALSE	FALSE
FLT1	1	ChemblInteractions	inhibitor	CHEMBL3545285	XL-999	XL-999	chembl:CHEMBL3545285		FALSE	FALSE
FLT1	1	GuideToPharmacologyInteractions	inhibitor	340590231	ANLOTINIB	ANLOTINIB	chembl:CHEMBL3545021		FALSE	FALSE
FLT1	1	ChemblInteractions	inhibitor	CHEMBL24828	VANDETANIB	VANDETANIB	chembl:CHEMBL24828		FALSE	FALSE
FLT1	1	GuideToPharmacologyInteractions	inhibitor	249565869	CEP-11981	CEP-11981	chembl:CHEMBL2010872		FALSE	FALSE
FLT1	1	CancerCommons	inhibitor	AXITINIB	AXITINIB	AXITINIB	chembl:CHEMBL1289926		FALSE	FALSE
FLT1	1	MyCancerGenomeClinicalTrial	inhibitor	AXITINIB	AXITINIB	AXITINIB	chembl:CHEMBL1289926		FALSE	FALSE
FLT1	1	ChemblInteractions	inhibitor	CHEMBL2220486	LUCITANIB	LUCITANIB	chembl:CHEMBL2220486		FALSE	FALSE
FLT1	1	ChemblInteractions	inhibitor	CHEMBL101253	VATALANIB	VATALANIB	chembl:CHEMBL101253		FALSE	FALSE
FLT1	1	ChemblInteractions	inhibitor	CHEMBL1289926	AXITINIB	AXITINIB	chembl:CHEMBL1289926		FALSE	FALSE
FLT1	1	TALC	inhibitor	REGORAFENIB	REGORAFENIB	REGORAFENIB	chembl:CHEMBL1946170		FALSE	FALSE
FLT1	1	ChemblInteractions	inhibitor	CHEMBL2180604	TAK-593	TAK-593	chembl:CHEMBL2180604		FALSE	FALSE
FLT1	1	CancerCommons	inhibitor	AV951	AV951	TIVOZANIB	chembl:CHEMBL1289494		FALSE	FALSE
FLT1	1	ChemblInteractions	inhibitor	CHEMBL3545339	Fruquintinib	FRUQUINTINIB	chembl:CHEMBL3545339		FALSE	FALSE
FLT1	1	GuideToPharmacologyInteractions	inhibitor	178101606	DORSOMORPHIN	DORSOMORPHIN	chembl:CHEMBL478629		FALSE	FALSE
FLT1	1	ChemblInteractions	inhibitor	CHEMBL3544927	L-21649	L-21649	chembl:CHEMBL3544927		FALSE	FALSE
FLT1	1	GuideToPharmacologyInteractions	inhibitor	178102585	DOVITINIB	DOVITINIB	chembl:CHEMBL522892		FALSE	FALSE
FLT1	1	GuideToPharmacologyInteractions	inhibitor	178102569	CDK1/2 INHIBITOR III				FALSE	FALSE
FLT1	1	ChemblInteractions	inhibitor	CHEMBL3545428	Chiauranib	CHIAURANIB	chembl:CHEMBL3545428		FALSE	FALSE
FLT1	1	GuideToPharmacologyInteractions	inhibitor	363894199	COMPOUND 8I [PMID: 22765894]				FALSE	FALSE
FLT1	1	ChemblInteractions	inhibitor	CHEMBL150894	CEP-5214	CEP-5214	chembl:CHEMBL150894		FALSE	FALSE
FLT1	1	ChemblInteractions	inhibitor	CHEMBL3545401	X-82	X-82	chembl:CHEMBL3545401		FALSE	FALSE
FLT1	1	MyCancerGenome	inhibitor	PAZOPANIB	PAZOPANIB	PAZOPANIB	chembl:CHEMBL477772		FALSE	FALSE
FLT1	1	ChemblInteractions	inhibitor	CHEMBL491473	CEDIRANIB	CEDIRANIB	chembl:CHEMBL491473		FALSE	FALSE
FLT1	1	GuideToPharmacologyInteractions	inhibitor	178101750	SEMAXANIB	SEMAXANIB	chembl:CHEMBL276711		FALSE	FALSE
FLT1	1	GuideToPharmacologyInteractions	inhibitor	363894211	PEXMETINIB	PEXMETINIB	chembl:CHEMBL3545297		FALSE	FALSE
FLT1	1	GuideToPharmacologyInteractions	inhibitor	178102288	MOTESANIB	MOTESANIB	chembl:CHEMBL572881		FALSE	FALSE
FLT1	1	ChemblInteractions	inhibitor	CHEMBL3545160	SU-14813	SU-014813	chembl:CHEMBL1721885		FALSE	FALSE
FLT1	1	GuideToPharmacologyInteractions	inhibitor	178102559	NINTEDANIB	NINTEDANIB	chembl:CHEMBL502835		FALSE	FALSE
FLT1	1	ChemblInteractions	inhibitor	CHEMBL403989	TG100-801	TG100-801	chembl:CHEMBL403989		FALSE	FALSE
FLT1	1	ChemblInteractions	inhibitor	CHEMBL254760	MGCD-265	MGCD-265	chembl:CHEMBL254760		FALSE	FALSE
FLT1	1	MyCancerGenomeClinicalTrial	inhibitor	VANDETANIB	VANDETANIB	VANDETANIB	chembl:CHEMBL24828		FALSE	FALSE
FLT1	1	ChemblInteractions	inhibitor	CHEMBL1946170	REGORAFENIB	REGORAFENIB	chembl:CHEMBL1946170		FALSE	FALSE
FLT1	1	ChemblInteractions	inhibitor	CHEMBL3545335	AG-13958	AG-13958	chembl:CHEMBL3545335		FALSE	FALSE
FLT1	1	ChemblInteractions	inhibitor	CHEMBL276711	SEMAXANIB	SEMAXANIB	chembl:CHEMBL276711		FALSE	FALSE
FLT1	1	ChemblInteractions	inhibitor	CHEMBL1201733	PAZOPANIB HYDROCHLORIDE	PAZOPANIB HYDROCHLORIDE	chembl:CHEMBL1201733		FALSE	FALSE
FLT1	1	MyCancerGenomeClinicalTrial	inhibitor	SUNITINIB	SUNITINIB	SUNITINIB	chembl:CHEMBL535		FALSE	FALSE
FLT1	1	TALC	inhibitor	MGCD265	MGCD265	GLESATINIB	chembl:CHEMBL3989914		FALSE	FALSE
FLT1	1	ChemblInteractions	inhibitor	CHEMBL1230609	FORETINIB	FORETINIB	chembl:CHEMBL1230609		FALSE	FALSE
FLT1	1	TALC	inhibitor	PAZOPANIB	PAZOPANIB	PAZOPANIB	chembl:CHEMBL477772		FALSE	FALSE
FLT1	1	ChemblInteractions	inhibitor	CHEMBL406381	KRN-633	KRN-633	chembl:CHEMBL406381		FALSE	FALSE
FLT1	1	MyCancerGenome	inhibitor	LINIFANIB	LINIFANIB	LINIFANIB	chembl:CHEMBL223360		FALSE	FALSE
FLT1	1	ChemblInteractions	inhibitor	CHEMBL3545026	Famitinib	FAMITINIB	chembl:CHEMBL3545026		FALSE	FALSE
FLT1	1	MyCancerGenome	inhibitor	X-82	X-82	X-82	chembl:CHEMBL3545401		FALSE	FALSE
FLT1	1	MyCancerGenomeClinicalTrial	inhibitor	1058137-23-7	1058137-23-7	LUCITANIB	chembl:CHEMBL2220486		FALSE	FALSE
FLT1	1	GuideToPharmacologyInteractions	inhibitor	178102306	FORETINIB	FORETINIB	chembl:CHEMBL1230609		FALSE	FALSE
FLT1	1	ChemblInteractions	inhibitor	CHEMBL3545300	CP-459632	CP-459632	chembl:CHEMBL3545300		FALSE	FALSE
FLT1	1	MyCancerGenomeClinicalTrial	inhibitor	PAZOPANIB	PAZOPANIB	PAZOPANIB	chembl:CHEMBL477772		FALSE	FALSE
FLT1	1	GuideToPharmacologyInteractions	inhibitor	249565645	MK-2461	MK-2461	chembl:CHEMBL1822792		FALSE	FALSE
FLT1	1	ChemblInteractions	antagonist	CHEMBL1743030	ICRUCUMAB	ICRUCUMAB	chembl:CHEMBL1743030		FALSE	FALSE
FLT1	1	CancerCommons	inhibitor	RECENTIN	RECENTIN	CEDIRANIB	chembl:CHEMBL491473		FALSE	FALSE
FLT1	1	ChemblInteractions	inhibitor	CHEMBL522892	DOVITINIB	DOVITINIB	chembl:CHEMBL522892		FALSE	FALSE
FLT1	1	GuideToPharmacologyInteractions	inhibitor	178102285	LINIFANIB	LINIFANIB	chembl:CHEMBL223360		FALSE	FALSE
FLT1	1	GuideToPharmacologyInteractions	inhibitor	178102325	PAZOPANIB	PAZOPANIB	chembl:CHEMBL477772		FALSE	FALSE
FLT1	1	MyCancerGenome	inhibitor	MOTESANIB	MOTESANIB	MOTESANIB	chembl:CHEMBL572881		FALSE	FALSE
FLT1	1	TALC	inhibitor	CEDIRANIB	CEDIRANIB	CEDIRANIB	chembl:CHEMBL491473		FALSE	FALSE
FLT1	1	MyCancerGenome	inhibitor	TIVOZANIB	TIVOZANIB	TIVOZANIB	chembl:CHEMBL1289494		FALSE	FALSE
FLT1	1	GuideToPharmacologyInteractions	inhibitor	384403641	RG-1530	RG-1530	chembl:CHEMBL1980391		FALSE	FALSE
FLT1	1	TALC	inhibitor	VATALANIB	VATALANIB	VATALANIB	chembl:CHEMBL101253		FALSE	FALSE
FLT1	1	ChemblInteractions	inhibitor	CHEMBL3545402	XL-820	XL-820	chembl:CHEMBL3545402		FALSE	FALSE
FLT1	1	TALC	inhibitor	AXITINIB	AXITINIB	AXITINIB	chembl:CHEMBL1289926		FALSE	FALSE
FLT1	1	TALC	inhibitor	TIVOZANIB	TIVOZANIB	TIVOZANIB	chembl:CHEMBL1289494		FALSE	FALSE
FLT1	1	MyCancerGenome	inhibitor	VATALANIB	VATALANIB	VATALANIB	chembl:CHEMBL101253		FALSE	FALSE
FLT1	1	ChemblInteractions	inhibitor	CHEMBL270995	BRIVANIB ALANINATE	BRIVANIB ALANINATE	chembl:CHEMBL270995		FALSE	FALSE
FLT1	1	TALC	inhibitor	MOTESANIB	MOTESANIB	MOTESANIB	chembl:CHEMBL572881		FALSE	FALSE
FLT1	1	ChemblInteractions	inhibitor	CHEMBL1567	SUNITINIB MALATE	SUNITINIB MALATE	chembl:CHEMBL1567		FALSE	FALSE
FLT1	1	TALC	inhibitor	NINTEDANIB	NINTEDANIB	NINTEDANIB	chembl:CHEMBL502835		FALSE	FALSE
FLT1	1	ChemblInteractions	inhibitor	CHEMBL3545396	BMS-690514	BMS-690514	chembl:CHEMBL3545396		FALSE	FALSE
FLT1	1	MyCancerGenome	inhibitor	ENMD-2076	ENMD-2076	ENMD-2076	chembl:CHEMBL482968		FALSE	FALSE
FLT1	1	ChemblInteractions	inhibitor	CHEMBL1980297	ILORASERTIB	ILORASERTIB	chembl:CHEMBL1980297		FALSE	FALSE
FLT1	1	GuideToPharmacologyInteractions	inhibitor	328083528	FRUQUINTINIB	FRUQUINTINIB	chembl:CHEMBL3545339		FALSE	FALSE
FLT1	1	ChemblInteractions	inhibitor	CHEMBL377300	BRIVANIB	BRIVANIB	chembl:CHEMBL377300		FALSE	FALSE
FLT1	1	ChemblInteractions	inhibitor	CHEMBL3039504	NINTEDANIB ESYLATE	NINTEDANIB ESYLATE	chembl:CHEMBL3039504		FALSE	FALSE
FLT1	1	MyCancerGenome	inhibitor	MGCD265	MGCD265	GLESATINIB	chembl:CHEMBL3989914		FALSE	FALSE
FLT1	1	TALC	inhibitor	SUNITINIB	SUNITINIB	SUNITINIB	chembl:CHEMBL535		FALSE	FALSE
FLT1	1	ChemblInteractions	inhibitor	CHEMBL1980391	RG-1530	RG-1530	chembl:CHEMBL1980391		FALSE	FALSE
FLT1	1	MyCancerGenome	inhibitor	FORETINIB	FORETINIB	FORETINIB	chembl:CHEMBL1230609		FALSE	FALSE
FLT1	1	ChemblInteractions	inhibitor	CHEMBL1200485	SORAFENIB TOSYLATE	SORAFENIB TOSYLATE	chembl:CHEMBL1200485		FALSE	FALSE
FPR1	1	GuideToPharmacologyInteractions	agonist	135652491	[125I]CATHEPSIN G (HUMAN)				FALSE	TRUE
FPR1	1	GuideToPharmacologyInteractions	antagonist	135652476	SPINORPHIN	SPINORPHIN	chembl:CHEMBL395493		FALSE	TRUE
FPR1	1	GuideToPharmacologyInteractions	antagonist	135652195	I-BOC-MET-LEU-PHE				FALSE	TRUE
FPR1	1	GuideToPharmacologyInteractions	antagonist	135652075	CYCLOSPORIN H				FALSE	TRUE
FPR1	1	GuideToPharmacologyInteractions	antagonist	135651455	CHENODEOXYCHOLIC ACID				FALSE	TRUE
FPR1	1	GuideToPharmacologyInteractions	agonist	178102467	FMET-ILE-VAL-ILE-LEU				FALSE	TRUE
FPR1	1	GuideToPharmacologyInteractions	agonist	178102461	MET-MET-TRP-LEU-LEU				FALSE	TRUE
FPR1	1	GuideToPharmacologyInteractions	antagonist	135652598	T-BOC-MET-LEU-PHE				FALSE	TRUE
FPR1	1	GuideToPharmacologyInteractions	agonist	178102466	FMET-ILE-VAL-THR-LEU-PHE				FALSE	TRUE
FPR1	1	GuideToPharmacologyInteractions	antagonist	178102452	GROUP E 1682-2106 [PMID:16118363]				FALSE	TRUE
FPR1	1	GuideToPharmacologyInteractions	agonist	135652157	FMET-LEU-PHE				FALSE	TRUE
FPR1	1	GuideToPharmacologyInteractions	antagonist	178102450	BVT173187				FALSE	TRUE
FPR1	1	GuideToPharmacologyInteractions	antagonist	135652599	T-BOC-FLFLF				FALSE	TRUE
FPR1	1	GuideToPharmacologyInteractions	antagonist	178102451	SUFINPYRAZONE				FALSE	TRUE
FPR1	1	GuideToPharmacologyInteractions	antagonist	135651954	[125I]CHIPS				FALSE	TRUE
FPR1	1	GuideToPharmacologyInteractions	agonist	178102457	AG-11/03				FALSE	TRUE
FPR1	1	GuideToPharmacologyInteractions	agonist	178102459	COMPOUND R-(-)-5F [PMID: 22607879]				FALSE	TRUE
FPR1	1	GuideToPharmacologyInteractions	agonist	178102458	AG-09/1				FALSE	TRUE
FPR1	1	GuideToPharmacologyInteractions	agonist	135652586	[3H]FMET-LEU-PHE				FALSE	TRUE
FPR1	1	GuideToPharmacologyInteractions	agonist	178102460	AG-14	chembl:CHEMBL1290251	chembl:CHEMBL1290251		FALSE	TRUE
FPR1	1	GuideToPharmacologyInteractions	antagonist	178102453	3570-0208 [PMID:19807662]				FALSE	TRUE
FPR1	1	GuideToPharmacologyInteractions	agonist	178102463	T20(DP178)				FALSE	TRUE
FPR1	1	GuideToPharmacologyInteractions	agonist	135651620	ANNEXIN I-(2-26)				FALSE	TRUE
FPR1	1	GuideToPharmacologyInteractions	antagonist	178102455	DIAMIDE 7				FALSE	TRUE
FPR1	1	GuideToPharmacologyInteractions	agonist	135652638	WKYMVM				FALSE	TRUE
FPR1	1	GuideToPharmacologyInteractions	agonist	135652158	FMET-MET-TYR-ALA-LEU-PHE				FALSE	TRUE
FPR1	1	GuideToPharmacologyInteractions	antagonist	135651468	DEOXYCHOLIC ACID				FALSE	TRUE
FPR1	1	GuideToPharmacologyInteractions	agonist	178102462	FMET-MET-TRP-LEU-LEU				FALSE	TRUE
FPR1	1	GuideToPharmacologyInteractions	antagonist	178102454	METHIONINE BENZIMIDAZOLE 6				FALSE	TRUE
FPR1	1	GuideToPharmacologyInteractions	antagonist	135652074	CYCLOSPORIN A				FALSE	TRUE
FPR1	1	GuideToPharmacologyInteractions	agonist	178102464	GG-2P20				FALSE	TRUE
FPR1	1	GuideToPharmacologyInteractions	agonist	135652156	FMET-ILE-PHE-LEU				FALSE	TRUE
FPR3	1	GuideToPharmacologyInteractions	agonist	135651620	ANNEXIN I-(2-26)				FALSE	TRUE
FPR3	1	GuideToPharmacologyInteractions	agonist	178100763	F2L				FALSE	TRUE
FPR3	1	GuideToPharmacologyInteractions	agonist	135652158	FMET-MET-TYR-ALA-LEU-PHE				FALSE	TRUE
FPR3	1	GuideToPharmacologyInteractions	agonist	135651789	HUMANIN				FALSE	TRUE
FPR3	1	GuideToPharmacologyInteractions	agonist	135652153	F2L-[125I]TYR				FALSE	TRUE
FPR3	1	GuideToPharmacologyInteractions	agonist	135652192	HP(2-20)				FALSE	TRUE
FPR3	1	GuideToPharmacologyInteractions	antagonist	135652639	WRWWWW				FALSE	TRUE
FPR3	1	GuideToPharmacologyInteractions	agonist	135652638	WKYMVM				FALSE	TRUE
FRK	1	ChemblInteractions	inhibitor	CHEMBL52885	ENMD-981693	ENMD-981693	chembl:CHEMBL52885		FALSE	TRUE
FRK	1	GuideToPharmacologyInteractions	inhibitor	178102336	BOSUTINIB	BOSUTINIB	chembl:CHEMBL288441		FALSE	TRUE
FRK	1	ChemblInteractions	inhibitor	CHEMBL403989	TG100-801	TG100-801	chembl:CHEMBL403989		FALSE	TRUE
FRK	1	TALC	inhibitor	NINTEDANIB	NINTEDANIB	NINTEDANIB	chembl:CHEMBL502835		FALSE	TRUE
FRK	1	ChemblInteractions	inhibitor	CHEMBL3545085	XL-228	XL-228	chembl:CHEMBL3545085		FALSE	TRUE
FRK	1	MyCancerGenomeClinicalTrial	inhibitor	REGORAFENIB	REGORAFENIB	REGORAFENIB	chembl:CHEMBL1946170		FALSE	TRUE
FRK	1	GuideToPharmacologyInteractions	inhibitor	315661265	ECF506				FALSE	TRUE
FRK	1	ChemblInteractions	inhibitor	CHEMBL1421	DASATINIB	DASATINIB	chembl:CHEMBL1421		FALSE	TRUE
FRK	1	ChemblInteractions	inhibitor	CHEMBL1980297	ILORASERTIB	ILORASERTIB	chembl:CHEMBL1980297		FALSE	TRUE
FRK	1	ChemblInteractions	inhibitor	CHEMBL1946170	REGORAFENIB	REGORAFENIB	chembl:CHEMBL1946170		FALSE	TRUE
FURIN	1	GuideToPharmacologyInteractions	inhibitor	252166802	MI-1148				FALSE	FALSE
FURIN	1	GuideToPharmacologyInteractions	inhibitor	252166858	PEPTIDE 18 [PMID: 24350995]				FALSE	FALSE
FURIN	1	GuideToPharmacologyInteractions	inhibitor	178103178	PHENYLACETYL-ARG-VAL-ARG-4-AMIDINOBENZYLAMIDE				FALSE	FALSE
FURIN	1	GuideToPharmacologyInteractions	inhibitor	252166868	FURIN INHIBITOR PEPTIDE				FALSE	FALSE
GABRE	1	ChemblInteractions	positive modulator	CHEMBL580	LORAZEPAM	LORAZEPAM	chembl:CHEMBL580		FALSE	FALSE
GABRE	1	ChemblInteractions	positive modulator	CHEMBL646	TRIAZOLAM	TRIAZOLAM	chembl:CHEMBL646		FALSE	FALSE
GABRE	1	ChemblInteractions	positive modulator	CHEMBL452	CLONAZEPAM	CLONAZEPAM	chembl:CHEMBL452		FALSE	FALSE
GABRE	1	ChemblInteractions	positive modulator	CHEMBL738	THIOPENTAL SODIUM	THIOPENTAL SODIUM	chembl:CHEMBL738		FALSE	FALSE
GABRE	1	ChemblInteractions	agonist	CHEMBL3707402	PF-06372865	PF-06372865	chembl:CHEMBL3707402		FALSE	FALSE
GABRE	1	ChemblInteractions	positive modulator	CHEMBL1200703	CHLORDIAZEPOXIDE HYDROCHLORIDE	CHLORDIAZEPOXIDE HYDROCHLORIDE	chembl:CHEMBL1200703		FALSE	FALSE
GABRE	1	GuideToPharmacologyInteractions	blocker	178101137	TBPS				FALSE	FALSE
GABRE	1	ChemblInteractions	positive modulator	CHEMBL1200733	DESFLURANE	DESFLURANE	chembl:CHEMBL1200733		FALSE	FALSE
GABRE	1	ChemblInteractions	positive modulator	CHEMBL661	ALPRAZOLAM	ALPRAZOLAM	chembl:CHEMBL661		FALSE	FALSE
GABRE	1	ChemblInteractions	positive modulator	CHEMBL1200790	METHYPRYLON	METHYPRYLON	chembl:CHEMBL1200790		FALSE	FALSE
GABRE	1	ChemblInteractions	positive modulator	CHEMBL931	HALOTHANE	HALOTHANE	chembl:CHEMBL931		FALSE	FALSE
GABRE	1	ChemblInteractions	positive modulator	CHEMBL2096631	CLORAZEPATE DIPOTASSIUM	CLORAZEPATE DIPOTASSIUM	chembl:CHEMBL2096631		FALSE	FALSE
GABRE	1	ChemblInteractions	positive modulator	CHEMBL856	PRIMIDONE	PRIMIDONE	chembl:CHEMBL856		FALSE	FALSE
GABRE	1	ChemblInteractions	positive modulator	CHEMBL1200694	SEVOFLURANE	SEVOFLURANE	chembl:CHEMBL1200694		FALSE	FALSE
GABRE	1	ChemblInteractions	positive modulator	CHEMBL285674	ESTAZOLAM	ESTAZOLAM	chembl:CHEMBL285674		FALSE	FALSE
GABRE	1	ChemblInteractions	positive modulator	CHEMBL1522	ESZOPICLONE	ESZOPICLONE	chembl:CHEMBL1522		FALSE	FALSE
GABRE	1	ChemblInteractions	positive modulator	CHEMBL967	TEMAZEPAM	TEMAZEPAM	chembl:CHEMBL967		FALSE	FALSE
GABRE	1	ChemblInteractions	positive modulator	CHEMBL1200903	SECOBARBITAL SODIUM	SECOBARBITAL SODIUM	chembl:CHEMBL1200903		FALSE	FALSE
GABRE	1	ChemblInteractions	positive modulator	CHEMBL970	HALAZEPAM	HALAZEPAM	chembl:CHEMBL970		FALSE	FALSE
GABRE	1	ChemblInteractions	positive modulator	CHEMBL969	PRAZEPAM	PRAZEPAM	chembl:CHEMBL969		FALSE	FALSE
GABRE	1	ChemblInteractions	positive modulator	CHEMBL1200602	FLURAZEPAM HYDROCHLORIDE				FALSE	FALSE
GABRE	1	ChemblInteractions	positive modulator	CHEMBL30219	METHOHEXITAL SODIUM	METHOHEXITAL SODIUM	chembl:CHEMBL30219		FALSE	FALSE
GABRE	1	ChemblInteractions	positive modulator	CHEMBL450	METHARBITAL	METHARBITAL	chembl:CHEMBL450		FALSE	FALSE
GABRE	1	ChemblInteractions	positive modulator	CHEMBL526	PROPOFOL	PROPOFOL	chembl:CHEMBL526		FALSE	FALSE
GABRE	1	ChemblInteractions	positive modulator	CHEMBL1200802	TALBUTAL	TALBUTAL	chembl:CHEMBL1200802		FALSE	FALSE
GABRE	1	ChemblInteractions	positive modulator	CHEMBL568	OXAZEPAM	OXAZEPAM	chembl:CHEMBL568		FALSE	FALSE
GABRE	1	ChemblInteractions	positive modulator	CHEMBL12	DIAZEPAM	DIAZEPAM	chembl:CHEMBL12		FALSE	FALSE
GABRE	1	ChemblInteractions	positive modulator	CHEMBL1256	ISOFLURANE	ISOFLURANE	chembl:CHEMBL1256		FALSE	FALSE
GABRE	1	ChemblInteractions	positive modulator	CHEMBL971	PENTOBARBITAL SODIUM	PENTOBARBITAL SODIUM	chembl:CHEMBL971		FALSE	FALSE
GABRE	1	ChemblInteractions	positive modulator	CHEMBL1201065	THIAMYLAL SODIUM	THIAMYLAL SODIUM	chembl:CHEMBL1201065		FALSE	FALSE
GABRE	1	ChemblInteractions	positive modulator	CHEMBL70418	CLOBAZAM	CLOBAZAM	chembl:CHEMBL70418		FALSE	FALSE
GABRE	1	ChemblInteractions	positive modulator	CHEMBL454	BUTALBITAL	BUTALBITAL	chembl:CHEMBL454		FALSE	FALSE
GABRE	1	ChemblInteractions	agonist	CHEMBL979	MEPROBAMATE	MEPROBAMATE	chembl:CHEMBL979		FALSE	FALSE
GABRE	1	ChemblInteractions	positive modulator	CHEMBL1200472	QUAZEPAM	QUAZEPAM	chembl:CHEMBL1200472		FALSE	FALSE
GABRE	1	ChemblInteractions	positive modulator	CHEMBL1200420	MIDAZOLAM HYDROCHLORIDE	MIDAZOLAM HYDROCHLORIDE	chembl:CHEMBL1200420		FALSE	FALSE
GABRE	1	GuideToPharmacologyInteractions	blocker	178100875	PICROTOXIN	PICROTOXIN	chembl:CHEMBL1908342		FALSE	FALSE
GABRE	1	ChemblInteractions	positive modulator	CHEMBL448	PENTOBARBITAL	PENTOBARBITAL	chembl:CHEMBL448		FALSE	FALSE
GABRE	1	ChemblInteractions	positive modulator	CHEMBL1200982	BUTABARBITAL SODIUM	BUTABARBITAL SODIUM	chembl:CHEMBL1200982		FALSE	FALSE
GABRE	1	ChemblInteractions	positive modulator	CHEMBL451	CHLORDIAZEPOXIDE	CHLORDIAZEPOXIDE	chembl:CHEMBL451		FALSE	FALSE
GALR1	1	GuideToPharmacologyInteractions	agonist	178102712	GALANIN(3-29) (PIG)				FALSE	TRUE
GALR1	1	GuideToPharmacologyInteractions	agonist	178102727	GAL-B2-DPEG24				FALSE	TRUE
GALR1	1	GuideToPharmacologyInteractions	antagonist	178100733	M40				FALSE	TRUE
GALR1	1	GuideToPharmacologyInteractions	antagonist	178100700	C7				FALSE	TRUE
GALR1	1	GuideToPharmacologyInteractions	agonist	178102697	J20 (GALANIN ANALOGUE)				FALSE	TRUE
GALR1	1	GuideToPharmacologyInteractions	antagonist	178100732	M35				FALSE	TRUE
GALR1	1	GuideToPharmacologyInteractions	agonist	178102743	GALP(3-32) (HUMAN)				FALSE	TRUE
GALR1	1	GuideToPharmacologyInteractions	agonist	178102705	GALANIN(1-11)				FALSE	TRUE
GALR1	1	GuideToPharmacologyInteractions	antagonist	178100731	M32				FALSE	TRUE
GALR1	1	GuideToPharmacologyInteractions	agonist	178102739	GALNON	GALNON	chembl:CHEMBL2309599		FALSE	TRUE
GALR1	1	GuideToPharmacologyInteractions	agonist	178102716	GALANIN(D-TRP2) (PIG)				FALSE	TRUE
GALR1	1	GuideToPharmacologyInteractions	agonist	178102733	GAL-B2-C10				FALSE	TRUE
GALR1	1	GuideToPharmacologyInteractions	agonist	178102695	M1160				FALSE	TRUE
GALR1	1	GuideToPharmacologyInteractions	agonist	178102734	GAL-B2-C12				FALSE	TRUE
GALR1	1	GuideToPharmacologyInteractions	agonist	178102742	GALP(1-32) (HUMAN)				FALSE	TRUE
GALR1	1	GuideToPharmacologyInteractions	agonist	178102720	M242				FALSE	TRUE
GALR1	1	GuideToPharmacologyInteractions	antagonist	178102748	GALR3ANT				FALSE	TRUE
GALR1	1	GuideToPharmacologyInteractions	agonist	178102730	[N-ME,DES-SAR]GAL-B2				FALSE	TRUE
GALR1	1	GuideToPharmacologyInteractions	agonist	178102049	[125I][TYR26]GALANIN (HUMAN)				FALSE	TRUE
GALR1	1	GuideToPharmacologyInteractions	agonist	178102751	GALANIN(2-29) (PIG)				FALSE	TRUE
GALR1	1	GuideToPharmacologyInteractions	agonist	135651751	GALANIN	GALANIN	chembl:CHEMBL501079		FALSE	TRUE
GALR1	1	GuideToPharmacologyInteractions	antagonist	178102745	DITHIIPIN-1,1,4,4-TETROXIDE ANALOGUE 7				FALSE	TRUE
GALR1	1	GuideToPharmacologyInteractions	antagonist	178102749	SCH 202596				FALSE	TRUE
GALR1	1	GuideToPharmacologyInteractions	antagonist	178100730	M15				FALSE	TRUE
GALR1	1	GuideToPharmacologyInteractions	agonist	135651754	GALANIN-LIKE PEPTIDE				FALSE	TRUE
GALR1	1	GuideToPharmacologyInteractions	agonist	178102737	GAL-B2-MPEG4				FALSE	TRUE
GALR1	1	GuideToPharmacologyInteractions	agonist	178102732	GAL-B2-C8				FALSE	TRUE
GALR1	1	GuideToPharmacologyInteractions	agonist	178102726	GAL-B2				FALSE	TRUE
GALR1	1	GuideToPharmacologyInteractions	agonist	178100712	GALANIN(2-29) (RAT/MOUSE)				FALSE	TRUE
GALR1	1	GuideToPharmacologyInteractions	antagonist	178100476	2,3-DIHYDRO-1,4-DITHIIN-1,1,4,4-TETROXIDE				FALSE	TRUE
GALR1	1	GuideToPharmacologyInteractions	agonist	178102731	GAL-(K)4				FALSE	TRUE
GALR1	1	GuideToPharmacologyInteractions	agonist	178102019	GALANIN(2-11)				FALSE	TRUE
GALR1	1	GuideToPharmacologyInteractions	agonist	178102724	M1152				FALSE	TRUE
GALR1	1	GuideToPharmacologyInteractions	agonist	178102696	J18 (GALANIN ANALOGUE)				FALSE	TRUE
GALR1	1	GuideToPharmacologyInteractions	agonist	135651750	GALANIN	GALANIN	chembl:CHEMBL501079		FALSE	TRUE
GALR1	1	GuideToPharmacologyInteractions	agonist	178102750	GALANIN	GALANIN	chembl:CHEMBL501079		FALSE	TRUE
GALR1	1	GuideToPharmacologyInteractions	agonist	178102728	GAL-B5	chembl:CHEMBL506495	chembl:CHEMBL506495		FALSE	TRUE
GALR1	1	GuideToPharmacologyInteractions	agonist	178102721	M617				FALSE	TRUE
GALR1	1	GuideToPharmacologyInteractions	agonist	178102703	[SAR1, D-ALA12]GALANIN(1-16)				FALSE	TRUE
GALR1	1	GuideToPharmacologyInteractions	agonist	178102709	GALANIN(1-19) (HUMAN)				FALSE	TRUE
GALR1	1	GuideToPharmacologyInteractions	antagonist	178100734	M871				FALSE	TRUE
GALR1	1	GuideToPharmacologyInteractions	agonist	178102735	GAL-B2-C14				FALSE	TRUE
GALR1	1	GuideToPharmacologyInteractions	agonist	178102725	M1153				FALSE	TRUE
GALR1	1	GuideToPharmacologyInteractions	agonist	178102713	GALANIN(3-29) (RAT/MOUSE)				FALSE	TRUE
GALR1	1	GuideToPharmacologyInteractions	agonist	178102707	GALANIN(1-15)				FALSE	TRUE
GALR1	1	GuideToPharmacologyInteractions	agonist	178102722	M1145				FALSE	TRUE
GALR1	1	GuideToPharmacologyInteractions	agonist	178102708	GALANIN(1-16) (RAT/MOUSE/PIG)				FALSE	TRUE
GALR1	1	GuideToPharmacologyInteractions	agonist	178102740	GALMIC	GALMIC	chembl:CHEMBL1187471		FALSE	TRUE
GALR1	1	GuideToPharmacologyInteractions	agonist	178102736	GAL-B2-C18				FALSE	TRUE
GALR1	1	GuideToPharmacologyInteractions	agonist	178102704	GALANIN(7-29) (PIG)				FALSE	TRUE
GALR1	1	GuideToPharmacologyInteractions	agonist	178102723	M1151				FALSE	TRUE
GALR1	1	GuideToPharmacologyInteractions	agonist	178102711	GALANIN(2-30) (HUMAN)				FALSE	TRUE
GALR1	1	GuideToPharmacologyInteractions	agonist	178102738	[125I][TYR26]GALANIN (PIG)				FALSE	TRUE
GLRA3	1	GuideToPharmacologyInteractions	antagonist	178100895	(12E,20Z,18S)-8-HYDROXYVARIABILIN				FALSE	FALSE
GLRA3	1	GuideToPharmacologyInteractions	allosteric modulator	135651250	Δ9-TETRAHYDROCANNABINOL				FALSE	FALSE
GLRA3	1	GuideToPharmacologyInteractions	antagonist	135652720	[3H]STRYCHNINE				FALSE	FALSE
GLRA3	1	GuideToPharmacologyInteractions	blocker	135652708	PICROTOXININ	PICROTOXININ	chembl:CHEMBL47244		FALSE	FALSE
GLRA3	1	GuideToPharmacologyInteractions	antagonist	53801065	NIFEDIPINE	NIFEDIPINE	chembl:CHEMBL193		FALSE	FALSE
GLRA3	1	GuideToPharmacologyInteractions	blocker	178100875	PICROTOXIN	PICROTOXIN	chembl:CHEMBL1908342		FALSE	FALSE
GLRA3	1	GuideToPharmacologyInteractions	antagonist	135650356	HU-308	chembl:CHEMBL497392	chembl:CHEMBL497392		FALSE	FALSE
GLRA3	1	GuideToPharmacologyInteractions	allosteric modulator	135652747	ZN2+				FALSE	FALSE
GLRA3	1	GuideToPharmacologyInteractions	antagonist	135651326	WIN55212-2				FALSE	FALSE
GLRA3	1	GuideToPharmacologyInteractions	antagonist	135652718	STRYCHNINE	STRYCHNINE	chembl:CHEMBL227934		FALSE	FALSE
GLRA3	1	GuideToPharmacologyInteractions	allosteric modulator	178100984	CU2+				FALSE	FALSE
GLRA3	1	GuideToPharmacologyInteractions	blocker	135652686	GINKGOLIDE B				FALSE	FALSE
GLRA3	1	GuideToPharmacologyInteractions	antagonist	135650355	HU-210	DEXANABINOL	chembl:CHEMBL334533		FALSE	FALSE
GLRA3	1	GuideToPharmacologyInteractions	blocker	178101103	PICROTIN	PICROTIN	chembl:CHEMBL478523		FALSE	FALSE
GPR34	1	GuideToPharmacologyInteractions	agonist	178100887	LYSOPHOSPHATIDYLSERINE				FALSE	FALSE
GPR84	1	GuideToPharmacologyInteractions	agonist	178102472	3-HYDROXY CAPRIC ACID				FALSE	TRUE
GPR84	1	GuideToPharmacologyInteractions	agonist	178102474	3-HYDROXYLAURIC ACID				FALSE	TRUE
GPR84	1	GuideToPharmacologyInteractions	agonist	363894165	PSB-17365				FALSE	TRUE
GPR84	1	GuideToPharmacologyInteractions	agonist	178102174	DECANOIC ACID				FALSE	TRUE
GPR84	1	GuideToPharmacologyInteractions	agonist	178102176	LAURIC ACID				FALSE	TRUE
GPR84	1	GuideToPharmacologyInteractions	agonist	178102470	6-N-OCTYLAMINOURACIL				FALSE	TRUE
GPR84	1	GuideToPharmacologyInteractions	antagonist	381118881	GLPG1205	GLPG-1205	chembl:CHEMBL3716365		FALSE	TRUE
GPR84	1	GuideToPharmacologyInteractions	agonist	178102471	2-HYDROXY CAPRIC ACID				FALSE	TRUE
GPR84	1	GuideToPharmacologyInteractions	agonist	178102473	2-HYDROXYLAURIC ACID				FALSE	TRUE
GPR84	1	GuideToPharmacologyInteractions	agonist	178102175	UNDECANOIC ACID				FALSE	TRUE
GPR84	1	GuideToPharmacologyInteractions	antagonist	375973231	SETOGEPRAM	SETOGEPRAM	chembl:CHEMBL4297635		FALSE	TRUE
GRIA4	1	GuideToPharmacologyInteractions	antagonist	178101062	TEZAMPANEL	TEZAMPANEL	chembl:CHEMBL14935		FALSE	TRUE
GRIA4	1	GuideToPharmacologyInteractions	allosteric modulator	178101068	LY503430				FALSE	TRUE
GRIA4	1	GuideToPharmacologyInteractions	allosteric modulator	178101121	S18986				FALSE	TRUE
GRIA4	1	GuideToPharmacologyInteractions	antagonist	178101081	NBQX	NBQX	chembl:CHEMBL222519		FALSE	TRUE
GRIA4	1	ChemblInteractions	antagonist	CHEMBL2103869	DASOLAMPANEL	DASOLAMPANEL	chembl:CHEMBL2103869		FALSE	TRUE
GRIA4	1	GuideToPharmacologyInteractions	agonist	178100900	[3H]AMPA				FALSE	TRUE
GRIA4	1	GuideToPharmacologyInteractions	allosteric modulator	178101036	IDRA-21				FALSE	TRUE
GRIA4	1	ChemblInteractions	antagonist	CHEMBL1214124	PERAMPANEL	PERAMPANEL	chembl:CHEMBL1214124		FALSE	TRUE
GRIA4	1	ChemblInteractions	positive modulator	CHEMBL1276138	FARAMPATOR	FARAMPATOR	chembl:CHEMBL1276138		FALSE	TRUE
GRIA4	1	ChemblInteractions	antagonist	CHEMBL119625	ZONAMPANEL	ZONAMPANEL	chembl:CHEMBL119625		FALSE	TRUE
GRIA4	1	GuideToPharmacologyInteractions	antagonist	178101026	GYKI53655				FALSE	TRUE
GRIA4	1	GuideToPharmacologyInteractions	agonist	178100953	AMPA				FALSE	TRUE
GRIA4	1	ChemblInteractions	antagonist	CHEMBL2107735	BECAMPANEL	BECAMPANEL	chembl:CHEMBL3989682		FALSE	TRUE
GRIA4	1	GuideToPharmacologyInteractions	antagonist	178100963	ATPO				FALSE	TRUE
GRIA4	1	GuideToPharmacologyInteractions	blocker	178101046	JORO TOXIN				FALSE	TRUE
GRIA4	1	GuideToPharmacologyInteractions	allosteric modulator	178101065	LY392098				FALSE	TRUE
GRIA4	1	ChemblInteractions	positive modulator	CHEMBL3707399	CX1739	CX1739	chembl:CHEMBL3707399		FALSE	TRUE
GRIA4	1	ChemblInteractions	positive modulator	CHEMBL3707379	PF-04958242	PF-04958242	chembl:CHEMBL3707379		FALSE	TRUE
GRIA4	1	GuideToPharmacologyInteractions	agonist	178100893	(S)-5-FLUOROWILLARDIINE				FALSE	TRUE
GRIA4	1	GuideToPharmacologyInteractions	antagonist	178101027	GYKI53784				FALSE	TRUE
GRIA4	1	ChemblInteractions	positive modulator	CHEMBL3707401	MK-8777	MK-8777	chembl:CHEMBL3707401		FALSE	TRUE
GRIA4	1	GuideToPharmacologyInteractions	allosteric modulator	178100955	ANIRACETAM	ANIRACETAM	chembl:CHEMBL36994		FALSE	TRUE
GRIA4	1	GuideToPharmacologyInteractions	allosteric modulator	178100985	CX516	CX516	chembl:CHEMBL136800		FALSE	TRUE
GRIA4	1	GuideToPharmacologyInteractions	allosteric modulator	178101066	LY404187				FALSE	TRUE
GRIA4	1	GuideToPharmacologyInteractions	blocker	178100960	ARGIOTOXIN				FALSE	TRUE
GRIA4	1	ChemblInteractions	antagonist	CHEMBL220492	TOPIRAMATE	TOPIRAMATE	chembl:CHEMBL220492		FALSE	TRUE
GRIA4	1	GuideToPharmacologyInteractions	allosteric modulator	178101105	PIRACETAM	PIRACETAM	chembl:CHEMBL36715		FALSE	TRUE
GRIA4	1	ChemblInteractions	antagonist	CHEMBL3545042	Selurampanel	SELURAMPANEL	chembl:CHEMBL3545042		FALSE	TRUE
GRIA4	1	ChemblInteractions	antagonist	CHEMBL29741	IRAMPANEL	IRAMPANEL	chembl:CHEMBL29741		FALSE	TRUE
GRIA4	1	GuideToPharmacologyInteractions	allosteric modulator	178100987	CYCLOTHIAZIDE	CYCLOTHIAZIDE	chembl:CHEMBL61593		FALSE	TRUE
GRIA4	1	GuideToPharmacologyInteractions	allosteric modulator	178100986	CX546				FALSE	TRUE
GRIA4	1	ChemblInteractions	antagonist	CHEMBL14935	TEZAMPANEL	TEZAMPANEL	chembl:CHEMBL14935		FALSE	TRUE
GRIA4	1	ChemblInteractions	positive modulator	CHEMBL1277001	MIBAMPATOR	MIBAMPATOR	chembl:CHEMBL1277001		FALSE	TRUE
GRIN3A	1	ChemblInteractions	partial agonist	CHEMBL3544917	RAPASTINEL	RAPASTINEL	chembl:CHEMBL3544917		FALSE	FALSE
GRIN3A	1	ChemblInteractions	antagonist	CHEMBL1569	AMANTADINE HYDROCHLORIDE	AMANTADINE HYDROCHLORIDE	chembl:CHEMBL1569		FALSE	FALSE
GRIN3A	1	ChemblInteractions	antagonist	CHEMBL1201023	ORPHENADRINE (CHLORIDE)	ORPHENADRINE HYDROCHLORIDE	chembl:CHEMBL1201023		FALSE	FALSE
GRIN3A	1	ChemblInteractions	antagonist	CHEMBL1200395	ORPHENADRINE CITRATE	ORPHENADRINE CITRATE	chembl:CHEMBL1200395		FALSE	FALSE
GRIN3A	1	ChemblInteractions	blocker	CHEMBL41306	CNS-5161	CNS-5161	chembl:CHEMBL41306		FALSE	FALSE
GRIN3A	1	ChemblInteractions	antagonist	CHEMBL2106798	NERAMEXANE MESYLATE	NERAMEXANE MESYLATE	chembl:CHEMBL2106798		FALSE	FALSE
GRIN3A	1	ChemblInteractions	antagonist	CHEMBL2110814	DELUCEMINE	DELUCEMINE	chembl:CHEMBL2110814		FALSE	FALSE
GRIN3A	1	ChemblInteractions	antagonist	CHEMBL1207366	GW468816	GW468816	chembl:CHEMBL1207366		FALSE	FALSE
GRIN3A	1	ChemblInteractions	antagonist	CHEMBL2068724	ACAMPROSATE CALCIUM	ACAMPROSATE CALCIUM	chembl:CHEMBL2068724		FALSE	FALSE
GRIN3A	1	ChemblInteractions	blocker	CHEMBL2107647	LANICEMINE	LANICEMINE	chembl:CHEMBL467084		FALSE	FALSE
GRIN3A	1	ChemblInteractions	antagonist	CHEMBL3707400	Indantadol	INDANTADOL	chembl:CHEMBL3707400		FALSE	FALSE
GRIN3A	1	ChemblInteractions	antagonist	CHEMBL3707355	AZD8108	AZD8108	chembl:CHEMBL3707355		FALSE	FALSE
GRIN3A	1	ChemblInteractions	antagonist	CHEMBL1094	FELBAMATE	FELBAMATE	chembl:CHEMBL1094		FALSE	FALSE
GRIN3A	1	ChemblInteractions	antagonist	CHEMBL3545351	AV-101	AV-101	chembl:CHEMBL3545351		FALSE	FALSE
GRIN3A	1	ChemblInteractions	positive modulator	CHEMBL1255840	NEBOGLAMINE	NEBOGLAMINE	chembl:CHEMBL1255840		FALSE	FALSE
GRIN3A	1	ChemblInteractions	partial agonist	CHEMBL3545230	NRX-1074	APIMOSTINEL	chembl:CHEMBL3989872		FALSE	FALSE
GRIN3A	1	ChemblInteractions	antagonist	CHEMBL2107771	RALFINAMIDE	RALFINAMIDE	chembl:CHEMBL2107771		FALSE	FALSE
GZMB	1	GuideToPharmacologyInteractions	inhibitor	252166850	COMPOUND 20 [PMID:12127536]				FALSE	FALSE
HSD17B2	1	GuideToPharmacologyInteractions	inhibitor	385612198	COMPOUND 24 [PMID: 31343176]				FALSE	FALSE
HTR3B	1	GuideToPharmacologyInteractions	antagonist	135651157	[3H]GRANISETRON				FALSE	FALSE
HTR3B	1	ChemblInteractions	antagonist	CHEMBL2104986	TEDATIOXETINE	TEDATIOXETINE	chembl:CHEMBL2104986		FALSE	FALSE
HTR3B	1	GuideToPharmacologyInteractions	agonist	135649670	1-PHENYLBIGUANIDE	PHENYL BIGUANIDE	chembl:CHEMBL13791		FALSE	FALSE
HTR3B	1	GuideToPharmacologyInteractions	antagonist	135650420	(R)-ZACOPRIDE				FALSE	FALSE
HTR3B	1	GuideToPharmacologyInteractions	blocker	135652686	GINKGOLIDE B				FALSE	FALSE
HTR3B	1	GuideToPharmacologyInteractions	blocker	135652670	BILOBALIDE	BILOBALIDE	chembl:CHEMBL133266		FALSE	FALSE
HTR3B	1	GuideToPharmacologyInteractions	antagonist	135650598	METOCLOPRAMIDE	METOCLOPRAMIDE	chembl:CHEMBL86		FALSE	FALSE
HTR3B	1	GuideToPharmacologyInteractions	blocker	135652708	PICROTOXININ	PICROTOXININ	chembl:CHEMBL47244		FALSE	FALSE
HTR3B	1	GuideToPharmacologyInteractions	antagonist	135652677	COCAINE	COCAINE	chembl:CHEMBL370805		FALSE	FALSE
HTR3B	1	ChemblInteractions	antagonist	CHEMBL3544952	RG3487	RG3487	chembl:CHEMBL3544952		FALSE	FALSE
HTR3B	1	GuideToPharmacologyInteractions	antagonist	135652723	TUBOCURARINE	TUBOCURARINE	chembl:CHEMBL339427		FALSE	FALSE
HTR3B	1	GuideToPharmacologyInteractions	antagonist	135650429	(S)-ZACOPRIDE				FALSE	FALSE
HTR3B	1	GuideToPharmacologyInteractions	agonist	404859146	CSTI-300				FALSE	FALSE
HTR3B	1	GuideToPharmacologyInteractions	agonist	135650875	QUIPAZINE	QUIPAZINE	chembl:CHEMBL18772		FALSE	FALSE
HTR3B	1	GuideToPharmacologyInteractions	antagonist	135649974	AZASETRON	AZASETRON	chembl:CHEMBL1598608		FALSE	FALSE
HTR3B	1	GuideToPharmacologyInteractions	antagonist	135650761	ONDANSETRON	ONDANSETRON	chembl:CHEMBL46		FALSE	FALSE
HTR3B	1	GuideToPharmacologyInteractions	agonist	135650380	META-CHLORPHENYLBIGUANIDE				FALSE	FALSE
HTR3B	1	GuideToPharmacologyInteractions	agonist	135651413	5-HYDROXYTRYPTAMINE	SEROTONIN	chembl:CHEMBL39		FALSE	FALSE
HTR3B	1	ChemblInteractions	antagonist	CHEMBL2103778	CILANSETRON	CILANSETRON	chembl:CHEMBL2103778		FALSE	FALSE
HTR3B	1	GuideToPharmacologyInteractions	agonist	135649706	2-METHYL-5-HT				FALSE	FALSE
IGF1	1	ChemblInteractions	inhibitor	CHEMBL2109355	DUSIGITUMAB	DUSIGITUMAB	chembl:CHEMBL2109355		FALSE	FALSE
IL10	1	ChemblInteractions	inhibitor	CHEMBL2109460	SCH-708980	SCH-708980	chembl:CHEMBL2109460		FALSE	FALSE
IL18RAP	1	GuideToPharmacologyInteractions	agonist	178101680	IL-18				FALSE	FALSE
IL18RAP	1	GuideToPharmacologyInteractions	agonist	178102770	IL-37				FALSE	FALSE
IL2RA	1	GuideToPharmacologyInteractions	antagonist	178102502	IL-1 RECEPTOR ANTAGONIST				FALSE	FALSE
IL2RA	1	GuideToPharmacologyInteractions	agonist	178101682	IL-2	ALDESLEUKIN	wikidata:Q20801763		FALSE	FALSE
IL2RA	1	ChemblInteractions	agonist	CHEMBL1201438	HUMAN INTERLEUKIN-2	ALDESLEUKIN	chembl:CHEMBL1201438		FALSE	FALSE
IL2RA	1	GuideToPharmacologyInteractions	antagonist	178101562	AF12198				FALSE	FALSE
IL2RA	1	GuideToPharmacologyInteractions	antibody	178103462	DACLIZUMAB	DACLIZUMAB	chembl:CHEMBL1201605		FALSE	FALSE
IL2RA	1	ChemblInteractions	inhibitor	CHEMBL1201439	BASILIXIMAB	BASILIXIMAB	chembl:CHEMBL1201439		FALSE	FALSE
IL2RA	1	GuideToPharmacologyInteractions	antibody	178103461	BASILIXIMAB	BASILIXIMAB	chembl:CHEMBL1201439		FALSE	FALSE
IL2RA	1	GuideToPharmacologyInteractions	antagonist	178101747	RO26-4550				FALSE	FALSE
IL2RA	1	ChemblInteractions	inhibitor	CHEMBL1201605	DACLIZUMAB	DACLIZUMAB	chembl:CHEMBL1201605		FALSE	FALSE
IL2RA	1	ChemblInteractions	antagonist	CHEMBL2108370	INOLIMOMAB	INOLIMOMAB	chembl:CHEMBL2108370		FALSE	FALSE
IMPA1	1	ChemblInteractions	inhibitor	CHEMBL1200826	LITHIUM CARBONATE	LITHIUM CARBONATE	chembl:CHEMBL1200826		FALSE	FALSE
IMPA1	1	ChemblInteractions	inhibitor	CHEMBL2103738	LITHIUM CITRATE HYDRATE	LITHIUM CITRATE	chembl:CHEMBL2103738		FALSE	FALSE
IMPA1	1	GuideToPharmacologyInteractions	inhibitor	178101897	LI+				FALSE	FALSE
INHBA	1	ChemblInteractions	inhibitor	CHEMBL1743073	SOTATERCEPT	SOTATERCEPT	chembl:CHEMBL1743073		FALSE	FALSE
ITK	1	GuideToPharmacologyInteractions	inhibitor	374883881	BMS-509744	chembl:CHEMBL209148	chembl:CHEMBL209148		FALSE	FALSE
ITK	1	GuideToPharmacologyInteractions	inhibitor	318164804	PRN694				FALSE	FALSE
ITK	1	GuideToPharmacologyInteractions	inhibitor	249565852	COMPOUND 7 [PMID: 22464456]				FALSE	FALSE
ITK	1	GuideToPharmacologyInteractions	inhibitor	249565891	COMPOUND 4G [PMID: 21316219]				FALSE	FALSE
ITK	1	GuideToPharmacologyInteractions	inhibitor	385612188	COMPOUND 25 [PMID: 31260299]				FALSE	FALSE
ITK	1	GuideToPharmacologyInteractions	inhibitor	178103494	IBRUTINIB	IBRUTINIB	chembl:CHEMBL1873475		FALSE	FALSE
ITK	1	GuideToPharmacologyInteractions	inhibitor	374883882	GNE-4997				FALSE	FALSE
ITK	1	ChemblInteractions	inhibitor	CHEMBL1201733	PAZOPANIB HYDROCHLORIDE	PAZOPANIB HYDROCHLORIDE	chembl:CHEMBL1201733		FALSE	FALSE
ITK	1	GuideToPharmacologyInteractions	inhibitor	310264693	ACALABRUTINIB	ACALABRUTINIB	chembl:CHEMBL3707348		FALSE	FALSE
ITK	1	GuideToPharmacologyInteractions	inhibitor	315661259	WZ4002				FALSE	FALSE
JAK2	1	GuideToPharmacologyInteractions	inhibitor	178102614	JAK INHIBITOR I				FALSE	FALSE
JAK2	1	GuideToPharmacologyInteractions	inhibitor	249565654	XL019	XL-019	chembl:CHEMBL3545328		FALSE	FALSE
JAK2	1	ChemblInteractions	inhibitor	CHEMBL3137308	PEFICITINIB	PEFICITINIB	chembl:CHEMBL3137308		FALSE	FALSE
JAK2	1	GuideToPharmacologyInteractions	inhibitor	374883887	ASN002				FALSE	FALSE
JAK2	1	GuideToPharmacologyInteractions	inhibitor	252166685	AZ960				FALSE	FALSE
JAK2	1	GuideToPharmacologyInteractions	inhibitor	404858998	COMPOUND 18E [PMID: 31670517]				FALSE	FALSE
JAK2	1	ChemblInteractions	inhibitor	CHEMBL495727	AT-9283	AT-9283	chembl:CHEMBL495727		FALSE	FALSE
JAK2	1	GuideToPharmacologyInteractions	inhibitor	249565596	FILGOTINIB	FILGOTINIB	chembl:CHEMBL3301607		FALSE	FALSE
JAK2	1	ChemblInteractions	inhibitor	CHEMBL1287853	FEDRATINIB	FEDRATINIB	chembl:CHEMBL1287853		FALSE	FALSE
JAK2	1	ChemblInteractions	inhibitor	CHEMBL2103743	TOFACITINIB CITRATE	TOFACITINIB CITRATE	chembl:CHEMBL2103743		FALSE	FALSE
JAK2	1	GuideToPharmacologyInteractions	inhibitor	178102555	JNJ-7706621	JNJ-7706621	chembl:CHEMBL191003		FALSE	FALSE
JAK2	1	ChemblInteractions	inhibitor	CHEMBL3545328	XL-019	XL-019	chembl:CHEMBL3545328		FALSE	FALSE
JAK2	1	GuideToPharmacologyInteractions	inhibitor	374883878	ABROCITINIB	ABROCITINIB	chembl:CHEMBL3655081		FALSE	FALSE
JAK2	1	ChemblInteractions	inhibitor	CHEMBL3545241	AC-430	AC-430	chembl:CHEMBL3545241		FALSE	FALSE
JAK2	1	ChemblInteractions	inhibitor	CHEMBL1944698	TG-02	ZOTIRACICLIB	chembl:CHEMBL1944698		FALSE	FALSE
JAK2	1	TALC	inhibitor	GSAO	GSAO				FALSE	FALSE
JAK2	1	ChemblInteractions	inhibitor	CHEMBL603469	LESTAURTINIB	LESTAURTINIB	chembl:CHEMBL603469		FALSE	FALSE
JAK2	1	GuideToPharmacologyInteractions	inhibitor	384403641	RG-1530	RG-1530	chembl:CHEMBL1980391		FALSE	FALSE
JAK2	1	MyCancerGenome	inhibitor	AZD1480	AZD1480	AZD-1480	chembl:CHEMBL1231124		FALSE	FALSE
JAK2	1	GuideToPharmacologyInteractions	inhibitor	340590249	DELGOCITINIB	DELGOCITINIB	chembl:CHEMBL4297507		FALSE	FALSE
JAK2	1	GuideToPharmacologyInteractions	inhibitor	249565637	BMS-911543	BMS-911543	chembl:CHEMBL3545215		FALSE	FALSE
JAK2	1	GuideToPharmacologyInteractions	inhibitor	178103556	COMPOUND 19A [PMID: 24359159]				FALSE	FALSE
JAK2	1	MyCancerGenome	inhibitor	RUXOLITINIB	RUXOLITINIB	RUXOLITINIB	chembl:CHEMBL1789941		FALSE	FALSE
JAK2	1	GuideToPharmacologyInteractions	inhibitor	252166521	DECERNOTINIB	DECERNOTINIB	chembl:CHEMBL3039513		FALSE	FALSE
JAK2	1	GuideToPharmacologyInteractions	inhibitor	381118867	JAK3 INHIBITOR 34				FALSE	FALSE
JAK2	1	MyCancerGenomeClinicalTrial	inhibitor	INCB018424	INCB018424	RUXOLITINIB	chembl:CHEMBL1789941		FALSE	FALSE
JAK2	1	ChemblInteractions	inhibitor	CHEMBL2035187	PACRITINIB	PACRITINIB	chembl:CHEMBL2035187		FALSE	FALSE
JAK2	1	GuideToPharmacologyInteractions	inhibitor	354702275	SAR-20347				FALSE	FALSE
JAK2	1	GuideToPharmacologyInteractions	inhibitor	178102342	FEDRATINIB	FEDRATINIB	chembl:CHEMBL1287853		FALSE	FALSE
JAK2	1	ChemblInteractions	inhibitor	CHEMBL1078178	MOMELOTINIB	MOMELOTINIB	chembl:CHEMBL1078178		FALSE	FALSE
JAK2	1	GuideToPharmacologyInteractions	inhibitor	404859078	EXAMPLE 1 [WO2018112379A1]				FALSE	FALSE
JAK2	1	GuideToPharmacologyInteractions	inhibitor	381118858	JAK INHIBITOR 17B				FALSE	FALSE
JAK2	1	GuideToPharmacologyInteractions	inhibitor	381118818	GSK2646264				FALSE	FALSE
JAK2	1	GuideToPharmacologyInteractions	inhibitor	249565632	AT-9283	AT-9283	chembl:CHEMBL495727		FALSE	FALSE
JAK2	1	ChemblInteractions	inhibitor	CHEMBL3545215	BMS-911543	BMS-911543	chembl:CHEMBL3545215		FALSE	FALSE
JAK2	1	GuideToPharmacologyInteractions	inhibitor	223366124	PACRITINIB	PACRITINIB	chembl:CHEMBL2035187		FALSE	FALSE
JAK2	1	GuideToPharmacologyInteractions	inhibitor	310264738	CERDULATINIB	CERDULATINIB	chembl:CHEMBL3545284		FALSE	FALSE
JAK2	1	GuideToPharmacologyInteractions	inhibitor	223366123	BARICITINIB	BARICITINIB	chembl:CHEMBL2105759		FALSE	FALSE
JAK2	1	TALC	inhibitor	AT9283	AT9283	AT-9283	chembl:CHEMBL495727		FALSE	FALSE
JAK2	1	GuideToPharmacologyInteractions	inhibitor	385612218	EXAMPLE 1 [WO2016191524A1]				FALSE	FALSE
JAK2	1	GuideToPharmacologyInteractions	inhibitor	329968373	PF-06263276				FALSE	FALSE
JAK2	1	GuideToPharmacologyInteractions	inhibitor	381118857	JAK INHIBITOR 20A				FALSE	FALSE
JAK2	1	GuideToPharmacologyInteractions	inhibitor	178102556	AZD1480	AZD-1480	chembl:CHEMBL1231124		FALSE	FALSE
JAK2	1	GuideToPharmacologyInteractions	inhibitor	315661180	TG02	ZOTIRACICLIB	chembl:CHEMBL1944698		FALSE	FALSE
JAK2	1	ChemblInteractions	inhibitor	CHEMBL2107823	GANDOTINIB	GANDOTINIB	chembl:CHEMBL2107823		FALSE	FALSE
JAK2	1	GuideToPharmacologyInteractions	inhibitor	223366122	MOMELOTINIB	MOMELOTINIB	chembl:CHEMBL1078178		FALSE	FALSE
JAK2	1	GuideToPharmacologyInteractions	inhibitor	381744997	TPX-0005				FALSE	FALSE
JAK2	1	MyCancerGenome	inhibitor	LY2784544	LY2784544	GANDOTINIB	chembl:CHEMBL2107823		FALSE	FALSE
JAK2	1	GuideToPharmacologyInteractions	inhibitor	178102304	TOFACITINIB	TOFACITINIB	chembl:CHEMBL221959		FALSE	FALSE
JAK2	1	MyCancerGenomeClinicalTrial	inhibitor	RUXOLITINIB	RUXOLITINIB	RUXOLITINIB	chembl:CHEMBL1789941		FALSE	FALSE
JAK2	1	ChemblInteractions	inhibitor	CHEMBL1231124	AZD-1480	AZD-1480	chembl:CHEMBL1231124		FALSE	FALSE
JAK2	1	GuideToPharmacologyInteractions	inhibitor	348353656	SOLCITINIB	SOLCITINIB	chembl:CHEMBL3301606		FALSE	FALSE
JAK2	1	GuideToPharmacologyInteractions	inhibitor	223366170	ILGINATINIB	NS-018	chembl:CHEMBL3545217		FALSE	FALSE
JAK2	1	ChemblInteractions	inhibitor	CHEMBL3545217	NS-018	NS-018	chembl:CHEMBL3545217		FALSE	FALSE
JAK2	1	GuideToPharmacologyInteractions	inhibitor	404859079	EXAMPLE 11 [WO2014151871A9]				FALSE	FALSE
JAK2	1	GuideToPharmacologyInteractions	inhibitor	315661321	UPADACITINIB	UPADACITINIB	chembl:CHEMBL3622821		FALSE	FALSE
JAK2	1	GuideToPharmacologyInteractions	inhibitor	387065609	LASW1393				FALSE	FALSE
JAK2	1	GuideToPharmacologyInteractions	inhibitor	178102315	RUXOLITINIB	RUXOLITINIB	chembl:CHEMBL1789941		FALSE	FALSE
JAK2	1	ChemblInteractions	inhibitor	CHEMBL2105759	BARICITINIB	BARICITINIB	chembl:CHEMBL2105759		FALSE	FALSE
JAK2	1	GuideToPharmacologyInteractions	inhibitor	249565592	GANDOTINIB	GANDOTINIB	chembl:CHEMBL2107823		FALSE	FALSE
JAK2	1	GuideToPharmacologyInteractions	inhibitor	178102615	JAK3 INHIBITOR II				FALSE	FALSE
JAK2	1	GuideToPharmacologyInteractions	inhibitor	223366077	RGB-286638	RGB-286638	chembl:CHEMBL3545083		FALSE	FALSE
JAK2	1	GuideToPharmacologyInteractions	inhibitor	328083494	HG-10-102-01				FALSE	FALSE
JAK2	1	GuideToPharmacologyInteractions	inhibitor	249565803	COMPOUND 1D [PMID: 21493067]				FALSE	FALSE
JAK2	1	MyCancerGenome	inhibitor	SAR302503	SAR302503	FEDRATINIB	chembl:CHEMBL1287853		FALSE	FALSE
JAK2	1	MyCancerGenome	inhibitor	AT9283	AT9283	AT-9283	chembl:CHEMBL495727		FALSE	FALSE
JAK2	1	GuideToPharmacologyInteractions	inhibitor	348353655	OCLACITINIB	OCLACITINIB	chembl:CHEMBL2103874		FALSE	FALSE
JAK2	1	ChemblInteractions	inhibitor	CHEMBL3544997	LS-104	LS-104	chembl:CHEMBL3544997		FALSE	FALSE
JAK2	1	GuideToPharmacologyInteractions	inhibitor	315661260	AC430	AC-430	chembl:CHEMBL3545241		FALSE	FALSE
JAK2	1	GuideToPharmacologyInteractions	inhibitor	252166576	ITACITINIB	ITACITINIB	chembl:CHEMBL3622820		FALSE	FALSE
JAK2	1	GuideToPharmacologyInteractions	inhibitor	252166527	PEFICITINIB	PEFICITINIB	chembl:CHEMBL3137308		FALSE	FALSE
JAK2	1	ChemblInteractions	inhibitor	CHEMBL1795071	RUXOLITINIB PHOSPHATE	RUXOLITINIB PHOSPHATE	chembl:CHEMBL1795071		FALSE	FALSE
JAK2	1	GuideToPharmacologyInteractions	inhibitor	328083489	CEP-33779	chembl:CHEMBL2062804	chembl:CHEMBL2062804		FALSE	FALSE
JAK2	1	ChemblInteractions	inhibitor	CHEMBL3544962	CT-1578	CT-1578	chembl:CHEMBL3544962		FALSE	FALSE
JAK2	1	GuideToPharmacologyInteractions	inhibitor	381118866	JAK3 INHIBITOR 32				FALSE	FALSE
JAK2	1	GuideToPharmacologyInteractions	inhibitor	385612219	PF-06700841	BREPOCITINIB	chembl:CHEMBL4297477		FALSE	FALSE
KCNJ2	1	ChemblInteractions	blocker	CHEMBL1201729	DRONEDARONE HYDROCHLORIDE	DRONEDARONE HYDROCHLORIDE	chembl:CHEMBL1201729		FALSE	TRUE
KCNJ6	1	GuideToPharmacologyInteractions	inhibitor	135651025	SCH-23390	SCH-23390	chembl:CHEMBL62		FALSE	TRUE
KCNJ6	1	GuideToPharmacologyInteractions	activator	135652743	NA+				FALSE	TRUE
KCNK10	1	GuideToPharmacologyInteractions	activator	135651477	DOCOSAHEXAENOIC ACID				FALSE	FALSE
KCNK10	1	GuideToPharmacologyInteractions	activator	381745017	BL-1249				FALSE	FALSE
KCNK10	1	GuideToPharmacologyInteractions	activator	53801071	LYSOPHOSPHATIDYLCHOLINE	LYSOPHOSPHATIDYLCHOLINE	chembl:CHEMBL462723		FALSE	FALSE
KCNK10	1	GuideToPharmacologyInteractions	activator	135651442	ARACHIDONIC ACID				FALSE	FALSE
KCNK10	1	GuideToPharmacologyInteractions	activator	135650346	HALOTHANE	HALOTHANE	chembl:CHEMBL931		FALSE	FALSE
KCNK10	1	GuideToPharmacologyInteractions	activator	135651503	LINOLEIC ACID				FALSE	FALSE
KCNK10	1	GuideToPharmacologyInteractions	activator	381745018	GI‐530159				FALSE	FALSE
LAG3	1	GuideToPharmacologyInteractions	antibody	336446922	RELATLIMAB	RELATLIMAB	chembl:CHEMBL3990044		FALSE	FALSE
LAP3	1	ChemblInteractions	inhibitor	CHEMBL2103847	TOSEDOSTAT	TOSEDOSTAT	chembl:CHEMBL2103847		FALSE	FALSE
LGMN	1	GuideToPharmacologyInteractions	inhibitor	252166833	COMPOUND 7U [PMID: 24775305]				FALSE	FALSE
LPAR6	1	GuideToPharmacologyInteractions	agonist	135651509	LPA				FALSE	TRUE
LY96	1	ChemblInteractions	antagonist	CHEMBL3301672	ERITORAN TETRASODIUM	ERITORAN TETRASODIUM	chembl:CHEMBL3301672		FALSE	FALSE
LY96	1	GuideToPharmacologyInteractions	agonist	315661222	NEOCEPTIN-3				FALSE	FALSE
LY96	1	GuideToPharmacologyInteractions	inhibitor	315661112	L6H21				FALSE	FALSE
MAP2K6	1	MyCancerGenomeClinicalTrial	inhibitor	DABRAFENIB MESYLATE	DABRAFENIB MESYLATE				FALSE	FALSE
MAP2K6	1	MyCancerGenomeClinicalTrial	inhibitor	PD 0325901	PD 0325901				FALSE	FALSE
MAP2K6	1	MyCancerGenomeClinicalTrial	inhibitor	AZD6244	AZD6244	SELUMETINIB	chembl:CHEMBL1614701		FALSE	FALSE
MAP2K6	1	MyCancerGenomeClinicalTrial	inhibitor	BAY869766	BAY869766				FALSE	FALSE
MAP2K6	1	MyCancerGenomeClinicalTrial	inhibitor	MEK162	MEK162	BINIMETINIB	chembl:CHEMBL3187723		FALSE	FALSE
MAP2K6	1	GuideToPharmacologyInteractions	inhibitor	135652717	STAUROSPORINE	STAUROSPORINE	chembl:CHEMBL388978		FALSE	FALSE
MAP2K6	1	MyCancerGenomeClinicalTrial	inhibitor	SELUMETINIB	SELUMETINIB	SELUMETINIB	chembl:CHEMBL1614701		FALSE	FALSE
MAP2K6	1	MyCancerGenomeClinicalTrial	inhibitor	TRAMETINIB	TRAMETINIB	TRAMETINIB	chembl:CHEMBL2103875		FALSE	FALSE
MAP2K6	1	MyCancerGenomeClinicalTrial	inhibitor	GDC-0973	GDC-0973	COBIMETINIB	chembl:CHEMBL2146883		FALSE	FALSE
MAS1	1	GuideToPharmacologyInteractions	agonist	178103620	CGEN-856				FALSE	FALSE
MAS1	1	ChemblInteractions	agonist	CHEMBL3545347	TXA127	TXA127	chembl:CHEMBL3545347		FALSE	FALSE
MAS1	1	GuideToPharmacologyInteractions	antagonist	178103621	AR244555				FALSE	FALSE
MAS1	1	GuideToPharmacologyInteractions	agonist	178103619	CGEN-857				FALSE	FALSE
MAS1	1	GuideToPharmacologyInteractions	antagonist	178103622	AR305352				FALSE	FALSE
MAS1	1	GuideToPharmacologyInteractions	agonist	178103618	AR234960				FALSE	FALSE
MC2R	1	GuideToPharmacologyInteractions	agonist	135651696	CORTICOTROPHIN-RELEASING HORMONE	CORTICOTROPIN RELEASING HORMONE	wikidata:Q386664		FALSE	TRUE
MC2R	1	GuideToPharmacologyInteractions	agonist	178103545	COSYNTROPIN	COSYNTROPIN	chembl:CHEMBL2103784		FALSE	TRUE
MC2R	1	ChemblInteractions	agonist	CHEMBL1201609	CORTICOTROPIN ZINC HYDROXIDE	CORTICOTROPIN ZINC HYDROXIDE	chembl:CHEMBL1201609		FALSE	TRUE
MC2R	1	ChemblInteractions	agonist	CHEMBL1201489	SERACTIDE ACETATE	SERACTIDE ACETATE	chembl:CHEMBL1201489		FALSE	TRUE
MC2R	1	GuideToPharmacologyInteractions	agonist	178100617	[125I]ACTH-(1-24)				FALSE	TRUE
MC2R	1	GuideToPharmacologyInteractions	antagonist	135651973	ACTH-(11-24)				FALSE	TRUE
MC2R	1	ChemblInteractions	agonist	CHEMBL1201610	CORTICOTROPIN	CORTICOTROPIN	chembl:CHEMBL1201610		FALSE	TRUE
MC2R	1	GuideToPharmacologyInteractions	agonist	178103547	CORTICOTROPIN ZINC HYDROXIDE				FALSE	TRUE
MC2R	1	GuideToPharmacologyInteractions	antagonist	135652000	ASIP [90-132 (L89Y)]				FALSE	TRUE
MC2R	1	ChemblInteractions	agonist	CHEMBL2103784	COSYNTROPIN	COSYNTROPIN	chembl:CHEMBL2103784		FALSE	TRUE
MCOLN2	1	GuideToPharmacologyInteractions	activator	178100233	PHOSPHATIDYL (3,5) INOSITOL BISPHOSPHATE				FALSE	FALSE
MCOLN2	1	GuideToPharmacologyInteractions	activator	178103002	ML SA1				FALSE	FALSE
MCOLN2	1	GuideToPharmacologyInteractions	activator	381744982	ML2-SA1				FALSE	FALSE
MLKL	1	GuideToPharmacologyInteractions	inhibitor	336446900	MLKL COMPOUND 1				FALSE	FALSE
MMP13	1	TALC	vaccine	PRINOMASTAT	PRINOMASTAT	PRINOMASTAT	chembl:CHEMBL75094		FALSE	FALSE
MMP13	1	GuideToPharmacologyInteractions	inhibitor	223366154	AZD6605				FALSE	FALSE
MMP13	1	GuideToPharmacologyInteractions	inhibitor	178103096	APRATASTAT	APRATASTAT	chembl:CHEMBL206815		FALSE	FALSE
MMP13	1	GuideToPharmacologyInteractions	inhibitor	310264792	PF-152				FALSE	FALSE
MMP13	1	GuideToPharmacologyInteractions	inhibitor	178103119	PRINOMASTAT	PRINOMASTAT	chembl:CHEMBL75094		FALSE	FALSE
MMP13	1	GuideToPharmacologyInteractions	inhibitor	252166836	COMPOUND 15 [PMID: 22017539]				FALSE	FALSE
MMP13	1	GuideToPharmacologyInteractions	inhibitor	178103140	COMPOUND 1 [PMID: 17935984]				FALSE	FALSE
MMP13	1	GuideToPharmacologyInteractions	inhibitor	178101860	CL82198				FALSE	FALSE
MMP13	1	GuideToPharmacologyInteractions	inhibitor	178101971	WAY170523				FALSE	FALSE
MMP13	1	GuideToPharmacologyInteractions	inhibitor	252166829	SL422				FALSE	FALSE
MMP13	1	ChemblInteractions	inhibitor	CHEMBL1200699	DOXYCYCLINE HYDRATE	DOXYCYCLINE	chembl:CHEMBL1200699		FALSE	FALSE
MMP13	1	ChemblInteractions	inhibitor	CHEMBL1200567	DOXYCYCLINE HYCLATE	DOXYCYCLINE HYCLATE	chembl:CHEMBL1200567		FALSE	FALSE
MMP13	1	ChemblInteractions	inhibitor	CHEMBL2364574	DOXYCYCLINE CALCIUM	DOXYCYCLINE CALCIUM	chembl:CHEMBL2364574		FALSE	FALSE
MMP8	1	ChemblInteractions	inhibitor	CHEMBL2364574	DOXYCYCLINE CALCIUM	DOXYCYCLINE CALCIUM	chembl:CHEMBL2364574		FALSE	FALSE
MMP8	1	GuideToPharmacologyInteractions	inhibitor	178103158	ONO-4817				FALSE	FALSE
MMP8	1	GuideToPharmacologyInteractions	inhibitor	178103078	DOXYCYCLINE	DOXYCYCLINE	chembl:CHEMBL1433		FALSE	FALSE
MMP8	1	ChemblInteractions	inhibitor	CHEMBL1200567	DOXYCYCLINE HYCLATE	DOXYCYCLINE HYCLATE	chembl:CHEMBL1200567		FALSE	FALSE
MMP8	1	GuideToPharmacologyInteractions	inhibitor	252166829	SL422				FALSE	FALSE
MMP8	1	GuideToPharmacologyInteractions	inhibitor	252827503	CGS-27023A	CGS-27023A	chembl:CHEMBL514138		FALSE	FALSE
MMP8	1	ChemblInteractions	inhibitor	CHEMBL1200699	DOXYCYCLINE HYDRATE	DOXYCYCLINE	chembl:CHEMBL1200699		FALSE	FALSE
MT-ND1	1	ChemblInteractions	inhibitor	CHEMBL3545320	ME-344	ME-344	chembl:CHEMBL3545320		FALSE	FALSE
MT-ND1	1	ChemblInteractions	inhibitor	CHEMBL3545135	NV-128	NV-128	chembl:CHEMBL3545135		FALSE	FALSE
MT-ND1	1	ChemblInteractions	inhibitor	CHEMBL1703	METFORMIN HYDROCHLORIDE	METFORMIN HYDROCHLORIDE	chembl:CHEMBL1703		FALSE	FALSE
MT-ND3	1	ChemblInteractions	inhibitor	CHEMBL1703	METFORMIN HYDROCHLORIDE	METFORMIN HYDROCHLORIDE	chembl:CHEMBL1703		FALSE	FALSE
MT-ND3	1	ChemblInteractions	inhibitor	CHEMBL3545135	NV-128	NV-128	chembl:CHEMBL3545135		FALSE	FALSE
MT-ND3	1	ChemblInteractions	inhibitor	CHEMBL3545320	ME-344	ME-344	chembl:CHEMBL3545320		FALSE	FALSE
MT-ND4	1	ChemblInteractions	inhibitor	CHEMBL3545135	NV-128	NV-128	chembl:CHEMBL3545135		FALSE	FALSE
MT-ND4	1	ChemblInteractions	inhibitor	CHEMBL3545320	ME-344	ME-344	chembl:CHEMBL3545320		FALSE	FALSE
MT-ND4	1	ChemblInteractions	inhibitor	CHEMBL1703	METFORMIN HYDROCHLORIDE	METFORMIN HYDROCHLORIDE	chembl:CHEMBL1703		FALSE	FALSE
MT-ND5	1	ChemblInteractions	inhibitor	CHEMBL1703	METFORMIN HYDROCHLORIDE	METFORMIN HYDROCHLORIDE	chembl:CHEMBL1703		FALSE	FALSE
MT-ND5	1	ChemblInteractions	inhibitor	CHEMBL3545320	ME-344	ME-344	chembl:CHEMBL3545320		FALSE	FALSE
MT-ND5	1	ChemblInteractions	inhibitor	CHEMBL3545135	NV-128	NV-128	chembl:CHEMBL3545135		FALSE	FALSE
MT-ND6	1	ChemblInteractions	inhibitor	CHEMBL1703	METFORMIN HYDROCHLORIDE	METFORMIN HYDROCHLORIDE	chembl:CHEMBL1703		FALSE	FALSE
MT-ND6	1	ChemblInteractions	inhibitor	CHEMBL3545135	NV-128	NV-128	chembl:CHEMBL3545135		FALSE	FALSE
MT-ND6	1	ChemblInteractions	inhibitor	CHEMBL3545320	ME-344	ME-344	chembl:CHEMBL3545320		FALSE	FALSE
NAMPT	1	ChemblInteractions	inhibitor	CHEMBL190412	TEGLARINAD CHLORIDE	TEGLARINAD CHLORIDE	chembl:CHEMBL190412		FALSE	FALSE
OPRM1	1	GuideToPharmacologyInteractions	agonist	135652673	BUPRENORPHINE	BUPRENORPHINE	chembl:CHEMBL511142		FALSE	TRUE
OPRM1	1	ChemblInteractions	agonist	CHEMBL1200890	OXYCODONE HYDROCHLORIDE	OXYCODONE HYDROCHLORIDE	chembl:CHEMBL1200890		FALSE	TRUE
OPRM1	1	ChemblInteractions	agonist	CHEMBL1201159	FENTANYL HYDROCHLORIDE	FENTANYL HYDROCHLORIDE	chembl:CHEMBL1201159		FALSE	TRUE
OPRM1	1	GuideToPharmacologyInteractions	allosteric modulator	315661240	BMS-986121				FALSE	TRUE
OPRM1	1	GuideToPharmacologyInteractions	agonist	223366025	ELUXADOLINE	ELUXADOLINE	chembl:CHEMBL2159122		FALSE	TRUE
OPRM1	1	GuideToPharmacologyInteractions	agonist	178100513	SUFENTANIL	SUFENTANIL	chembl:CHEMBL658		FALSE	TRUE
OPRM1	1	ChemblInteractions	agonist	CHEMBL1201047	ANILERIDINE HYDROCHLORIDE	ANILERIDINE HYDROCHLORIDE	chembl:CHEMBL1201047		FALSE	TRUE
OPRM1	1	GuideToPharmacologyInteractions	allosteric modulator	315661242	BMS-986123				FALSE	TRUE
OPRM1	1	GuideToPharmacologyInteractions	antagonist	135650682	NALORPHINE	NALORPHINE	chembl:CHEMBL415284		FALSE	TRUE
OPRM1	1	ChemblInteractions	agonist	CHEMBL2062266	DIHYDROCODEINE BITARTRATE	DIHYDROCODEINE BITARTRATE	chembl:CHEMBL2062266		FALSE	TRUE
OPRM1	1	GuideToPharmacologyInteractions	agonist	135650246	ETORPHINE	ETORPHINE	chembl:CHEMBL140050		FALSE	TRUE
OPRM1	1	GuideToPharmacologyInteractions	agonist	135650145	(-)-CYCLAZOCINE				FALSE	TRUE
OPRM1	1	ChemblInteractions	agonist	CHEMBL1200665	DIPHENOXYLATE HYDROCHLORIDE	DIPHENOXYLATE HYDROCHLORIDE	chembl:CHEMBL1200665		FALSE	TRUE
OPRM1	1	GuideToPharmacologyInteractions	agonist	135652126	DSLET				FALSE	TRUE
OPRM1	1	GuideToPharmacologyInteractions	antagonist	135650684	NALOXONE	NALOXONE	chembl:CHEMBL80		FALSE	TRUE
OPRM1	1	GuideToPharmacologyInteractions	agonist	252827523	CEBRANOPADOL	CEBRANOPADOL	chembl:CHEMBL2364605		FALSE	TRUE
OPRM1	1	GuideToPharmacologyInteractions	agonist	252827524	SR16835				FALSE	TRUE
OPRM1	1	ChemblInteractions	agonist	CHEMBL2062267	HYDROCODONE BITARTRATE	HYDROCODONE BITARTRATE	chembl:CHEMBL2062267		FALSE	TRUE
OPRM1	1	GuideToPharmacologyInteractions	antagonist	135650687	NALTREXONE	NALTREXONE	chembl:CHEMBL19019		FALSE	TRUE
OPRM1	1	GuideToPharmacologyInteractions	agonist	135651802	[LEU]ENKEPHALIN				FALSE	TRUE
OPRM1	1	ChemblInteractions	antagonist	CHEMBL1201149	NALTREXONE HYDROCHLORIDE	NALTREXONE HYDROCHLORIDE	chembl:CHEMBL1201149		FALSE	TRUE
OPRM1	1	GuideToPharmacologyInteractions	antagonist	178103784	LEVALLORPHAN	LEVALLORPHAN	chembl:CHEMBL1254682		FALSE	TRUE
OPRM1	1	GuideToPharmacologyInteractions	agonist	178103661	HYDROMORPHONE	HYDROMORPHONE	chembl:CHEMBL398707		FALSE	TRUE
OPRM1	1	GuideToPharmacologyInteractions	antagonist	315661273	LY2456302	ATICAPRANT	chembl:CHEMBL1921847		FALSE	TRUE
OPRM1	1	GuideToPharmacologyInteractions	antagonist	135649986	Β-FNA				FALSE	TRUE
OPRM1	1	GuideToPharmacologyInteractions	agonist	135650158	DAMGO	DAMGO	chembl:CHEMBL38874		FALSE	TRUE
OPRM1	1	ChemblInteractions	partial agonist	CHEMBL3545408	Naltalimide	NALTALIMIDE	chembl:CHEMBL3545408		FALSE	TRUE
OPRM1	1	GuideToPharmacologyInteractions	agonist	252166498	TRAMADOL	TRAMADOL	chembl:CHEMBL1237044		FALSE	TRUE
OPRM1	1	GuideToPharmacologyInteractions	antagonist	223365899	METHYLNALTREXONE	METHYLNALTREXONE	chembl:CHEMBL1186579		FALSE	TRUE
OPRM1	1	ChemblInteractions	agonist	CHEMBL1201099	CODEINE PHOSPHATE HYDRATE	CODEINE PHOSPHATE	chembl:CHEMBL1201099		FALSE	TRUE
OPRM1	1	GuideToPharmacologyInteractions	allosteric modulator	315661241	BMS-986122				FALSE	TRUE
OPRM1	1	ChemblInteractions	antagonist	CHEMBL3039511	BEVENOPRAN	BEVENOPRAN	chembl:CHEMBL3039511		FALSE	TRUE
OPRM1	1	ChemblInteractions	agonist	CHEMBL2443262	OLICERIDINE	OLICERIDINE	chembl:CHEMBL2443262		FALSE	TRUE
OPRM1	1	ChemblInteractions	agonist	CHEMBL1201777	TAPENTADOL HYDROCHLORIDE	TAPENTADOL HYDROCHLORIDE	chembl:CHEMBL1201777		FALSE	TRUE
OPRM1	1	ChemblInteractions	antagonist	CHEMBL426084	SAMIDORPHAN	SAMIDORPHAN	chembl:CHEMBL426084		FALSE	TRUE
OPRM1	1	GuideToPharmacologyInteractions	agonist	135650183	DIHYDROMORPHINE	DIHYDROMORPHINE	chembl:CHEMBL1500		FALSE	TRUE
OPRM1	1	GuideToPharmacologyInteractions	agonist	310264784	UFP-512	chembl:CHEMBL442577	chembl:CHEMBL442577		FALSE	TRUE
OPRM1	1	GuideToPharmacologyInteractions	antagonist	318164806	GSK1521498	GSK-1521498	chembl:CHEMBL4297383		FALSE	TRUE
OPRM1	1	ChemblInteractions	agonist	CHEMBL1200599	DIFENOXIN HYDROCHLORIDE	DIFENOXIN HYDROCHLORIDE	chembl:CHEMBL1200599		FALSE	TRUE
OPRM1	1	GuideToPharmacologyInteractions	agonist	135651738	DYNORPHIN A-(1-13)				FALSE	TRUE
OPRM1	1	ChemblInteractions	partial agonist	CHEMBL299400	BUTORPHANOL TARTRATE	BUTORPHANOL TARTRATE	chembl:CHEMBL299400		FALSE	TRUE
OPRM1	1	GuideToPharmacologyInteractions	agonist	315661269	COMPOUND 3 [PMID: 23134120]				FALSE	TRUE
OPRM1	1	ChemblInteractions	agonist	CHEMBL1237055	HYDROMORPHONE HYDROCHLORIDE	HYDROMORPHONE HYDROCHLORIDE	chembl:CHEMBL1237055		FALSE	TRUE
OPRM1	1	ChemblInteractions	agonist	CHEMBL2159122	ELUXADOLINE	ELUXADOLINE	chembl:CHEMBL2159122		FALSE	TRUE
OPRM1	1	ChemblInteractions	agonist	CHEMBL1201163	SUFENTANIL CITRATE	SUFENTANIL CITRATE	chembl:CHEMBL1201163		FALSE	TRUE
OPRM1	1	ChemblInteractions	agonist	CHEMBL2103829	FAXELADOL	FAXELADOL	chembl:CHEMBL2103829		FALSE	TRUE
OPRM1	1	GuideToPharmacologyInteractions	agonist	135650680	NALBUPHINE	NALBUPHINE	chembl:CHEMBL895		FALSE	TRUE
OPRM1	1	ChemblInteractions	agonist	CHEMBL1237065	TRAMADOL HYDROCHLORIDE	TRAMADOL HYDROCHLORIDE	chembl:CHEMBL1237065		FALSE	TRUE
OPRM1	1	ChemblInteractions	agonist	CHEMBL1237104	PROPOXYPHENE HYDROCHLORIDE	PROPOXYPHENE HYDROCHLORIDE	chembl:CHEMBL1237104		FALSE	TRUE
OPRM1	1	ChemblInteractions	antagonist	CHEMBL270190	ALVIMOPAN	ALVIMOPAN	chembl:CHEMBL270190		FALSE	TRUE
OPRM1	1	GuideToPharmacologyInteractions	agonist	135650245	ETONITAZENE	ETONITAZENE	chembl:CHEMBL312040		FALSE	TRUE
OPRM1	1	GuideToPharmacologyInteractions	agonist	310264783	AR-M1000390				FALSE	TRUE
OPRM1	1	GuideToPharmacologyInteractions	agonist	135651739	DYNORPHIN A				FALSE	TRUE
OPRM1	1	ChemblInteractions	agonist	CHEMBL2105081	FRAKEFAMIDE	FRAKEFAMIDE	chembl:CHEMBL3989481		FALSE	TRUE
OPRM1	1	ChemblInteractions	agonist	CHEMBL2368861	Buprenorphine Hydrochloride	BUPRENORPHINE HYDROCHLORIDE	chembl:CHEMBL2368861		FALSE	TRUE
OPRM1	1	ChemblInteractions	agonist	CHEMBL1201470	HYDROCODONE POLISTIREX	HYDROCODONE POLISTIREX	chembl:CHEMBL1201470		FALSE	TRUE
OPRM1	1	GuideToPharmacologyInteractions	agonist	135651741	DYNORPHIN B				FALSE	TRUE
OPRM1	1	GuideToPharmacologyInteractions	agonist	310264782	ADL5859				FALSE	TRUE
OPRM1	1	ChemblInteractions	antagonist	CHEMBL2105755	NALDEMEDINE	NALDEMEDINE	chembl:CHEMBL2105755		FALSE	TRUE
OPRM1	1	ChemblInteractions	antagonist	CHEMBL2062276	LEVALLORPHAN TARTRATE	LEVALLORPHAN TARTRATE	chembl:CHEMBL2062276		FALSE	TRUE
OPRM1	1	GuideToPharmacologyInteractions	agonist	310264781	ADL5747	ADL-5747	chembl:CHEMBL4297345		FALSE	TRUE
OPRM1	1	GuideToPharmacologyInteractions	antagonist	135650730	NOR-BINALTORPHIMINE	NORBINALTORPHIMINE	chembl:CHEMBL573214		FALSE	TRUE
OPRM1	1	ChemblInteractions	agonist	CHEMBL688	FENTANYL CITRATE	FENTANYL CITRATE	chembl:CHEMBL688		FALSE	TRUE
OPRM1	1	GuideToPharmacologyInteractions	antagonist	135650688	NALTRIBEN	NALTRIBEN	chembl:CHEMBL100940		FALSE	TRUE
OPRM1	1	ChemblInteractions	agonist	CHEMBL2103744	MORPHINE SULFATE HYDRATE	MORPHINE SULFATE	chembl:CHEMBL2103744		FALSE	TRUE
OPRM1	1	ChemblInteractions	antagonist	CHEMBL1201152	NALMEFENE HYDROCHLORIDE	NALMEFENE HYDROCHLORIDE	chembl:CHEMBL1201152		FALSE	TRUE
OPRM1	1	GuideToPharmacologyInteractions	agonist	318164805	PZM21	PZM21	wikidata:Q26306642		FALSE	TRUE
OPRM1	1	ChemblInteractions	agonist	CHEMBL1701	MEPERIDINE HYDROCHLORIDE	MEPERIDINE HYDROCHLORIDE	chembl:CHEMBL1701		FALSE	TRUE
OPRM1	1	GuideToPharmacologyInteractions	agonist	318164813	BU08028				FALSE	TRUE
OPRM1	1	GuideToPharmacologyInteractions	antagonist	135650194	DIPRENORPHINE	DIPRENORPHINE	chembl:CHEMBL281786		FALSE	TRUE
OPRM1	1	GuideToPharmacologyInteractions	agonist	135650156	DADLE	DADLE	chembl:CHEMBL340032		FALSE	TRUE
OPRM1	1	GuideToPharmacologyInteractions	agonist	178103795	PETHIDINE	MEPERIDINE	chembl:CHEMBL607		FALSE	TRUE
OPRM1	1	ChemblInteractions	agonist	CHEMBL1707	LOPERAMIDE HYDROCHLORIDE	LOPERAMIDE HYDROCHLORIDE	chembl:CHEMBL1707		FALSE	TRUE
OPRM1	1	ChemblInteractions	agonist	CHEMBL1200817	LEVOMETHADYL ACETATE HYDROCHLORIDE	LEVOMETHADYL ACETATE HYDROCHLORIDE	chembl:CHEMBL1200817		FALSE	TRUE
OPRM1	1	ChemblInteractions	agonist	CHEMBL596	FENTANYL	FENTANYL	chembl:CHEMBL596		FALSE	TRUE
OPRM1	1	ChemblInteractions	agonist	CHEMBL284671	CODEINE SULFATE	CODEINE SULFATE	chembl:CHEMBL284671		FALSE	TRUE
OPRM1	1	GuideToPharmacologyInteractions	antagonist	135652067	CTOP				FALSE	TRUE
OPRM1	1	GuideToPharmacologyInteractions	agonist	310264780	BW373U86				FALSE	TRUE
OPRM1	1	GuideToPharmacologyInteractions	antagonist	187051774	ALVIMOPAN	ALVIMOPAN	chembl:CHEMBL270190		FALSE	TRUE
OPRM1	1	GuideToPharmacologyInteractions	antagonist	385612212	BTRX-335140				FALSE	TRUE
OPRM1	1	GuideToPharmacologyInteractions	agonist	135650226	ETHYLKETOCYCLAZOCINE	ETHYLKETOCYCLAZOCINE	chembl:CHEMBL279968		FALSE	TRUE
OPRM1	1	ChemblInteractions	agonist	CHEMBL1237085	PROPOXYPHENE NAPSYLATE				FALSE	TRUE
OPRM1	1	ChemblInteractions	antagonist	CHEMBL3137313	AXELOPRAN	AXELOPRAN	chembl:CHEMBL3137313		FALSE	TRUE
OPRM1	1	GuideToPharmacologyInteractions	agonist	135650806	(-)-PENTAZOCINE				FALSE	TRUE
OPRM1	1	ChemblInteractions	agonist	CHEMBL1201120	REMIFENTANIL HYDROCHLORIDE	REMIFENTANIL HYDROCHLORIDE	chembl:CHEMBL1201120		FALSE	TRUE
OPRM1	1	ChemblInteractions	agonist	CHEMBL511142	BUPRENORPHINE	BUPRENORPHINE	chembl:CHEMBL511142		FALSE	TRUE
OPRM1	1	GuideToPharmacologyInteractions	antagonist	404859098	SAMIDORPHAN	SAMIDORPHAN	chembl:CHEMBL426084		FALSE	TRUE
OPRM1	1	GuideToPharmacologyInteractions	agonist	252827525	SCH221510				FALSE	TRUE
OPRM1	1	ChemblInteractions	agonist	CHEMBL2107731	AXOMADOL	AXOMADOL	chembl:CHEMBL3989680		FALSE	TRUE
OPRM1	1	GuideToPharmacologyInteractions	agonist	223365926	BUTORPHANOL	BUTORPHANOL	chembl:CHEMBL33986		FALSE	TRUE
OPRM1	1	ChemblInteractions	agonist	CHEMBL1200794	OXYMORPHONE HYDROCHLORIDE	OXYMORPHONE HYDROCHLORIDE	chembl:CHEMBL1200794		FALSE	TRUE
OPRM1	1	GuideToPharmacologyInteractions	antagonist	252827527	AT-076				FALSE	TRUE
OPRM1	1	GuideToPharmacologyInteractions	agonist	135650735	NORMORPHINE	NORMORPHINE	chembl:CHEMBL1227		FALSE	TRUE
OPRM1	1	ChemblInteractions	agonist	CHEMBL1200531	ALFENTANIL HYDROCHLORIDE	ALFENTANIL HYDROCHLORIDE	chembl:CHEMBL1200531		FALSE	TRUE
OPRM1	1	GuideToPharmacologyInteractions	agonist	135652140	DYNORPHIN-(1-11)				FALSE	TRUE
OPRM1	1	ChemblInteractions	agonist	CHEMBL1200825	METHADONE HYDROCHLORIDE	METHADONE HYDROCHLORIDE	chembl:CHEMBL1200825		FALSE	TRUE
OPRM1	1	ChemblInteractions	agonist	CHEMBL1201132	NALBUPHINE HYDROCHLORIDE	NALBUPHINE HYDROCHLORIDE	chembl:CHEMBL1201132		FALSE	TRUE
OPRM1	1	GuideToPharmacologyInteractions	antagonist	135650013	BNTX	BNTX	chembl:CHEMBL252172		FALSE	TRUE
OPRM1	1	GuideToPharmacologyInteractions	antagonist	135650686	NALOXONE BENZOYLHYDRAZONE				FALSE	TRUE
OPRM1	1	GuideToPharmacologyInteractions	agonist	187051780	TAPENTADOL	TAPENTADOL	chembl:CHEMBL1201776		FALSE	TRUE
OPRM1	1	GuideToPharmacologyInteractions	antagonist	135650021	(-)-BREMAZOCINE				FALSE	TRUE
OPRM1	1	GuideToPharmacologyInteractions	agonist	135650582	(-)-METHADONE				FALSE	TRUE
OPRM1	1	ChemblInteractions	agonist	CHEMBL1200611	OXYCODONE TEREPHTHALATE				FALSE	TRUE
OPRM1	1	GuideToPharmacologyInteractions	agonist	135651740	DYNORPHIN A-(1-8)				FALSE	TRUE
OPRM1	1	GuideToPharmacologyInteractions	antagonist	135650868	QUADAZOCINE	QUADAZOCINE	chembl:CHEMBL2111022		FALSE	TRUE
OPRM1	1	GuideToPharmacologyInteractions	agonist	363894132	UFP-505				FALSE	TRUE
OPRM1	1	GuideToPharmacologyInteractions	agonist	387065600	BILORPHIN				FALSE	TRUE
OPRM1	1	GuideToPharmacologyInteractions	agonist	223365930	LEVORPHANOL	LEVORPHANOL	chembl:CHEMBL592		FALSE	TRUE
OPRM1	1	GuideToPharmacologyInteractions	agonist	135650117	CODEINE	CODEINE	chembl:CHEMBL485		FALSE	TRUE
OPRM1	1	ChemblInteractions	antagonist	CHEMBL1201770	METHYLNALTREXONE BROMIDE	METHYLNALTREXONE BROMIDE	chembl:CHEMBL1201770		FALSE	TRUE
OPRM1	1	ChemblInteractions	antagonist	CHEMBL3039508	NALDEMEDINE TOSYLATE	NALDEMEDINE TOSYLATE	chembl:CHEMBL3039508		FALSE	TRUE
OPRM1	1	ChemblInteractions	agonist	CHEMBL2062261	LEVORPHANOL TARTRATE	LEVORPHANOL TARTRATE	chembl:CHEMBL2062261		FALSE	TRUE
OPRM1	1	GuideToPharmacologyInteractions	antagonist	135650689	NALTRINDOLE	NALTRINDOLE	chembl:CHEMBL567175		FALSE	TRUE
OPRM1	1	GuideToPharmacologyInteractions	antagonist	315661272	ZYKLOPHIN	ZYKLOPHIN	chembl:CHEMBL2372399		FALSE	TRUE
OPRM1	1	GuideToPharmacologyInteractions	agonist	135650258	FENTANYL	FENTANYL	chembl:CHEMBL596		FALSE	TRUE
OPRM1	1	ChemblInteractions	antagonist	CHEMBL19019	NALTREXONE	NALTREXONE	chembl:CHEMBL19019		FALSE	TRUE
OPRM1	1	ChemblInteractions	antagonist	CHEMBL2364619	METHYLSAMIDORPHAN	METHYLSAMIDORPHAN	chembl:CHEMBL2364619		FALSE	TRUE
OPRM1	1	ChemblInteractions	antagonist	CHEMBL2103878	ODELEPRAN	ODELEPRAN	chembl:CHEMBL2103878		FALSE	TRUE
OPRM1	1	ChemblInteractions	partial agonist	CHEMBL1685	DEZOCINE	DEZOCINE	chembl:CHEMBL1685		FALSE	TRUE
OPRM1	1	GuideToPharmacologyInteractions	agonist	404859099	OXYCODEGOL	OXYCODEGOL	chembl:CHEMBL4297632		FALSE	TRUE
OPRM1	1	GuideToPharmacologyInteractions	antagonist	135652066	CTAP				FALSE	TRUE
OPRM1	1	GuideToPharmacologyInteractions	antagonist	135650681	NALMEFENE	NALMEFENE	chembl:CHEMBL982		FALSE	TRUE
OPRM1	1	GuideToPharmacologyInteractions	agonist	178103790	LOPERAMIDE	LOPERAMIDE	chembl:CHEMBL841		FALSE	TRUE
OPRM1	1	GuideToPharmacologyInteractions	antagonist	381118895	NFP				FALSE	TRUE
OPRM1	1	ChemblInteractions	agonist	CHEMBL656	OXYCODONE	OXYCODONE	chembl:CHEMBL656		FALSE	TRUE
OPRM1	1	GuideToPharmacologyInteractions	agonist	135650836	PL017				FALSE	TRUE
OPRM1	1	GuideToPharmacologyInteractions	antagonist	315661235	NALDEMEDINE	NALDEMEDINE	chembl:CHEMBL2105755		FALSE	TRUE
OPRM1	1	GuideToPharmacologyInteractions	agonist	315661268	HS665				FALSE	TRUE
OPRM1	1	GuideToPharmacologyInteractions	agonist	178103660	HYDROCODONE	HYDROCODONE	chembl:CHEMBL1457		FALSE	TRUE
OPRM1	1	ChemblInteractions	antagonist	CHEMBL2219416	NALOXEGOL OXALATE	NALOXEGOL OXALATE	chembl:CHEMBL2219416		FALSE	TRUE
OPRM1	1	ChemblInteractions	agonist	CHEMBL1200543	ANILERIDINE PHOSPHATE	ANILERIDINE PHOSPHATE	chembl:CHEMBL1200543		FALSE	TRUE
OPRM1	1	ChemblInteractions	agonist	CHEMBL1201463	CODEINE POLISTIREX	CODEINE POLISTIREX	chembl:CHEMBL1201463		FALSE	TRUE
OPRM1	1	GuideToPharmacologyInteractions	allosteric modulator	315661243	BMS-986124				FALSE	TRUE
OPRM1	1	GuideToPharmacologyInteractions	agonist	135650624	MORPHINE	MORPHINE	chembl:CHEMBL70		FALSE	TRUE
OPRM1	1	GuideToPharmacologyInteractions	agonist	135652148	ENDOMORPHIN-1	ENDOMORPHIN-1	chembl:CHEMBL316446		FALSE	TRUE
OPRM1	1	GuideToPharmacologyInteractions	agonist	178102108	METHADONE	METHADONE	chembl:CHEMBL651		FALSE	TRUE
OPRM1	1	ChemblInteractions	antagonist	CHEMBL1718	NALOXONE HYDROCHLORIDE	NALOXONE HYDROCHLORIDE	chembl:CHEMBL1718		FALSE	TRUE
OPRM1	1	ChemblInteractions	agonist	CHEMBL2364605	CEBRANOPADOL	CEBRANOPADOL	chembl:CHEMBL2364605		FALSE	TRUE
P2RX7	1	ChemblInteractions	antagonist	CHEMBL1823817	CE-224535	CE-224535	chembl:CHEMBL1823817		FALSE	FALSE
P2RX7	1	ChemblInteractions	antagonist	CHEMBL3707396	EVT401	EVT401	chembl:CHEMBL3707396		FALSE	FALSE
P2RX7	1	ChemblInteractions	antagonist	CHEMBL3545108	AZD9056	AZD9056	chembl:CHEMBL3545108		FALSE	FALSE
P2RX7	1	GuideToPharmacologyInteractions	agonist	135651446	ATP	ADENOSINE TRIPHOSPHATE	chembl:CHEMBL14249		FALSE	FALSE
P2RX7	1	GuideToPharmacologyInteractions	antagonist	387065584	COMPOUND 16I [PMID: 31525963]				FALSE	FALSE
P2RX7	1	GuideToPharmacologyInteractions	antagonist	178100940	A438079				FALSE	FALSE
P2RX7	1	GuideToPharmacologyInteractions	antagonist	135652750	DECAVANADATE				FALSE	FALSE
P2RX7	1	GuideToPharmacologyInteractions	antagonist	178100941	A740003				FALSE	FALSE
P2RX7	1	GuideToPharmacologyInteractions	antagonist	387065585	GSK1370319A				FALSE	FALSE
P2RX7	1	GuideToPharmacologyInteractions	allosteric modulator	381745019	POLYMYXIN B				FALSE	FALSE
P2RX7	1	GuideToPharmacologyInteractions	allosteric modulator	135650439	IVERMECTIN	IVERMECTIN	chembl:CHEMBL1200633		FALSE	FALSE
P2RX7	1	GuideToPharmacologyInteractions	allosteric modulator	178102684	CLEMASTINE	CLEMASTINE	chembl:CHEMBL1626		FALSE	FALSE
P2RX7	1	GuideToPharmacologyInteractions	agonist	135651449	BZATP				FALSE	FALSE
P2RX7	1	GuideToPharmacologyInteractions	allosteric modulator	178102576	CHELERYTHRINE	CHELERYTHRINE	chembl:CHEMBL13045		FALSE	FALSE
P2RX7	1	GuideToPharmacologyInteractions	antagonist	223366055	AZ11657312 (SALT FREE)				FALSE	FALSE
P2RX7	1	GuideToPharmacologyInteractions	antagonist	387065586	GSK1482160	GSK1482160	chembl:CHEMBL3545206		FALSE	FALSE
P2RX7	1	GuideToPharmacologyInteractions	allosteric modulator	315661107	GW791343				FALSE	FALSE
P2RX7	1	GuideToPharmacologyInteractions	allosteric modulator	178102170	LL-37	CYCLIC ADENOSINE MONOPHOSPHATE	chembl:CHEMBL316966		FALSE	FALSE
P2RX7	1	GuideToPharmacologyInteractions	antagonist,allosteric modulator	315661106	AZ10606120				FALSE	FALSE
P2RX7	1	GuideToPharmacologyInteractions	antagonist	178100944	A839977				FALSE	FALSE
P2RX7	1	GuideToPharmacologyInteractions	allosteric modulator	178100964	AZ11645373				FALSE	FALSE
P2RX7	1	GuideToPharmacologyInteractions	antagonist	178100968	BRILLIANT BLUE G				FALSE	FALSE
P2RX7	1	GuideToPharmacologyInteractions	antagonist	315661147	PF-04905428				FALSE	FALSE
P2RX7	1	GuideToPharmacologyInteractions	antagonist	187051839	JNJ-47965567				FALSE	FALSE
P2RX7	1	GuideToPharmacologyInteractions	allosteric modulator	178101052	KN62				FALSE	FALSE
P2RX7	1	GuideToPharmacologyInteractions	antagonist	178100943	A804598				FALSE	FALSE
P2RY13	1	GuideToPharmacologyInteractions	antagonist	135650051	CANGRELOR	CANGRELOR	chembl:CHEMBL334966		FALSE	TRUE
P2RY13	1	GuideToPharmacologyInteractions	antagonist	135651402	2MESAMP				FALSE	TRUE
P2RY13	1	GuideToPharmacologyInteractions	agonist	135651427	ADP	ADENOSINE DIPHOSPHATE	chembl:CHEMBL14830		FALSE	TRUE
P2RY13	1	GuideToPharmacologyInteractions	antagonist	135651219	SURAMIN	SURAMIN	chembl:CHEMBL265502		FALSE	TRUE
P2RY13	1	GuideToPharmacologyInteractions	agonist	135651428	ADPΒS				FALSE	TRUE
P2RY13	1	GuideToPharmacologyInteractions	antagonist	135651441	AP4A				FALSE	TRUE
P2RY13	1	GuideToPharmacologyInteractions	agonist	135651401	2MESADP				FALSE	TRUE
P2RY13	1	GuideToPharmacologyInteractions	antagonist	135650889	REACTIVE BLUE-2				FALSE	TRUE
P2RY13	1	GuideToPharmacologyInteractions	agonist	135651123	[33P]2MESADP				FALSE	TRUE
P2RY13	1	GuideToPharmacologyInteractions	antagonist	135650843	PPADS				FALSE	TRUE
P2RY13	1	GuideToPharmacologyInteractions	agonist	135651447	ATPΓS				FALSE	TRUE
P2RY13	1	GuideToPharmacologyInteractions	agonist	135651446	ATP	ADENOSINE TRIPHOSPHATE	chembl:CHEMBL14249		FALSE	TRUE
P2RY13	1	GuideToPharmacologyInteractions	antagonist	135650662	MRS2603				FALSE	TRUE
P2RY13	1	GuideToPharmacologyInteractions	agonist	135651403	2MESATP				FALSE	TRUE
P2RY13	1	GuideToPharmacologyInteractions	antagonist	135650655	MRS2211				FALSE	TRUE
P2RY6	1	GuideToPharmacologyInteractions	agonist	135651427	ADP	ADENOSINE DIPHOSPHATE	chembl:CHEMBL14830		FALSE	TRUE
P2RY6	1	GuideToPharmacologyInteractions	agonist	135651584	UDP-Β-S				FALSE	TRUE
P2RY6	1	GuideToPharmacologyInteractions	antagonist	329968409	MRS4162				FALSE	TRUE
P2RY6	1	GuideToPharmacologyInteractions	agonist	135651589	UP3U				FALSE	TRUE
P2RY6	1	GuideToPharmacologyInteractions	antagonist	135650661	MRS2578				FALSE	TRUE
P2RY6	1	GuideToPharmacologyInteractions	agonist	135650401	INS48823				FALSE	TRUE
P2RY6	1	GuideToPharmacologyInteractions	agonist	135651408	3-PHENACYL-UDP				FALSE	TRUE
P2RY6	1	GuideToPharmacologyInteractions	agonist	135651592	URIDINE TRIPHOSPHATE				FALSE	TRUE
P2RY6	1	GuideToPharmacologyInteractions	antagonist	135651219	SURAMIN	SURAMIN	chembl:CHEMBL265502		FALSE	TRUE
P2RY6	1	GuideToPharmacologyInteractions	agonist	178102533	RP-5-OME-UDPΑB				FALSE	TRUE
P2RY6	1	GuideToPharmacologyInteractions	agonist	135650663	MRS2693				FALSE	TRUE
P2RY6	1	GuideToPharmacologyInteractions	agonist	135651583	URIDINE DIPHOSPHATE				FALSE	TRUE
P2RY6	1	GuideToPharmacologyInteractions	antagonist	135650889	REACTIVE BLUE-2				FALSE	TRUE
P2RY6	1	GuideToPharmacologyInteractions	agonist	135651403	2MESATP				FALSE	TRUE
P2RY6	1	GuideToPharmacologyInteractions	agonist	178102526	MRS2957				FALSE	TRUE
P2RY6	1	GuideToPharmacologyInteractions	antagonist	135650660	MRS2567				FALSE	TRUE
P2RY6	1	GuideToPharmacologyInteractions	agonist	135651412	5BRUTP				FALSE	TRUE
P2RY6	1	GuideToPharmacologyInteractions	antagonist	135650843	PPADS				FALSE	TRUE
P2RY6	1	GuideToPharmacologyInteractions	agonist	135650665	MRS2782				FALSE	TRUE
PCSK5	1	GuideToPharmacologyInteractions	inhibitor	252166868	FURIN INHIBITOR PEPTIDE				FALSE	FALSE
PCSK5	1	GuideToPharmacologyInteractions	inhibitor	178103178	PHENYLACETYL-ARG-VAL-ARG-4-AMIDINOBENZYLAMIDE				FALSE	FALSE
PDCD1LG2	1	TALC	antibody	AMP-224	AMP-224	AMP-224	chembl:CHEMBL4297570		FALSE	FALSE
PDE10A	1	GuideToPharmacologyInteractions	inhibitor	252827415	COMPOUND 27 [PMID: 22142545]				FALSE	FALSE
PDE10A	1	ChemblInteractions	inhibitor	CHEMBL3545271	PBF-999	PBF-999	chembl:CHEMBL3545271		FALSE	FALSE
PDE10A	1	GuideToPharmacologyInteractions	inhibitor	252827416	COMPOUND 19 [PMID: 22142545]				FALSE	FALSE
PDE10A	1	ChemblInteractions	inhibitor	CHEMBL932	DIPYRIDAMOLE	DIPYRIDAMOLE	chembl:CHEMBL932		FALSE	FALSE
PDE10A	1	ChemblInteractions	inhibitor	CHEMBL628	PENTOXIFYLLINE	PENTOXIFYLLINE	chembl:CHEMBL628		FALSE	FALSE
PDE10A	1	GuideToPharmacologyInteractions	inhibitor	384403679	PDE4 INHIBITOR 16				FALSE	FALSE
PDE10A	1	GuideToPharmacologyInteractions	inhibitor	340590247	MARDEPODECT	MARDEPODECT	chembl:CHEMBL562318		FALSE	FALSE
PDE1B	1	GuideToPharmacologyInteractions	activator	135652052	CALMODULIN				FALSE	FALSE
PDE1B	1	GuideToPharmacologyInteractions	inhibitor	178101953	SCH51866				FALSE	FALSE
PDE1B	1	ChemblInteractions	inhibitor	CHEMBL932	DIPYRIDAMOLE	DIPYRIDAMOLE	chembl:CHEMBL932		FALSE	FALSE
PDE1B	1	ChemblInteractions	inhibitor	CHEMBL628	PENTOXIFYLLINE	PENTOXIFYLLINE	chembl:CHEMBL628		FALSE	FALSE
PDE3A	1	GuideToPharmacologyInteractions	inhibitor	178101910	MILRINONE	MILRINONE	chembl:CHEMBL189		FALSE	FALSE
PDE3A	1	ChemblInteractions	inhibitor	CHEMBL799	CILOSTAZOL	CILOSTAZOL	chembl:CHEMBL799		FALSE	FALSE
PDE3A	1	GuideToPharmacologyInteractions	inhibitor	178103691	ANAGRELIDE	ANAGRELIDE	chembl:CHEMBL760		FALSE	FALSE
PDE3A	1	ChemblInteractions	inhibitor	CHEMBL1200759	ANAGRELIDE HYDROCHLORIDE	ANAGRELIDE HYDROCHLORIDE	chembl:CHEMBL1200759		FALSE	FALSE
PDE3A	1	ChemblInteractions	inhibitor	CHEMBL932	DIPYRIDAMOLE	DIPYRIDAMOLE	chembl:CHEMBL932		FALSE	FALSE
PDE3A	1	ChemblInteractions	inhibitor	CHEMBL2096642	INAMRINONE LACTATE	INAMRINONE LACTATE	chembl:CHEMBL2096642		FALSE	FALSE
PDE3A	1	ChemblInteractions	inhibitor	CHEMBL1200578	THEOPHYLLINE SODIUM GLYCINATE	THEOPHYLLINE SODIUM GLYCINATE	chembl:CHEMBL1200578		FALSE	FALSE
PDE3A	1	ChemblInteractions	inhibitor	CHEMBL1200434	OXTRIPHYLLINE	OXTRIPHYLLINE	chembl:CHEMBL1200434		FALSE	FALSE
PDE3A	1	GuideToPharmacologyInteractions	inhibitor	315661148	ENOXIMONE	ENOXIMONE	chembl:CHEMBL249856		FALSE	FALSE
PDE3A	1	ChemblInteractions	inhibitor	CHEMBL1752	DYPHYLLINE	DYPHYLLINE	chembl:CHEMBL1752		FALSE	FALSE
PDE3A	1	GuideToPharmacologyInteractions	inhibitor	178103777	INAMRINONE	INAMRINONE	chembl:CHEMBL12856		FALSE	FALSE
PDE3A	1	ChemblInteractions	inhibitor	CHEMBL1370561	AMINOPHYLLINE	AMINOPHYLLINE	chembl:CHEMBL1370561		FALSE	FALSE
PDE3A	1	ChemblInteractions	inhibitor	CHEMBL628	PENTOXIFYLLINE	PENTOXIFYLLINE	chembl:CHEMBL628		FALSE	FALSE
PDE3A	1	ChemblInteractions	inhibitor	CHEMBL190	THEOPHYLLINE	THEOPHYLLINE	chembl:CHEMBL190		FALSE	FALSE
PDE3A	1	GuideToPharmacologyInteractions	inhibitor	178101857	CILOSTAMIDE	CILOSTAMIDE	chembl:CHEMBL34431		FALSE	FALSE
PDE3A	1	GuideToPharmacologyInteractions	inhibitor	178103971	IBUDILAST	IBUDILAST	chembl:CHEMBL19449		FALSE	FALSE
PDE3A	1	GuideToPharmacologyInteractions	inhibitor	178103723	CILOSTAZOL	CILOSTAZOL	chembl:CHEMBL799		FALSE	FALSE
PDE3A	1	ChemblInteractions	inhibitor	CHEMBL1200977	MILRINONE LACTATE	MILRINONE LACTATE	chembl:CHEMBL1200977		FALSE	FALSE
PDE3A	1	GuideToPharmacologyInteractions	inhibitor	135651454	CYCLIC GMP				FALSE	FALSE
PDE3B	1	ChemblInteractions	inhibitor	CHEMBL932	DIPYRIDAMOLE	DIPYRIDAMOLE	chembl:CHEMBL932		FALSE	FALSE
PDE3B	1	ChemblInteractions	inhibitor	CHEMBL190	THEOPHYLLINE	THEOPHYLLINE	chembl:CHEMBL190		FALSE	FALSE
PDE3B	1	GuideToPharmacologyInteractions	inhibitor	178101910	MILRINONE	MILRINONE	chembl:CHEMBL189		FALSE	FALSE
PDE3B	1	ChemblInteractions	inhibitor	CHEMBL1200578	THEOPHYLLINE SODIUM GLYCINATE	THEOPHYLLINE SODIUM GLYCINATE	chembl:CHEMBL1200578		FALSE	FALSE
PDE3B	1	GuideToPharmacologyInteractions	inhibitor	135651454	CYCLIC GMP				FALSE	FALSE
PDE3B	1	ChemblInteractions	inhibitor	CHEMBL1200759	ANAGRELIDE HYDROCHLORIDE	ANAGRELIDE HYDROCHLORIDE	chembl:CHEMBL1200759		FALSE	FALSE
PDE3B	1	GuideToPharmacologyInteractions	inhibitor	178101857	CILOSTAMIDE	CILOSTAMIDE	chembl:CHEMBL34431		FALSE	FALSE
PDE3B	1	ChemblInteractions	inhibitor	CHEMBL628	PENTOXIFYLLINE	PENTOXIFYLLINE	chembl:CHEMBL628		FALSE	FALSE
PDE3B	1	GuideToPharmacologyInteractions	inhibitor	178103723	CILOSTAZOL	CILOSTAZOL	chembl:CHEMBL799		FALSE	FALSE
PDE3B	1	ChemblInteractions	inhibitor	CHEMBL1370561	AMINOPHYLLINE	AMINOPHYLLINE	chembl:CHEMBL1370561		FALSE	FALSE
PDE3B	1	ChemblInteractions	inhibitor	CHEMBL1200434	OXTRIPHYLLINE	OXTRIPHYLLINE	chembl:CHEMBL1200434		FALSE	FALSE
PDE3B	1	GuideToPharmacologyInteractions	inhibitor	178103777	INAMRINONE	INAMRINONE	chembl:CHEMBL12856		FALSE	FALSE
PDE4B	1	ChemblInteractions	inhibitor	CHEMBL1096	AMLEXANOX	AMLEXANOX	chembl:CHEMBL1096		FALSE	FALSE
PDE4B	1	GuideToPharmacologyInteractions	inhibitor	318164849	CDP840	CDP840	chembl:CHEMBL32442		FALSE	FALSE
PDE4B	1	GuideToPharmacologyInteractions	inhibitor	178103971	IBUDILAST	IBUDILAST	chembl:CHEMBL19449		FALSE	FALSE
PDE4B	1	ChemblInteractions	inhibitor	CHEMBL514800	APREMILAST	APREMILAST	chembl:CHEMBL514800		FALSE	FALSE
PDE4B	1	ChemblInteractions	inhibitor	CHEMBL628	PENTOXIFYLLINE	PENTOXIFYLLINE	chembl:CHEMBL628		FALSE	FALSE
PDE4B	1	GuideToPharmacologyInteractions	inhibitor	178103543	ROFLUMILAST	ROFLUMILAST	chembl:CHEMBL193240		FALSE	FALSE
PDE4B	1	ChemblInteractions	inhibitor	CHEMBL1370561	AMINOPHYLLINE	AMINOPHYLLINE	chembl:CHEMBL1370561		FALSE	FALSE
PDE4B	1	ChemblInteractions	inhibitor	CHEMBL932	DIPYRIDAMOLE	DIPYRIDAMOLE	chembl:CHEMBL932		FALSE	FALSE
PDE4B	1	GuideToPharmacologyInteractions	inhibitor	178101944	ROLIPRAM	ROLIPRAM	chembl:CHEMBL63		FALSE	FALSE
PDE4B	1	GuideToPharmacologyInteractions	inhibitor	340590240	CBS-3595				FALSE	FALSE
PDE4B	1	ChemblInteractions	inhibitor	CHEMBL1752	DYPHYLLINE	DYPHYLLINE	chembl:CHEMBL1752		FALSE	FALSE
PDE4B	1	GuideToPharmacologyInteractions	inhibitor	178101942	RO20-1724				FALSE	FALSE
PDE4B	1	ChemblInteractions	inhibitor	CHEMBL193240	ROFLUMILAST	ROFLUMILAST	chembl:CHEMBL193240		FALSE	FALSE
PDE4B	1	GuideToPharmacologyInteractions	inhibitor	178103171	RS-25344				FALSE	FALSE
PDE4B	1	GuideToPharmacologyInteractions	inhibitor	363894146	MK-0359				FALSE	FALSE
PDE4B	1	ChemblInteractions	inhibitor	CHEMBL1200875	FLAVOXATE HYDROCHLORIDE	FLAVOXATE HYDROCHLORIDE	chembl:CHEMBL1200875		FALSE	FALSE
PDE4B	1	GuideToPharmacologyInteractions	inhibitor	363894172	UFM24				FALSE	FALSE
PDE4B	1	ChemblInteractions	inhibitor	CHEMBL484785	CRISABOROLE	CRISABOROLE	chembl:CHEMBL484785		FALSE	FALSE
PDE4B	1	ChemblInteractions	inhibitor	CHEMBL190	THEOPHYLLINE	THEOPHYLLINE	chembl:CHEMBL190		FALSE	FALSE
PDE4B	1	GuideToPharmacologyInteractions	inhibitor	178103944	APREMILAST	APREMILAST	chembl:CHEMBL514800		FALSE	FALSE
PDE4B	1	ChemblInteractions	inhibitor	CHEMBL1200434	OXTRIPHYLLINE	OXTRIPHYLLINE	chembl:CHEMBL1200434		FALSE	FALSE
PDE4B	1	ChemblInteractions	inhibitor	CHEMBL1200578	THEOPHYLLINE SODIUM GLYCINATE	THEOPHYLLINE SODIUM GLYCINATE	chembl:CHEMBL1200578		FALSE	FALSE
PDE4B	1	GuideToPharmacologyInteractions	inhibitor	315661236	CRISABOROLE	CRISABOROLE	chembl:CHEMBL484785		FALSE	FALSE
PIK3CG	1	GuideToPharmacologyInteractions	inhibitor	178102626	LY 294002				FALSE	TRUE
PIK3CG	1	GuideToPharmacologyInteractions	inhibitor	249565739	AZD6482	AZD-6482	chembl:CHEMBL2165191		FALSE	TRUE
PIK3CG	1	GuideToPharmacologyInteractions	inhibitor	340590266	GDC-0077	GDC-0077	chembl:CHEMBL4297757		FALSE	TRUE
PIK3CG	1	GuideToPharmacologyInteractions	inhibitor	363894222	PUQUITINIB	PUQUITINIB	chembl:CHEMBL3545088		FALSE	TRUE
PIK3CG	1	MyCancerGenomeClinicalTrial	inhibitor	DACTOLISIB	DACTOLISIB	DACTOLISIB	chembl:CHEMBL1879463		FALSE	TRUE
PIK3CG	1	MyCancerGenome	inhibitor	BEZ235	BEZ235	DACTOLISIB	chembl:CHEMBL1879463		FALSE	TRUE
PIK3CG	1	GuideToPharmacologyInteractions	inhibitor	249565616	SAPANISERTIB	SAPANISERTIB	chembl:CHEMBL3545097		FALSE	TRUE
PIK3CG	1	GuideToPharmacologyInteractions	inhibitor	348353651	STK16-IN-1				FALSE	TRUE
PIK3CG	1	GuideToPharmacologyInteractions	inhibitor	363894201	TENALISIB	TENALISIB	chembl:CHEMBL4297584		FALSE	TRUE
PIK3CG	1	GuideToPharmacologyInteractions	inhibitor	178103265	CZC 24832				FALSE	TRUE
PIK3CG	1	ChemblInteractions	inhibitor	CHEMBL3545141	RP-6530	RP-6530	chembl:CHEMBL3545141		FALSE	TRUE
PIK3CG	1	GuideToPharmacologyInteractions	inhibitor	178102645	PI 3-KG INHIBITOR				FALSE	TRUE
PIK3CG	1	MyCancerGenomeClinicalTrial	inhibitor	PKI-587	PKI-587	GEDATOLISIB	chembl:CHEMBL592445		FALSE	TRUE
PIK3CG	1	GuideToPharmacologyInteractions	inhibitor	310264733	FIMEPINOSTAT	FIMEPINOSTAT	chembl:CHEMBL3622533		FALSE	TRUE
PIK3CG	1	ChemblInteractions	inhibitor	CHEMBL3360203	PILARALISIB	PILARALISIB	chembl:CHEMBL3360203		FALSE	TRUE
PIK3CG	1	GuideToPharmacologyInteractions	inhibitor	328083525	NEMIRALISIB	NEMIRALISIB	chembl:CHEMBL2216859		FALSE	TRUE
PIK3CG	1	ChemblInteractions	inhibitor	CHEMBL2219421	RECILISIB	RECILISIB	chembl:CHEMBL2219421		FALSE	TRUE
PIK3CG	1	MyCancerGenome	inhibitor	PF-4691502	PF-4691502	PF-04691502	chembl:CHEMBL1234354		FALSE	TRUE
PIK3CG	1	GuideToPharmacologyInteractions	inhibitor	249565648	ZSTK474				FALSE	TRUE
PIK3CG	1	MyCancerGenome	inhibitor	SOPHORETIN	SOPHORETIN	QUERCETIN	chembl:CHEMBL50		FALSE	TRUE
PIK3CG	1	ChemblInteractions	inhibitor	CHEMBL2387080	TASELISIB	TASELISIB	chembl:CHEMBL2387080		FALSE	TRUE
PIK3CG	1	GuideToPharmacologyInteractions	inhibitor	178102646	PI 3-KG INHIBITOR II				FALSE	TRUE
PIK3CG	1	GuideToPharmacologyInteractions	inhibitor	249565579	APITOLISIB	APITOLISIB	chembl:CHEMBL1922094		FALSE	TRUE
PIK3CG	1	MyCancerGenome	inhibitor	GDC-0980	GDC-0980	APITOLISIB	chembl:CHEMBL1922094		FALSE	TRUE
PIK3CG	1	GuideToPharmacologyInteractions	inhibitor	252166729	AZD8186	AZD-8186	chembl:CHEMBL3545424		FALSE	TRUE
PIK3CG	1	GuideToPharmacologyInteractions	inhibitor	249565691	KU-0060648	chembl:CHEMBL1086377	chembl:CHEMBL1086377		FALSE	TRUE
PIK3CG	1	ChemblInteractions	inhibitor	CHEMBL1922094	APITOLISIB	APITOLISIB	chembl:CHEMBL1922094		FALSE	TRUE
PIK3CG	1	ChemblInteractions	inhibitor	CHEMBL3545366	VOXTALISIB	VOXTALISIB	chembl:CHEMBL3545366		FALSE	TRUE
PIK3CG	1	GuideToPharmacologyInteractions	inhibitor	381118872	RV1729				FALSE	TRUE
PIK3CG	1	GuideToPharmacologyInteractions	inhibitor	385612201	COMPOUND 5D [PMID: 31335136]				FALSE	TRUE
PIK3CG	1	MyCancerGenome	inhibitor	SF1126	SF1126				FALSE	TRUE
PIK3CG	1	GuideToPharmacologyInteractions	inhibitor	178102309	PICTILISIB	PICTILISIB	chembl:CHEMBL521851		FALSE	TRUE
PIK3CG	1	GuideToPharmacologyInteractions	inhibitor	381118861	NEOLYMPHOSTIN A				FALSE	TRUE
PIK3CG	1	ChemblInteractions	inhibitor	CHEMBL1234354	PF-04691502	PF-04691502	chembl:CHEMBL1234354		FALSE	TRUE
PIK3CG	1	GuideToPharmacologyInteractions	inhibitor	354702272	SELETALISIB	SELETALISIB	chembl:CHEMBL4297648		FALSE	TRUE
PIK3CG	1	GuideToPharmacologyInteractions	inhibitor	354702204	DEZAPELISIB	DEZAPELISIB	chembl:CHEMBL2216863		FALSE	TRUE
PIK3CG	1	ChemblInteractions	inhibitor	CHEMBL3545385	WX-037	WX-037	chembl:CHEMBL3545385		FALSE	TRUE
PIK3CG	1	GuideToPharmacologyInteractions	inhibitor	310264699	LY3023414	SAMOTOLISIB	chembl:CHEMBL4297181		FALSE	TRUE
PIK3CG	1	GuideToPharmacologyInteractions	inhibitor	249565634	BGT-226	BGT-226	chembl:CHEMBL3218578		FALSE	TRUE
PIK3CG	1	GuideToPharmacologyInteractions	inhibitor	336446957	ECF309				FALSE	TRUE
PIK3CG	1	MyCancerGenome	inhibitor	XL-765	XL-765	VOXTALISIB	chembl:CHEMBL3545366		FALSE	TRUE
PIK3CG	1	ChemblInteractions	inhibitor	CHEMBL3545248	DS-7423	DS-7423	chembl:CHEMBL3545248		FALSE	TRUE
PIK3CG	1	GuideToPharmacologyInteractions	inhibitor	374883884	COMPOUND 15 [PMID: 29852070]				FALSE	TRUE
PIK3CG	1	GuideToPharmacologyInteractions	inhibitor	249565683	BERZOSERTIB	BERZOSERTIB	chembl:CHEMBL3989870		FALSE	TRUE
PIK3CG	1	GuideToPharmacologyInteractions	inhibitor	310264749	SERABELISIB	SERABELISIB	chembl:CHEMBL3935857		FALSE	TRUE
PIK3CG	1	GuideToPharmacologyInteractions	inhibitor	178102341	TG-100-115				FALSE	TRUE
PIK3CG	1	ChemblInteractions	inhibitor	CHEMBL521851	PICTILISIB	PICTILISIB	chembl:CHEMBL521851		FALSE	TRUE
PIK3CG	1	GuideToPharmacologyInteractions	inhibitor	249565692	PIK-75				FALSE	TRUE
PIK3CG	1	ChemblInteractions	inhibitor	CHEMBL3218576	COPANLISIB	COPANLISIB	chembl:CHEMBL3218576		FALSE	TRUE
PIK3CG	1	GuideToPharmacologyInteractions	inhibitor	404859045	COMPOUND 41 [PMID: 31855425]				FALSE	TRUE
PIK3CG	1	GuideToPharmacologyInteractions	inhibitor	178102328	PI-103	PI-103	chembl:CHEMBL573339		FALSE	TRUE
PIK3CG	1	ChemblInteractions	inhibitor	CHEMBL3545247	CAL-263	CAL-263	chembl:CHEMBL3545247		FALSE	TRUE
PIK3CG	1	GuideToPharmacologyInteractions	inhibitor	404859025	AS-252424				FALSE	TRUE
PIK3CG	1	ChemblInteractions	inhibitor	CHEMBL2326966	SF-1126	SF-1126	chembl:CHEMBL2326966		FALSE	TRUE
PIK3CG	1	MyCancerGenome	inhibitor	BGJ398	BGJ398	INFIGRATINIB	chembl:CHEMBL1852688		FALSE	TRUE
PIK3CG	1	ChemblInteractions	inhibitor	CHEMBL411907	SONOLISIB	SONOLISIB	chembl:CHEMBL411907		FALSE	TRUE
PIK3CG	1	GuideToPharmacologyInteractions	inhibitor	252827463	COMPOUND 82 [PMID: 21332118]				FALSE	TRUE
PIK3CG	1	MyCancerGenomeClinicalTrial	inhibitor	BYL719	BYL719	ALPELISIB	chembl:CHEMBL2396661		FALSE	TRUE
PIK3CG	1	GuideToPharmacologyInteractions	inhibitor	223366125	TASELISIB	TASELISIB	chembl:CHEMBL2387080		FALSE	TRUE
PIK3CG	1	MyCancerGenomeClinicalTrial	inhibitor	BAY80-6946	BAY80-6946	COPANLISIB	chembl:CHEMBL3218576		FALSE	TRUE
PIK3CG	1	MyCancerGenomeClinicalTrial	inhibitor	BUPARLISIB HYDROCHLORIDE	BUPARLISIB HYDROCHLORIDE				FALSE	TRUE
PIK3CG	1	ChemblInteractions	inhibitor	CHEMBL3545006	PWT-33587	PWT-33587	chembl:CHEMBL3545006		FALSE	TRUE
PIK3CG	1	GuideToPharmacologyInteractions	inhibitor	404859074	EXAMPLE 51 [WO2012135160A1]				FALSE	TRUE
PIK3CG	1	ChemblInteractions	inhibitor	CHEMBL1684984	PA-799	PA-799	chembl:CHEMBL1684984		FALSE	TRUE
PIK3CG	1	ChemblInteractions	inhibitor	CHEMBL3545324	RG-7666	RG-7666	chembl:CHEMBL3545324		FALSE	TRUE
PIK3CG	1	MyCancerGenome	inhibitor	BKM120	BKM120	BUPARLISIB	chembl:CHEMBL2017974		FALSE	TRUE
PIK3CG	1	MyCancerGenome	inhibitor	GSK2636771	GSK2636771	GSK-2636771	chembl:CHEMBL3188551		FALSE	TRUE
PIK3CG	1	ChemblInteractions	inhibitor	CHEMBL3544966	GSK-1059615	GSK-1059615	chembl:CHEMBL3544966		FALSE	TRUE
PIK3CG	1	GuideToPharmacologyInteractions	inhibitor	381744915	AZ2				FALSE	TRUE
PIK3CG	1	GuideToPharmacologyInteractions	inhibitor	249565646	PILARALISIB	PILARALISIB	chembl:CHEMBL3360203		FALSE	TRUE
PIK3CG	1	ChemblInteractions	inhibitor	CHEMBL2017974	BUPARLISIB	BUPARLISIB	chembl:CHEMBL2017974		FALSE	TRUE
PIK3CG	1	GuideToPharmacologyInteractions	inhibitor	252166594	VS-5584	VS-5584	chembl:CHEMBL1079593		FALSE	TRUE
PIK3CG	1	ChemblInteractions	inhibitor	CHEMBL2165191	AZD-6482	AZD-6482	chembl:CHEMBL2165191		FALSE	TRUE
PIK3CG	1	GuideToPharmacologyInteractions	inhibitor	249565693	PP121				FALSE	TRUE
PIK3CG	1	ChemblInteractions	inhibitor	CHEMBL230011	TG100-115	TG100-115	chembl:CHEMBL230011		FALSE	TRUE
PIK3CG	1	MyCancerGenome	inhibitor	PI-103	PI-103	PI-103	chembl:CHEMBL573339		FALSE	TRUE
PIK3CG	1	ChemblInteractions	inhibitor	CHEMBL586701	ZSTK-474	ZSTK-474	chembl:CHEMBL586701		FALSE	TRUE
PIK3CG	1	ChemblInteractions	inhibitor	CHEMBL3545322	Panulisib	PANULISIB	chembl:CHEMBL3545322		FALSE	TRUE
PIK3CG	1	GuideToPharmacologyInteractions	inhibitor	252827484	COMPOUND 11J [PMID: 23021994]				FALSE	TRUE
PIK3CG	1	GuideToPharmacologyInteractions	inhibitor	223366204	COPANLISIB	COPANLISIB	chembl:CHEMBL3218576		FALSE	TRUE
PIK3CG	1	MyCancerGenome	inhibitor	GDC-0941	GDC-0941	PICTILISIB	chembl:CHEMBL521851		FALSE	TRUE
PIK3CG	1	ChemblInteractions	inhibitor	CHEMBL1879463	DACTOLISIB	DACTOLISIB	chembl:CHEMBL1879463		FALSE	TRUE
PIK3CG	1	MyCancerGenome	inhibitor	BAY80-6946	BAY80-6946	COPANLISIB	chembl:CHEMBL3218576		FALSE	TRUE
PIK3CG	1	ChemblInteractions	inhibitor	CHEMBL1236962	OMIPALISIB	OMIPALISIB	chembl:CHEMBL1236962		FALSE	TRUE
PIK3CG	1	GuideToPharmacologyInteractions	inhibitor	363894210	PANULISIB	PANULISIB	chembl:CHEMBL3545322		FALSE	TRUE
PIK3CG	1	GuideToPharmacologyInteractions	inhibitor	310264696	AZD8835	AZD-8835	chembl:CHEMBL3894518		FALSE	TRUE
PIK3CG	1	GuideToPharmacologyInteractions	inhibitor	178102681	WORTMANNIN	WORTMANNIN	chembl:CHEMBL428496		FALSE	TRUE
PIK3CG	1	MyCancerGenomeClinicalTrial	inhibitor	GSK2126458	GSK2126458	OMIPALISIB	chembl:CHEMBL1236962		FALSE	TRUE
PIK3CG	1	GuideToPharmacologyInteractions	inhibitor	223366076	MEN1611				FALSE	TRUE
PIK3CG	1	MyCancerGenome	inhibitor	PX-866	PX-866	SONOLISIB	chembl:CHEMBL411907		FALSE	TRUE
PIK3CG	1	GuideToPharmacologyInteractions	inhibitor	223366126	DUVELISIB	DUVELISIB	chembl:CHEMBL3039502		FALSE	TRUE
PIK3CG	1	GuideToPharmacologyInteractions	inhibitor	310264758	QUINOSTATIN				FALSE	TRUE
PIK3CG	1	GuideToPharmacologyInteractions	inhibitor	384403645	COMPOUND 2Q [PMID: 30986068]				FALSE	TRUE
PIK3CG	1	GuideToPharmacologyInteractions	inhibitor	178103352	IDELALISIB	IDELALISIB	chembl:CHEMBL2216870		FALSE	TRUE
PIK3CG	1	GuideToPharmacologyInteractions	inhibitor	249565638	ALPELISIB	ALPELISIB	chembl:CHEMBL2396661		FALSE	TRUE
PIK3CG	1	GuideToPharmacologyInteractions	inhibitor	374883888	COMPOUND 52 [PMID: 28541707]				FALSE	TRUE
PIK3CG	1	GuideToPharmacologyInteractions	inhibitor	252166595	BIMIRALISIB	BIMIRALISIB	chembl:CHEMBL4084907		FALSE	TRUE
PIK3CG	1	GuideToPharmacologyInteractions	inhibitor	310264698	AMG319	AMG-319	chembl:CHEMBL3545048		FALSE	TRUE
PIK3CG	1	GuideToPharmacologyInteractions	inhibitor	381118873	RV6153				FALSE	TRUE
PIK3CG	1	GuideToPharmacologyInteractions	inhibitor	404859048	AZD7648				FALSE	TRUE
PIK3CG	1	GuideToPharmacologyInteractions	inhibitor	249565633	DACTOLISIB	DACTOLISIB	chembl:CHEMBL1879463		FALSE	TRUE
PIK3CG	1	ChemblInteractions	inhibitor	CHEMBL3544999	LY-3023414	SAMOTOLISIB	chembl:CHEMBL4297181		FALSE	TRUE
PIK3CG	1	GuideToPharmacologyInteractions	inhibitor	404859149	COMPOUND 15A [PMID: 32069401]				FALSE	TRUE
PIK3CG	1	MyCancerGenome	inhibitor	PKI-587	PKI-587	GEDATOLISIB	chembl:CHEMBL592445		FALSE	TRUE
PIK3CG	1	GuideToPharmacologyInteractions	inhibitor	336446949	IPI549				FALSE	TRUE
PIK3CG	1	MyCancerGenome	inhibitor	BYL719	BYL719	ALPELISIB	chembl:CHEMBL2396661		FALSE	TRUE
PIK3CG	1	ChemblInteractions	inhibitor	CHEMBL3545096	BGT-226	BGT-226	chembl:CHEMBL3218578		FALSE	TRUE
PIK3CG	1	ChemblInteractions	inhibitor	CHEMBL592445	GEDATOLISIB	GEDATOLISIB	chembl:CHEMBL592445		FALSE	TRUE
PIK3CG	1	MyCancerGenome	inhibitor	XL147	XL147	PILARALISIB	chembl:CHEMBL3360203		FALSE	TRUE
PIK3CG	1	GuideToPharmacologyInteractions	inhibitor	381118806	ACALISIB	ACALISIB	chembl:CHEMBL3545397		FALSE	TRUE
PIK3CG	1	ChemblInteractions	inhibitor	CHEMBL3039502	DUVELISIB	DUVELISIB	chembl:CHEMBL3039502		FALSE	TRUE
PIK3CG	1	ChemblInteractions	inhibitor	CHEMBL1079593	VS-5584	VS-5584	chembl:CHEMBL1079593		FALSE	TRUE
PIK3CG	1	GuideToPharmacologyInteractions	inhibitor	310264754	OMIPALISIB	OMIPALISIB	chembl:CHEMBL1236962		FALSE	TRUE
PIK3CG	1	MyCancerGenome	inhibitor	PWT33597	PWT33597				FALSE	TRUE
PIK3CG	1	GuideToPharmacologyInteractions	inhibitor	381744916	COMPOUND 22 [PMID: 24754609]				FALSE	TRUE
PIK3CG	1	MyCancerGenomeClinicalTrial	inhibitor	PX-866	PX-866	SONOLISIB	chembl:CHEMBL411907		FALSE	TRUE
PIK3CG	1	ChemblInteractions	inhibitor	CHEMBL3545088	Puquitinib	PUQUITINIB	chembl:CHEMBL3545088		FALSE	TRUE
PLA2G7	1	ChemblInteractions	inhibitor	CHEMBL204021	DARAPLADIB	DARAPLADIB	chembl:CHEMBL204021		FALSE	FALSE
PLA2G7	1	GuideToPharmacologyInteractions	inhibitor	354702268	(S)-23 [PMID: 27933945]				FALSE	FALSE
PLA2G7	1	GuideToPharmacologyInteractions	inhibitor	178103948	RILAPLADIB	RILAPLADIB	chembl:CHEMBL2104981		FALSE	FALSE
PLA2G7	1	GuideToPharmacologyInteractions	inhibitor	375973250	ABX-1431				FALSE	FALSE
PLA2G7	1	ChemblInteractions	inhibitor	CHEMBL2104981	RILAPLADIB	RILAPLADIB	chembl:CHEMBL2104981		FALSE	FALSE
PLA2G7	1	GuideToPharmacologyInteractions	inhibitor	178103307	DARAPLADIB	DARAPLADIB	chembl:CHEMBL204021		FALSE	FALSE
PLA2G7	1	GuideToPharmacologyInteractions	inhibitor	354702269	COMPOUND 37 [PMID: 29193967]				FALSE	FALSE
PRKCB	1	GuideToPharmacologyInteractions	inhibitor	178102320	ENZASTAURIN	ENZASTAURIN	chembl:CHEMBL300138		FALSE	TRUE
PRKCB	1	GuideToPharmacologyInteractions	inhibitor	249565629	SOTRASTAURIN	SOTRASTAURIN	chembl:CHEMBL565612		FALSE	TRUE
PRKCB	1	MyCancerGenome	inhibitor	ENZASTAURIN	ENZASTAURIN	ENZASTAURIN	chembl:CHEMBL300138		FALSE	TRUE
PRKCB	1	GuideToPharmacologyInteractions	inhibitor	178102647	PKCBETA INHIBITOR				FALSE	TRUE
PRKCB	1	ChemblInteractions	inhibitor	CHEMBL3545332	CEP-2563	CEP-2563	chembl:CHEMBL3545332		FALSE	TRUE
PRKCB	1	MyCancerGenome	inhibitor	SOPHORETIN	SOPHORETIN	QUERCETIN	chembl:CHEMBL50		FALSE	TRUE
PRKCB	1	ChemblInteractions	inhibitor	CHEMBL91829	RUBOXISTAURIN	RUBOXISTAURIN	chembl:CHEMBL91829		FALSE	TRUE
PRKCB	1	GuideToPharmacologyInteractions	inhibitor	178101854	CGP53353				FALSE	TRUE
PRKCB	1	GuideToPharmacologyInteractions	inhibitor	249565822	BALANOL	BALANOL	chembl:CHEMBL60254		FALSE	TRUE
PRKCB	1	GuideToPharmacologyInteractions	activator	178104015	INGENOL MEBUTATE				FALSE	TRUE
PRKCB	1	GuideToPharmacologyInteractions	inhibitor	178101947	RUBOXISTAURIN	RUBOXISTAURIN	chembl:CHEMBL91829		FALSE	TRUE
PRKCB	1	ChemblInteractions	inhibitor	CHEMBL574737	(7S)-HYDROXYL-STAUROSPORINE	UCN-01	chembl:CHEMBL574737		FALSE	TRUE
PRKCB	1	TALC	inhibitor	ENZASTAURIN	ENZASTAURIN	ENZASTAURIN	chembl:CHEMBL300138		FALSE	TRUE
PRKCB	1	GuideToPharmacologyInteractions	inhibitor	178101880	GÖ 6983				FALSE	TRUE
PRKCB	1	ChemblInteractions	inhibitor	CHEMBL300138	ENZASTAURIN	ENZASTAURIN	chembl:CHEMBL300138		FALSE	TRUE
PRKCB	1	ChemblInteractions	inhibitor	CHEMBL494089	GSK-690693	GSK-690693	chembl:CHEMBL494089		FALSE	TRUE
PRKCB	1	GuideToPharmacologyInteractions	inhibitor	178102560	BISINDOLYLMALEIMIDE IV				FALSE	TRUE
PRKCB	1	ChemblInteractions	inhibitor	CHEMBL565612	SOTRASTAURIN	SOTRASTAURIN	chembl:CHEMBL565612		FALSE	TRUE
PRKCB	1	ChemblInteractions	inhibitor	CHEMBL608533	MIDOSTAURIN	MIDOSTAURIN	chembl:CHEMBL608533		FALSE	TRUE
PRKCB	1	GuideToPharmacologyInteractions	inhibitor	249565590	7-HYDROXYSTAUROSPORINE	chembl:CHEMBL1236539	chembl:CHEMBL1236539		FALSE	TRUE
PRLR	1	GuideToPharmacologyInteractions	agonist	178101593	CHORIOMAMMOTROPIN				FALSE	FALSE
PRLR	1	GuideToPharmacologyInteractions	agonist	178101594	CHORIONIC SOMATOMAMMOTROPIN HORMONE-LIKE 1				FALSE	FALSE
PTK2B	1	GuideToPharmacologyInteractions	inhibitor	354702236	CONTELTINIB				FALSE	FALSE
PTK2B	1	GuideToPharmacologyInteractions	inhibitor	328083484	NVP-TAE 226				FALSE	FALSE
PTK2B	1	GuideToPharmacologyInteractions	inhibitor	328083483	PF-562271	PF-00562271	chembl:CHEMBL1084546		FALSE	FALSE
PTK2B	1	ChemblInteractions	inhibitor	CHEMBL3137331	DEFACTINIB	DEFACTINIB	chembl:CHEMBL3137331		FALSE	FALSE
PTK2B	1	CancerCommons	inhibitor	PF00562271	PF00562271				FALSE	FALSE
PTK2B	1	GuideToPharmacologyInteractions	inhibitor	178102546	ALOISINE	ALOISINE	chembl:CHEMBL306498		FALSE	FALSE
PTK2B	1	DTC	inhibitor	HESPERADIN	HESPERADIN	HESPERADIN	chembl:CHEMBL514409	19035792	FALSE	FALSE
RORB	1	GuideToPharmacologyInteractions	antagonist	135649927	ALRT 1550				FALSE	FALSE
RORB	1	GuideToPharmacologyInteractions	agonist,antagonist	135651435	TRETINOIN	TRETINOIN	chembl:CHEMBL38		FALSE	FALSE
RORB	1	GuideToPharmacologyInteractions	agonist	310264687	CD2314				FALSE	FALSE
RORB	1	GuideToPharmacologyInteractions	antagonist	135649918	ALL-TRANS-4-OXO-RETINOIC ACID				FALSE	FALSE
SLAMF7	1	GuideToPharmacologyInteractions	antibody	252166573	ELOTUZUMAB	ELOTUZUMAB	chembl:CHEMBL1743010		FALSE	FALSE
SLAMF7	1	ChemblInteractions	inhibitor	CHEMBL1743010	ELOTUZUMAB	ELOTUZUMAB	chembl:CHEMBL1743010		FALSE	FALSE
SLAMF7	1	MyCancerGenome	antibody	ELOTUZUMAB	ELOTUZUMAB	ELOTUZUMAB	chembl:CHEMBL1743010		FALSE	FALSE
SLC36A1	1	GuideToPharmacologyInteractions	inhibitor	178101420	INDOLE-3-PROPIONIC ACID				FALSE	FALSE
SLC36A1	1	GuideToPharmacologyInteractions	inhibitor	135651515	L-TRYPTOPHAN	TRYPTOPHAN	chembl:CHEMBL54976		FALSE	FALSE
SLC36A1	1	GuideToPharmacologyInteractions	inhibitor	178101386	5-HYDROXY-L-TRYPTOPHAN	OXITRIPTAN	chembl:CHEMBL350221		FALSE	FALSE
SLC36A1	1	GuideToPharmacologyInteractions	inhibitor	135651413	5-HYDROXYTRYPTAMINE	SEROTONIN	chembl:CHEMBL39		FALSE	FALSE
SLC36A2	1	GuideToPharmacologyInteractions	inhibitor	178101386	5-HYDROXY-L-TRYPTOPHAN	OXITRIPTAN	chembl:CHEMBL350221		FALSE	FALSE
SLC36A2	1	GuideToPharmacologyInteractions	inhibitor	178101406	Α-METHYL-D,L-TRYPTOPHAN				FALSE	FALSE
SLCO2B1	1	GuideToPharmacologyInteractions	inhibitor	178102814	VERLUKAST	VERLUKAST	chembl:CHEMBL280481		FALSE	FALSE
SLCO2B1	1	GuideToPharmacologyInteractions	inhibitor	178101619	ERLOTINIB	ERLOTINIB	chembl:CHEMBL553		FALSE	FALSE
SLCO2B1	1	GuideToPharmacologyInteractions	inhibitor	178101454	SILDENAFIL	SILDENAFIL	chembl:CHEMBL192		FALSE	FALSE
SLCO2B1	1	GuideToPharmacologyInteractions	inhibitor	178100439	GEMFIBROZIL	GEMFIBROZIL	chembl:CHEMBL457		FALSE	FALSE
SLCO2B1	1	GuideToPharmacologyInteractions	inhibitor	178101291	RIFAMYCIN SV				FALSE	FALSE
SLCO2B1	1	GuideToPharmacologyInteractions	inhibitor	135650306	GLIBENCLAMIDE	GLYBURIDE	chembl:CHEMBL472		FALSE	FALSE
SUCNR1	1	GuideToPharmacologyInteractions	agonist	340590264	(S)-CHLOROSUCCINIC ACID				FALSE	TRUE
SUCNR1	1	GuideToPharmacologyInteractions	antagonist	178102158	COMPOUND 5G [PMID: 21571530]				FALSE	TRUE
SUCNR1	1	GuideToPharmacologyInteractions	agonist	340590263	METHYLMALONIC ACID				FALSE	TRUE
SUCNR1	1	GuideToPharmacologyInteractions	agonist	340590261	CIS-EPOXYSUCCINIC ACID				FALSE	TRUE
SUCNR1	1	GuideToPharmacologyInteractions	agonist	178100544	SUCCINIC ACID				FALSE	TRUE
SUCNR1	1	GuideToPharmacologyInteractions	agonist	381744977	COMPOUND 31 [PMID: 29968758]				FALSE	TRUE
SUCNR1	1	GuideToPharmacologyInteractions	agonist	381744975	COMPOUND 130 [PMID: 29157600]				FALSE	TRUE
SUCNR1	1	GuideToPharmacologyInteractions	agonist	340590262	CIS-1,2-CYCLOPROPANEDICARBOXYLIC ACID				FALSE	TRUE
SUCNR1	1	GuideToPharmacologyInteractions	antagonist	178102159	COMPOUND 7E [PMID: 21571530]				FALSE	TRUE
SUCNR1	1	GuideToPharmacologyInteractions	antagonist	387065601	NF-56-EJ40				FALSE	TRUE
SUCNR1	1	GuideToPharmacologyInteractions	agonist	340590260	MALEIC ACID				FALSE	TRUE
TAOK3	1	GuideToPharmacologyInteractions	inhibitor	249565898	COMPOUND 1 [PMID: 24793884]				FALSE	FALSE
TAOK3	1	GuideToPharmacologyInteractions	inhibitor	249565794	COMPOUND 89S [PMID: 19115845]				FALSE	FALSE
TLR2	1	GuideToPharmacologyInteractions	agonist	178101739	PEPTIDOGLYCAN				FALSE	FALSE
TLR2	1	GuideToPharmacologyInteractions	agonist	381745022	DIPROVOCIM-1				FALSE	FALSE
TLR2	1	GuideToPharmacologyInteractions	agonist	310264669	COMPOUND 13 [PMID: 23098072]				FALSE	FALSE
TLR2	1	GuideToPharmacologyInteractions	antibody	328083510	OPN305				FALSE	FALSE
TLR3	1	GuideToPharmacologyInteractions	agonist	178101742	POLY(I:C)				FALSE	FALSE
TLR3	1	ChemblInteractions	agonist	CHEMBL2107862	RINTATOLIMOD	RINTATOLIMOD	chembl:CHEMBL2107862		FALSE	FALSE
TLR4	1	GuideToPharmacologyInteractions	agonist	381118801	CRX-555				FALSE	FALSE
TLR4	1	GuideToPharmacologyInteractions	agonist	178101716	LPS				FALSE	FALSE
TLR4	1	GuideToPharmacologyInteractions	antagonist	315661121	RESATORVID	RESATORVID	chembl:CHEMBL225157		FALSE	FALSE
TLR4	1	GuideToPharmacologyInteractions	agonist	315661222	NEOCEPTIN-3				FALSE	FALSE
TLR4	1	ChemblInteractions	antagonist	CHEMBL3301672	ERITORAN TETRASODIUM	ERITORAN TETRASODIUM	chembl:CHEMBL3301672		FALSE	FALSE
TLR7	1	GuideToPharmacologyInteractions	agonist	178101700	IMIQUIMOD	IMIQUIMOD	chembl:CHEMBL1282		FALSE	FALSE
TLR7	1	GuideToPharmacologyInteractions	agonist	315661329	GSK2245035	GSK-2245035	chembl:CHEMBL4297492		FALSE	FALSE
TLR7	1	GuideToPharmacologyInteractions	antagonist	178103773	HYDROXYCHLOROQUINE	HYDROXYCHLOROQUINE	chembl:CHEMBL1535		FALSE	FALSE
TLR7	1	GuideToPharmacologyInteractions	agonist	315661110	852A				FALSE	FALSE
TLR7	1	GuideToPharmacologyInteractions	agonist	178101715	LOXORIBINE	LOXORIBINE	chembl:CHEMBL292008		FALSE	FALSE
TLR7	1	ChemblInteractions	antagonist	CHEMBL1690	HYDROXYCHLOROQUINE SULFATE	HYDROXYCHLOROQUINE SULFATE	chembl:CHEMBL1690		FALSE	FALSE
TLR7	1	GuideToPharmacologyInteractions	agonist	178101746	RESIQUIMOD	RESIQUIMOD	chembl:CHEMBL383322		FALSE	FALSE
TLR7	1	GuideToPharmacologyInteractions	antagonist	385612195	COMPOUND 10A [PMID: 31283223]				FALSE	FALSE
TLR7	1	ChemblInteractions	agonist	CHEMBL1282	IMIQUIMOD	IMIQUIMOD	chembl:CHEMBL1282		FALSE	FALSE
TLR8	1	GuideToPharmacologyInteractions	agonist	315661111	MOTOLIMOD	MOTOLIMOD	chembl:CHEMBL3301618		FALSE	FALSE
TLR8	1	GuideToPharmacologyInteractions	agonist	348353649	COMPOUND 12P [LARSON ET AL., 2017]				FALSE	FALSE
TLR8	1	GuideToPharmacologyInteractions	inhibitor	354702267	CU-CPT8M				FALSE	FALSE
TLR8	1	GuideToPharmacologyInteractions	agonist	315661345	3M-002				FALSE	FALSE
TLR8	1	GuideToPharmacologyInteractions	agonist	178101746	RESIQUIMOD	RESIQUIMOD	chembl:CHEMBL383322		FALSE	FALSE
TNF	1	ChemblInteractions	inhibitor	CHEMBL2108208	LENERCEPT	LENERCEPT	chembl:CHEMBL2108208		FALSE	FALSE
TNF	1	ChemblInteractions	inhibitor	CHEMBL1201580	ADALIMUMAB	ADALIMUMAB	chembl:CHEMBL1201580		FALSE	FALSE
TNF	1	ChemblInteractions	inhibitor	CHEMBL1201572	ETANERCEPT	ETANERCEPT	chembl:CHEMBL1201572		FALSE	FALSE
TNF	1	ChemblInteractions	inhibitor	CHEMBL1201581	INFLIXIMAB	INFLIXIMAB	chembl:CHEMBL1201581		FALSE	FALSE
TNF	1	ChemblInteractions	inhibitor	CHEMBL2108887	AFELIMOMAB	AFELIMOMAB	chembl:CHEMBL2108887		FALSE	FALSE
TNF	1	ChemblInteractions	inhibitor	CHEMBL1201831	CERTOLIZUMAB PEGOL	CERTOLIZUMAB PEGOL	chembl:CHEMBL1201831		FALSE	FALSE
TNF	1	ChemblInteractions	inhibitor	CHEMBL2109587	AZ-9773	AZ9773	chembl:CHEMBL2109587		FALSE	FALSE
TNF	1	ChemblInteractions	inhibitor	CHEMBL2107911	ONERCEPT	ONERCEPT	chembl:CHEMBL2107911		FALSE	FALSE
TNF	1	ChemblInteractions	inhibitor	CHEMBL2108739	PLACULUMAB	PLACULUMAB	chembl:CHEMBL2108739		FALSE	FALSE
TNF	1	ChemblInteractions	inhibitor	CHEMBL1743054	OZORALIZUMAB	OZORALIZUMAB	chembl:CHEMBL1743054		FALSE	FALSE
TNF	1	TALC	inducer	VADIMEZAN	VADIMEZAN	VADIMEZAN	chembl:CHEMBL71263		FALSE	FALSE
TNF	1	ChemblInteractions	inhibitor	CHEMBL1743057	PEGSUNERCEPT	PEGSUNERCEPT	chembl:CHEMBL1743057		FALSE	FALSE
TNF	1	ChemblInteractions	inhibitor	CHEMBL1201833	GOLIMUMAB	GOLIMUMAB	chembl:CHEMBL1201833		FALSE	FALSE
TNF	1	ChemblInteractions	inhibitor	CHEMBL2108566	NERELIMOMAB	NERELIMOMAB	chembl:CHEMBL2108566		FALSE	FALSE
