# Supplementary material for: RNASeq profiling of COVID19‐infected patients identified an EIF2AK2 inhibitor as a potent SARS‐CoV‐2 antiviral
Source: Clin Transl Med. 2022 Nov 2;12(11):e1098. doi: 10.1002/ctm2.1098 (PMC9627224; doi:10.1002/ctm2.1098)
Supplement: Supplementary file 7 — Supplementary Table 4B.xlsx [file CTM2-12-0-s003.xlsx]

## Sheet: drugGeneInteractions_SARS_CoV2_
Supplementary Table 4B. Most significant differentially expressed genes mapped to existing pharmaceutical agents
Gene	Frequency in Datasets	Interaction Claim Source	Interaction Type	Drug Claim Name	Drug Claim Primary Name	Drug Name	Drug Concept ID	PMIDs	Directly Interacts with SARS-CoV-2	Secondary Interaction with SARS-CoV-2
ATP1A1	2	GuideToPharmacologyInteractions	inhibitor	178103400	ACETYLDIGITOXIN	ACETYLDIGITOXIN	chembl:CHEMBL3545057		FALSE	FALSE
ATP1A1	2	GuideToPharmacologyInteractions	inhibitor	178103412	DESLANOSIDE	DESLANOSIDE	chembl:CHEMBL1614		FALSE	FALSE
ATP1A1	2	ChemblInteractions	inhibitor	CHEMBL3545057	ACETYLDIGITOXIN	ACETYLDIGITOXIN	chembl:CHEMBL3545057		FALSE	FALSE
ATP1A1	2	GuideToPharmacologyInteractions	inhibitor	178103388	DIGITOXIN	DIGITOXIN	chembl:CHEMBL254219		FALSE	FALSE
ATP1A1	2	ChemblInteractions	inhibitor	CHEMBL1614	DESLANOSIDE	DESLANOSIDE	chembl:CHEMBL1614		FALSE	FALSE
ATP1A1	2	ChemblInteractions	inhibitor	CHEMBL254219	DIGITOXIN	DIGITOXIN	chembl:CHEMBL254219		FALSE	FALSE
ATP1A1	2	GuideToPharmacologyInteractions	inhibitor	178101437	DIGOXIN	DIGOXIN	chembl:CHEMBL1751		FALSE	FALSE
ATP1A1	2	ChemblInteractions	inhibitor	CHEMBL1751	DIGOXIN	DIGOXIN	chembl:CHEMBL1751		FALSE	FALSE
TUBA1A	2	ChemblInteractions	inhibitor	CHEMBL289351	FOSBRETABULIN DISODIUM	FOSBRETABULIN DISODIUM	chembl:CHEMBL289351		FALSE	TRUE
TUBA1A	2	ChemblInteractions	inhibitor	CHEMBL538943	VINORELBIN DITARTRATE	VINORELBINE TARTRATE	chembl:CHEMBL538943		FALSE	TRUE
TUBA1A	2	ChemblInteractions	inhibitor	CHEMBL1743082	TRASTUZUMAB EMTANSINE	TRASTUZUMAB EMTANSINE	chembl:CHEMBL1743082		FALSE	TRUE
TUBA1A	2	ChemblInteractions	inhibitor	CHEMBL552212	LEXIBULIN	LEXIBULIN	chembl:CHEMBL552212		FALSE	TRUE
TUBA1A	2	ChemblInteractions	inhibitor	CHEMBL378544	VINBLASTINE SULFATE	VINBLASTINE SULFATE	chembl:CHEMBL378544		FALSE	TRUE
TUBA1A	2	ChemblInteractions	inhibitor	CHEMBL3545252	DOCETAXEL HYDRATE	DOCETAXEL	chembl:CHEMBL3545252		FALSE	TRUE
TUBA1A	2	ChemblInteractions	inhibitor	CHEMBL501867	VINCRISTINE SULFATE	VINCRISTINE SULFATE	chembl:CHEMBL501867		FALSE	TRUE
TUBA1A	2	ChemblInteractions	inhibitor	CHEMBL2103852	CROLIBULIN	CROLIBULIN	chembl:CHEMBL2103852		FALSE	TRUE
TUBA1A	2	ChemblInteractions	inhibitor	CHEMBL107	COLCHICINE	COLCHICINE	chembl:CHEMBL107		FALSE	TRUE
TUBA1A	2	ChemblInteractions	inhibitor	CHEMBL1201748	CABAZITAXEL	CABAZITAXEL	chembl:CHEMBL1201748		FALSE	TRUE
TUBA1A	2	ChemblInteractions	inhibitor	CHEMBL49642	INDIBULIN	INDIBULIN	chembl:CHEMBL49642		FALSE	TRUE
TUBA1A	2	ChemblInteractions	inhibitor	CHEMBL1096380	PLINABULIN	PLINABULIN	chembl:CHEMBL1096380		FALSE	TRUE
TUBA1A	2	ChemblInteractions	inhibitor	CHEMBL2110725	VINFLUNINE	VINFLUNINE	chembl:CHEMBL2110725		FALSE	TRUE
TUBA1A	2	ChemblInteractions	inhibitor	CHEMBL1683544	ERIBULIN MESYLATE	ERIBULIN MESYLATE	chembl:CHEMBL1683544		FALSE	TRUE
TUBA1A	2	ChemblInteractions	inhibitor	CHEMBL1201752	IXABEPILONE	IXABEPILONE	chembl:CHEMBL1201752		FALSE	TRUE
TUBA1A	2	ChemblInteractions	inhibitor	CHEMBL1742994	BRENTUXIMAB VEDOTIN	BRENTUXIMAB VEDOTIN	chembl:CHEMBL1742994		FALSE	TRUE
TUBA1A	2	ChemblInteractions	inhibitor	CHEMBL428647	PACLITAXEL	PACLITAXEL	chembl:CHEMBL428647		FALSE	TRUE
ABCC5	1	GuideToPharmacologyInteractions	inhibitor	178101454	SILDENAFIL	SILDENAFIL	chembl:CHEMBL192		FALSE	FALSE
ABCC5	1	GuideToPharmacologyInteractions	inhibitor	252827486	COMPOUND 2 [PMID: 22380603]				FALSE	FALSE
ACKR3	1	GuideToPharmacologyInteractions	agonist	135652600	TC14012				FALSE	TRUE
ACKR3	1	GuideToPharmacologyInteractions	agonist	135649932	PLERIXAFOR	PLERIXAFOR	chembl:CHEMBL18442		FALSE	TRUE
ACKR3	1	GuideToPharmacologyInteractions	agonist	135651708	CXCL11				FALSE	TRUE
ACKR3	1	GuideToPharmacologyInteractions	agonist	135651881	CXCL12Α				FALSE	TRUE
ADRA2A	1	GuideToPharmacologyInteractions	antagonist	178103815	MIRTAZAPINE	MIRTAZAPINE	chembl:CHEMBL654		FALSE	TRUE
ADRA2A	1	GuideToPharmacologyInteractions	antagonist	135650525	LISURIDE	LISURIDE	chembl:CHEMBL157138		FALSE	TRUE
ADRA2A	1	ChemblInteractions	agonist	CHEMBL459	METHYLDOPA	METHYLDOPA	chembl:CHEMBL459		FALSE	TRUE
ADRA2A	1	ChemblInteractions	antagonist	CHEMBL1201454	ALSEROXYLON	ALSEROXYLON	chembl:CHEMBL1201454		FALSE	TRUE
ADRA2A	1	GuideToPharmacologyInteractions	allosteric modulator	135650351	5-(N,N-HEXAMETHYLENE)-AMILORIDE				FALSE	TRUE
ADRA2A	1	GuideToPharmacologyInteractions	agonist	178103694	APRACLONIDINE	APRACLONIDINE	chembl:CHEMBL647		FALSE	TRUE
ADRA2A	1	GuideToPharmacologyInteractions	antagonist	135652710	RAUWOLSCINE	RAUWOLSCINE	chembl:CHEMBL10347		FALSE	TRUE
ADRA2A	1	GuideToPharmacologyInteractions	antagonist	135651200	[3H]RX821002				FALSE	TRUE
ADRA2A	1	ChemblInteractions	agonist	CHEMBL2106195	DEXMEDETOMIDINE HYDROCHLORIDE	DEXMEDETOMIDINE HYDROCHLORIDE	chembl:CHEMBL2106195		FALSE	TRUE
ADRA2A	1	ChemblInteractions	agonist	CHEMBL1200833	DIPIVEFRIN HYDROCHLORIDE	DIPIVEFRIN HYDROCHLORIDE	chembl:CHEMBL1200833		FALSE	TRUE
ADRA2A	1	GuideToPharmacologyInteractions	antagonist	135652727	YOHIMBINE	YOHIMBINE	chembl:CHEMBL15245		FALSE	TRUE
ADRA2A	1	GuideToPharmacologyInteractions	agonist	363894162	LOFEXIDINE	LOFEXIDINE	chembl:CHEMBL17860		FALSE	TRUE
ADRA2A	1	GuideToPharmacologyInteractions	antagonist	135652667	ATROPINE	ATROPINE	chembl:CHEMBL517712		FALSE	TRUE
ADRA2A	1	ChemblInteractions	agonist	CHEMBL679	EPINEPHRINE	EPINEPHRINE	chembl:CHEMBL679		FALSE	TRUE
ADRA2A	1	GuideToPharmacologyInteractions	antagonist	135651177	[3H]MK-912				FALSE	TRUE
ADRA2A	1	ChemblInteractions	agonist	CHEMBL2103827	DROXIDOPA	DROXIDOPA	chembl:CHEMBL2103827		FALSE	TRUE
ADRA2A	1	GuideToPharmacologyInteractions	antagonist	135650849	PRAZOSIN	PRAZOSIN	chembl:CHEMBL2		FALSE	TRUE
ADRA2A	1	GuideToPharmacologyInteractions	antagonist	135650026	BROMOCRIPTINE	BROMOCRIPTINE	chembl:CHEMBL493		FALSE	TRUE
ADRA2A	1	GuideToPharmacologyInteractions	agonist	178102094	GUANABENZ	GUANABENZ	chembl:CHEMBL420		FALSE	TRUE
ADRA2A	1	GuideToPharmacologyInteractions	antagonist	178103883	TOLAZOLINE	TOLAZOLINE	chembl:CHEMBL770		FALSE	TRUE
ADRA2A	1	GuideToPharmacologyInteractions	antagonist	135650954	RX821002				FALSE	TRUE
ADRA2A	1	ChemblInteractions	agonist	CHEMBL134	CLONIDINE	CLONIDINE	chembl:CHEMBL134		FALSE	TRUE
ADRA2A	1	GuideToPharmacologyInteractions	antagonist	187051764	LURASIDONE	LURASIDONE	chembl:CHEMBL1237021		FALSE	TRUE
ADRA2A	1	ChemblInteractions	agonist	CHEMBL2062257	BRIMONIDINE TARTRATE	BRIMONIDINE TARTRATE	chembl:CHEMBL2062257		FALSE	TRUE
ADRA2A	1	GuideToPharmacologyInteractions	antagonist	135651198	[3H]RAUWOLSCINE				FALSE	TRUE
ADRA2A	1	ChemblInteractions	antagonist	CHEMBL1200873	PHENTOLAMINE MESYLATE	PHENTOLAMINE MESYLATE	chembl:CHEMBL1200873		FALSE	TRUE
ADRA2A	1	ChemblInteractions	agonist	CHEMBL2062265	ERGOTAMINE TARTRATE				FALSE	TRUE
ADRA2A	1	ChemblInteractions	agonist	CHEMBL2106710	FADOLMIDINE HYDROCHLORIDE	FADOLMIDINE HYDROCHLORIDE	chembl:CHEMBL2106710		FALSE	TRUE
ADRA2A	1	ChemblInteractions	agonist	CHEMBL1706	NAPHAZOLINE HYDROCHLORIDE	NAPHAZOLINE HYDROCHLORIDE	chembl:CHEMBL1706		FALSE	TRUE
ADRA2A	1	ChemblInteractions	agonist	CHEMBL1200705	HYDROXYAMPHETAMINE HYDROBROMIDE	HYDROXYAMPHETAMINE HYDROBROMIDE	chembl:CHEMBL1200705		FALSE	TRUE
ADRA2A	1	ChemblInteractions	agonist	CHEMBL1200432	METHYLDOPATE HYDROCHLORIDE	METHYLDOPATE HYDROCHLORIDE	chembl:CHEMBL1200432		FALSE	TRUE
ADRA2A	1	GuideToPharmacologyInteractions	allosteric modulator	178101005	ETHYLISOPROPYLAMILORIDE				FALSE	TRUE
ADRA2A	1	GuideToPharmacologyInteractions	agonist	135651527	(-)-NORADRENALINE				FALSE	TRUE
ADRA2A	1	GuideToPharmacologyInteractions	agonist	135650809	PERGOLIDE	PERGOLIDE	chembl:CHEMBL531		FALSE	TRUE
ADRA2A	1	ChemblInteractions	antagonist	CHEMBL2107339	ESMIRTAZAPINE MALEATE	ESMIRTAZAPINE MALEATE	chembl:CHEMBL2107339		FALSE	TRUE
ADRA2A	1	ChemblInteractions	antagonist	CHEMBL2311030	ERGOLOID MESYLATES	ERGOLOID MESYLATES	chembl:CHEMBL2311030		FALSE	TRUE
ADRA2A	1	ChemblInteractions	antagonist	CHEMBL3559672	RAUWOLFIA SERPENTINA	RAUWOLFIA SERPENTINA	chembl:CHEMBL3559672		FALSE	TRUE
ADRA2A	1	GuideToPharmacologyInteractions	agonist	135650174	DEXMEDETOMIDINE	DEXMEDETOMIDINE	chembl:CHEMBL778		FALSE	TRUE
ADRA2A	1	GuideToPharmacologyInteractions	antagonist	135652674	CABERGOLINE	CABERGOLINE	chembl:CHEMBL1201087		FALSE	TRUE
ADRA2A	1	GuideToPharmacologyInteractions	agonist	135650112	CLONIDINE	CLONIDINE	chembl:CHEMBL134		FALSE	TRUE
ADRA2A	1	GuideToPharmacologyInteractions	antagonist	135650088	CHLORPROMAZINE	CHLORPROMAZINE	chembl:CHEMBL71		FALSE	TRUE
ADRA2A	1	ChemblInteractions	agonist	CHEMBL1356607	NORADRENALINE	NOREPINEPHRINE BITARTRATE	chembl:CHEMBL1434513		FALSE	TRUE
ADRA2A	1	ChemblInteractions	agonist	CHEMBL677	LEVONORDEFRIN	LEVONORDEFRIN	chembl:CHEMBL677		FALSE	TRUE
ADRA2A	1	ChemblInteractions	antagonist	CHEMBL1200323	LABETALOL HYDROCHLORIDE	LABETALOL HYDROCHLORIDE	chembl:CHEMBL1200323		FALSE	TRUE
ADRA2A	1	GuideToPharmacologyInteractions	antagonist	135651066	SPIROXATRINE	SPIROXATRINE	chembl:CHEMBL300555		FALSE	TRUE
ADRA2A	1	GuideToPharmacologyInteractions	agonist	135649950	APOMORPHINE	APOMORPHINE	chembl:CHEMBL53		FALSE	TRUE
ADRA2A	1	GuideToPharmacologyInteractions	agonist	135650022	BRIMONIDINE	BRIMONIDINE	chembl:CHEMBL844		FALSE	TRUE
ADRA2A	1	GuideToPharmacologyInteractions	antagonist	135651323	WB 4101				FALSE	TRUE
ADRA2A	1	GuideToPharmacologyInteractions	antagonist	135652306	MUSCARINIC TOXIN 3				FALSE	TRUE
ADRA2A	1	ChemblInteractions	antagonist	CHEMBL1689	TOLAZOLINE HYDROCHLORIDE	TOLAZOLINE HYDROCHLORIDE	chembl:CHEMBL1689		FALSE	TRUE
ADRA2A	1	ChemblInteractions	agonist	CHEMBL1200379	APRACLONIDINE HYDROCHLORIDE	APRACLONIDINE HYDROCHLORIDE	chembl:CHEMBL1200379		FALSE	TRUE
ADRA2A	1	GuideToPharmacologyInteractions	agonist	135650327	GUANFACINE	GUANFACINE	chembl:CHEMBL862		FALSE	TRUE
ADRA2A	1	GuideToPharmacologyInteractions	agonist	135651335	XYLAZINE	XYLAZINE	chembl:CHEMBL297362		FALSE	TRUE
ADRA2A	1	ChemblInteractions	agonist	CHEMBL1200413	TETRAHYDROZOLINE HYDROCHLORIDE	TETRAHYDROZOLINE HYDROCHLORIDE	chembl:CHEMBL1200413		FALSE	TRUE
ADRA2A	1	ChemblInteractions	antagonist	CHEMBL654	MIRTAZAPINE	MIRTAZAPINE	chembl:CHEMBL654		FALSE	TRUE
ADRA2A	1	ChemblInteractions	agonist	CHEMBL1200791	OXYMETAZOLINE HYDROCHLORIDE	OXYMETAZOLINE HYDROCHLORIDE	chembl:CHEMBL1200791		FALSE	TRUE
ADRA2A	1	ChemblInteractions	agonist	CHEMBL1200996	MEPHENTERMINE SULFATE	MEPHENTERMINE SULFATE	chembl:CHEMBL1200996		FALSE	TRUE
ADRA2A	1	GuideToPharmacologyInteractions	agonist	135651430	(-)-ADRENALINE				FALSE	TRUE
ADRA2A	1	ChemblInteractions	agonist	CHEMBL1200560	GUANABENZ ACETATE	GUANABENZ ACETATE	chembl:CHEMBL1200560		FALSE	TRUE
ADRA2A	1	GuideToPharmacologyInteractions	antagonist	135650818	PHENTOLAMINE	PHENTOLAMINE	chembl:CHEMBL597		FALSE	TRUE
ADRA2A	1	ChemblInteractions	agonist	CHEMBL1200494	GUANFACINE HYDROCHLORIDE	GUANFACINE HYDROCHLORIDE	chembl:CHEMBL1200494		FALSE	TRUE
ADRA2A	1	ChemblInteractions	agonist	CHEMBL1256958	EPINEPHRINE BITARTRATE	EPINEPHRINE BITARTRATE	chembl:CHEMBL1256958		FALSE	TRUE
ADRA2A	1	GuideToPharmacologyInteractions	agonist	135650785	OXYMETAZOLINE	OXYMETAZOLINE	chembl:CHEMBL762		FALSE	TRUE
ADRA2A	1	ChemblInteractions	antagonist	CHEMBL1200787	PHENOXYBENZAMINE HYDROCHLORIDE	PHENOXYBENZAMINE HYDROCHLORIDE	chembl:CHEMBL1200787		FALSE	TRUE
ADRA2A	1	GuideToPharmacologyInteractions	antagonist	135650025	BRL 44408				FALSE	TRUE
ADRA2A	1	ChemblInteractions	agonist	CHEMBL1705	CLONIDINE HYDROCHLORIDE	CLONIDINE HYDROCHLORIDE	chembl:CHEMBL1705		FALSE	TRUE
ADRA2A	1	ChemblInteractions	agonist	CHEMBL1200329	TIZANIDINE HYDROCHLORIDE	TIZANIDINE HYDROCHLORIDE	chembl:CHEMBL1200329		FALSE	TRUE
ADRA2A	1	GuideToPharmacologyInteractions	antagonist	135649952	ARC-239	chembl:CHEMBL362051	chembl:CHEMBL362051		FALSE	TRUE
ADRA2A	1	GuideToPharmacologyInteractions	antagonist	135650833	PIRIBEDIL	PIRIBEDIL	chembl:CHEMBL1371770		FALSE	TRUE
ADRA2A	1	GuideToPharmacologyInteractions	antagonist	135651246	TERGURIDE	TERGURIDE	chembl:CHEMBL73151		FALSE	TRUE
ADRB1	1	GuideToPharmacologyInteractions	agonist	135651526	NORADRENALINE	NOREPINEPHRINE BITARTRATE	chembl:CHEMBL1434513		FALSE	TRUE
ADRB1	1	ChemblInteractions	antagonist	CHEMBL1200745	OXPRENOLOL HYDROCHLORIDE	OXPRENOLOL HYDROCHLORIDE	chembl:CHEMBL1200745		FALSE	TRUE
ADRB1	1	ChemblInteractions	antagonist	CHEMBL1200837	LEVOBETAXOLOL HYDROCHLORIDE	LEVOBETAXOLOL HYDROCHLORIDE	chembl:CHEMBL1200837		FALSE	TRUE
ADRB1	1	ChemblInteractions	agonist	CHEMBL2103827	DROXIDOPA	DROXIDOPA	chembl:CHEMBL2103827		FALSE	TRUE
ADRB1	1	GuideToPharmacologyInteractions	agonist	135651527	(-)-NORADRENALINE				FALSE	TRUE
ADRB1	1	ChemblInteractions	antagonist	CHEMBL1700	SOTALOL HYDROCHLORIDE	SOTALOL HYDROCHLORIDE	chembl:CHEMBL1700		FALSE	TRUE
ADRB1	1	GuideToPharmacologyInteractions	antagonist	135650344	H87/07				FALSE	TRUE
ADRB1	1	ChemblInteractions	antagonist	CHEMBL1200898	METOPROLOL FUMARATE				FALSE	TRUE
ADRB1	1	ChemblInteractions	agonist	CHEMBL1711	ISOPROTERENOL HYDROCHLORIDE	ISOPROTERENOL HYDROCHLORIDE	chembl:CHEMBL1711		FALSE	TRUE
ADRB1	1	GuideToPharmacologyInteractions	antagonist	135650529	LK 204-545				FALSE	TRUE
ADRB1	1	ChemblInteractions	partial agonist	CHEMBL500	PINDOLOL	PINDOLOL	chembl:CHEMBL500		FALSE	TRUE
ADRB1	1	GuideToPharmacologyInteractions	antagonist	135650095	CICLOPROLOL	CICLOPROLOL	chembl:CHEMBL2110772		FALSE	TRUE
ADRB1	1	ChemblInteractions	antagonist	CHEMBL2012520	LY377604	LY377604	chembl:CHEMBL2012520		FALSE	TRUE
ADRB1	1	GuideToPharmacologyInteractions	agonist,antagonist	135651142	[3H](-)CGP 12177				FALSE	TRUE
ADRB1	1	ChemblInteractions	antagonist	CHEMBL1200947	METIPRANOLOL HYDROCHLORIDE	METIPRANOLOL HYDROCHLORIDE	chembl:CHEMBL1200947		FALSE	TRUE
ADRB1	1	GuideToPharmacologyInteractions	antagonist	135650856	PROPAFENONE	PROPAFENONE	chembl:CHEMBL631		FALSE	TRUE
ADRB1	1	ChemblInteractions	agonist	CHEMBL1200418	DOBUTAMINE HYDROCHLORIDE	DOBUTAMINE HYDROCHLORIDE	chembl:CHEMBL1200418		FALSE	TRUE
ADRB1	1	GuideToPharmacologyInteractions	agonist	318164845	ABEDITEROL	ABEDITEROL	chembl:CHEMBL3039530		FALSE	TRUE
ADRB1	1	ChemblInteractions	antagonist	CHEMBL1200813	ACEBUTOLOL HYDROCHLORIDE	ACEBUTOLOL HYDROCHLORIDE	chembl:CHEMBL1200813		FALSE	TRUE
ADRB1	1	GuideToPharmacologyInteractions	antagonist	135650066	CGP 20712A				FALSE	TRUE
ADRB1	1	ChemblInteractions	antagonist	CHEMBL1200870	TIMOLOL MALEATE	TIMOLOL MALEATE	chembl:CHEMBL1200870		FALSE	TRUE
ADRB1	1	GuideToPharmacologyInteractions	antagonist	178103870	SOTALOL	SOTALOL	chembl:CHEMBL471		FALSE	TRUE
ADRB1	1	ChemblInteractions	agonist	CHEMBL1200447	ISOPROTERENOL SULFATE				FALSE	TRUE
ADRB1	1	GuideToPharmacologyInteractions	antagonist	135650859	(-)-PROPRANOLOL				FALSE	TRUE
ADRB1	1	GuideToPharmacologyInteractions	agonist	178102207	(-)-RO 363				FALSE	TRUE
ADRB1	1	GuideToPharmacologyInteractions	agonist	135650199	DOBUTAMINE	DOBUTAMINE	chembl:CHEMBL926		FALSE	TRUE
ADRB1	1	GuideToPharmacologyInteractions	antagonist	135650846	PRACTOLOL	PRACTOLOL	chembl:CHEMBL6995		FALSE	TRUE
ADRB1	1	GuideToPharmacologyInteractions	antagonist	249565715	LEVOBETAXOLOL	LEVOBETAXOLOL	chembl:CHEMBL1201274		FALSE	TRUE
ADRB1	1	GuideToPharmacologyInteractions	antagonist	135650678	NADOLOL	NADOLOL	chembl:CHEMBL649		FALSE	TRUE
ADRB1	1	ChemblInteractions	antagonist	CHEMBL723	CARVEDILOL	CARVEDILOL	chembl:CHEMBL723		FALSE	TRUE
ADRB1	1	GuideToPharmacologyInteractions	antagonist	135650718	NIHP				FALSE	TRUE
ADRB1	1	GuideToPharmacologyInteractions	antagonist	135650057	CARVEDILOL	CARVEDILOL	chembl:CHEMBL723		FALSE	TRUE
ADRB1	1	GuideToPharmacologyInteractions	agonist	329968451	SOLABEGRON	SOLABEGRON	chembl:CHEMBL208427		FALSE	TRUE
ADRB1	1	ChemblInteractions	antagonist	CHEMBL1200363	PENBUTOLOL SULFATE	PENBUTOLOL SULFATE	chembl:CHEMBL1200363		FALSE	TRUE
ADRB1	1	GuideToPharmacologyInteractions	agonist	135651330	XAMOTEROL	XAMOTEROL	chembl:CHEMBL75753		FALSE	TRUE
ADRB1	1	ChemblInteractions	antagonist	CHEMBL24	ATENOLOL	ATENOLOL	chembl:CHEMBL24		FALSE	TRUE
ADRB1	1	GuideToPharmacologyInteractions	antagonist	135650599	METOPROLOL	METOPROLOL	chembl:CHEMBL13		FALSE	TRUE
ADRB1	1	GuideToPharmacologyInteractions	antagonist	135650033	BUPRANOLOL	BUPRANOLOL	chembl:CHEMBL305380		FALSE	TRUE
ADRB1	1	ChemblInteractions	agonist	CHEMBL1200996	MEPHENTERMINE SULFATE	MEPHENTERMINE SULFATE	chembl:CHEMBL1200996		FALSE	TRUE
ADRB1	1	ChemblInteractions	antagonist	CHEMBL1671	PROPRANOLOL HYDROCHLORIDE	PROPRANOLOL HYDROCHLORIDE	chembl:CHEMBL1671		FALSE	TRUE
ADRB1	1	ChemblInteractions	agonist	CHEMBL1200833	DIPIVEFRIN HYDROCHLORIDE	DIPIVEFRIN HYDROCHLORIDE	chembl:CHEMBL1200833		FALSE	TRUE
ADRB1	1	GuideToPharmacologyInteractions	agonist	135650167	DENOPAMINE	DENOPAMINE	chembl:CHEMBL493682		FALSE	TRUE
ADRB1	1	ChemblInteractions	antagonist	CHEMBL1201177	LEVOBUNOLOL HYDROCHLORIDE	LEVOBUNOLOL HYDROCHLORIDE	chembl:CHEMBL1201177		FALSE	TRUE
ADRB1	1	ChemblInteractions	antagonist	CHEMBL1201731	NEBIVOLOL HYDROCHLORIDE	NEBIVOLOL HYDROCHLORIDE	chembl:CHEMBL1201731		FALSE	TRUE
ADRB1	1	ChemblInteractions	antagonist	CHEMBL1201063	PROPAFENONE HYDROCHLORIDE	PROPAFENONE HYDROCHLORIDE	chembl:CHEMBL1201063		FALSE	TRUE
ADRB1	1	GuideToPharmacologyInteractions	agonist,antagonist	135650065	CGP 12177				FALSE	TRUE
ADRB1	1	ChemblInteractions	antagonist	CHEMBL1256957	METOPROLOL TARTRATE				FALSE	TRUE
ADRB1	1	GuideToPharmacologyInteractions	antagonist	135651111	[125I](-)ICYP				FALSE	TRUE
ADRB1	1	GuideToPharmacologyInteractions	antagonist	135649971	ATENOLOL	ATENOLOL	chembl:CHEMBL24		FALSE	TRUE
ADRB1	1	GuideToPharmacologyInteractions	antagonist	135649987	BETAXOLOL	BETAXOLOL	chembl:CHEMBL423		FALSE	TRUE
ADRB1	1	GuideToPharmacologyInteractions	agonist	187051758	INDACATEROL	INDACATEROL	chembl:CHEMBL1095777		FALSE	TRUE
ADRB1	1	GuideToPharmacologyInteractions	agonist	135651547	(±)-ADRENALINE				FALSE	TRUE
ADRB1	1	ChemblInteractions	agonist	CHEMBL679	EPINEPHRINE	EPINEPHRINE	chembl:CHEMBL679		FALSE	TRUE
ADRB1	1	ChemblInteractions	agonist	CHEMBL1256958	EPINEPHRINE BITARTRATE	EPINEPHRINE BITARTRATE	chembl:CHEMBL1256958		FALSE	TRUE
ADRB1	1	GuideToPharmacologyInteractions	agonist	178104017	MIRABEGRON	MIRABEGRON	chembl:CHEMBL2095212		FALSE	TRUE
ADRB1	1	GuideToPharmacologyInteractions	antagonist	135650031	LEVOBUNOLOL	LEVOBUNOLOL	chembl:CHEMBL1201237		FALSE	TRUE
ADRB1	1	GuideToPharmacologyInteractions	antagonist	135650720	NIP				FALSE	TRUE
ADRB1	1	GuideToPharmacologyInteractions	agonist	135651221	T-0509				FALSE	TRUE
ADRB1	1	ChemblInteractions	antagonist	CHEMBL1200323	LABETALOL HYDROCHLORIDE	LABETALOL HYDROCHLORIDE	chembl:CHEMBL1200323		FALSE	TRUE
ADRB1	1	ChemblInteractions	agonist	CHEMBL1200705	HYDROXYAMPHETAMINE HYDROBROMIDE	HYDROXYAMPHETAMINE HYDROBROMIDE	chembl:CHEMBL1200705		FALSE	TRUE
ADRB1	1	ChemblInteractions	antagonist	CHEMBL1201115	ESMOLOL HYDROCHLORIDE	ESMOLOL HYDROCHLORIDE	chembl:CHEMBL1201115		FALSE	TRUE
ADRB1	1	ChemblInteractions	antagonist	CHEMBL499	TIMOLOL	TIMOLOL	chembl:CHEMBL499		FALSE	TRUE
ADRB1	1	ChemblInteractions	antagonist	CHEMBL649	NADOLOL	NADOLOL	chembl:CHEMBL649		FALSE	TRUE
ADRB1	1	GuideToPharmacologyInteractions	agonist	187051782	ARFORMOTEROL	ARFORMOTEROL	chembl:CHEMBL1363		FALSE	TRUE
ADRB1	1	GuideToPharmacologyInteractions	agonist	135650827	PINDOLOL	PINDOLOL	chembl:CHEMBL500		FALSE	TRUE
ADRB1	1	GuideToPharmacologyInteractions	agonist	135650853	PRENALTEROL	PRENALTEROL	chembl:CHEMBL1160714		FALSE	TRUE
ADRB1	1	GuideToPharmacologyInteractions	antagonist	135651110	[125I]ICYP				FALSE	TRUE
ADRB1	1	GuideToPharmacologyInteractions	agonist	135650431	ISOPRENALINE	ISOPROTERENOL	chembl:CHEMBL434		FALSE	TRUE
ADRB1	1	ChemblInteractions	agonist	CHEMBL1356607	NORADRENALINE	NOREPINEPHRINE BITARTRATE	chembl:CHEMBL1434513		FALSE	TRUE
ADRB1	1	ChemblInteractions	antagonist	CHEMBL1201167	CARVEDILOL PHOSPHATE	CARVEDILOL PHOSPHATE	chembl:CHEMBL1201167		FALSE	TRUE
ADRB1	1	GuideToPharmacologyInteractions	antagonist	135651082	SR59230A				FALSE	TRUE
ADRB1	1	ChemblInteractions	antagonist	CHEMBL1200337	METOPROLOL SUCCINATE	METOPROLOL SUCCINATE	chembl:CHEMBL1200337		FALSE	TRUE
ADRB1	1	GuideToPharmacologyInteractions	antagonist	178103684	ACEBUTOLOL	ACEBUTOLOL	chembl:CHEMBL642		FALSE	TRUE
ADRB1	1	GuideToPharmacologyInteractions	antagonist	178103782	LABETALOL	LABETALOL	chembl:CHEMBL429		FALSE	TRUE
ADRB1	1	ChemblInteractions	agonist	CHEMBL1557	DOPAMINE HYDROCHLORIDE	DOPAMINE HYDROCHLORIDE	chembl:CHEMBL1557		FALSE	TRUE
ADRB1	1	GuideToPharmacologyInteractions	agonist	135651430	(-)-ADRENALINE				FALSE	TRUE
ADRB1	1	ChemblInteractions	antagonist	CHEMBL1200708	BISOPROLOL FUMARATE	BISOPROLOL FUMARATE	chembl:CHEMBL1200708		FALSE	TRUE
ADRB1	1	ChemblInteractions	antagonist	CHEMBL1691	BETAXOLOL HYDROCHLORIDE	BETAXOLOL HYDROCHLORIDE	chembl:CHEMBL1691		FALSE	TRUE
ADRB1	1	ChemblInteractions	antagonist	CHEMBL1201002	CARTEOLOL HYDROCHLORIDE	CARTEOLOL HYDROCHLORIDE	chembl:CHEMBL1201002		FALSE	TRUE
ADRB1	1	GuideToPharmacologyInteractions	antagonist	178103753	ESMOLOL	ESMOLOL	chembl:CHEMBL768		FALSE	TRUE
ADRB2	1	ChemblInteractions	agonist	CHEMBL3039530	ABEDITEROL	ABEDITEROL	chembl:CHEMBL3039530		FALSE	TRUE
ADRB2	1	ChemblInteractions	antagonist	CHEMBL1201063	PROPAFENONE HYDROCHLORIDE	PROPAFENONE HYDROCHLORIDE	chembl:CHEMBL1201063		FALSE	TRUE
ADRB2	1	GuideToPharmacologyInteractions	agonist	135650977	SALBUTAMOL	ALBUTEROL	chembl:CHEMBL714		FALSE	TRUE
ADRB2	1	GuideToPharmacologyInteractions	antagonist	249565715	LEVOBETAXOLOL	LEVOBETAXOLOL	chembl:CHEMBL1201274		FALSE	TRUE
ADRB2	1	ChemblInteractions	antagonist	CHEMBL1200745	OXPRENOLOL HYDROCHLORIDE	OXPRENOLOL HYDROCHLORIDE	chembl:CHEMBL1200745		FALSE	TRUE
ADRB2	1	GuideToPharmacologyInteractions	antagonist	135650367	ICI 118551				FALSE	TRUE
ADRB2	1	GuideToPharmacologyInteractions	antagonist	135651082	SR59230A				FALSE	TRUE
ADRB2	1	ChemblInteractions	antagonist	CHEMBL1201115	ESMOLOL HYDROCHLORIDE	ESMOLOL HYDROCHLORIDE	chembl:CHEMBL1201115		FALSE	TRUE
ADRB2	1	ChemblInteractions	agonist	CHEMBL2303638	FORMOTEROL FUMARATE DIHYDRATE				FALSE	TRUE
ADRB2	1	GuideToPharmacologyInteractions	agonist	178104017	MIRABEGRON	MIRABEGRON	chembl:CHEMBL2095212		FALSE	TRUE
ADRB2	1	GuideToPharmacologyInteractions	antagonist	135650529	LK 204-545				FALSE	TRUE
ADRB2	1	ChemblInteractions	antagonist	CHEMBL1201177	LEVOBUNOLOL HYDROCHLORIDE	LEVOBUNOLOL HYDROCHLORIDE	chembl:CHEMBL1201177		FALSE	TRUE
ADRB2	1	ChemblInteractions	agonist	CHEMBL1160544	TERBUTALINE SULFATE	TERBUTALINE SULFATE	chembl:CHEMBL1160544		FALSE	TRUE
ADRB2	1	ChemblInteractions	agonist	CHEMBL2103827	DROXIDOPA	DROXIDOPA	chembl:CHEMBL2103827		FALSE	TRUE
ADRB2	1	GuideToPharmacologyInteractions	allosteric modulator	135652747	ZN2+				FALSE	TRUE
ADRB2	1	ChemblInteractions	agonist	CHEMBL679	EPINEPHRINE	EPINEPHRINE	chembl:CHEMBL679		FALSE	TRUE
ADRB2	1	ChemblInteractions	agonist	CHEMBL1940832	MILVETEROL	MILVETEROL	chembl:CHEMBL1940832		FALSE	TRUE
ADRB2	1	GuideToPharmacologyInteractions	antagonist	135651263	TIMOLOL	TIMOLOL	chembl:CHEMBL499		FALSE	TRUE
ADRB2	1	ChemblInteractions	antagonist	CHEMBL2012520	LY377604	LY377604	chembl:CHEMBL2012520		FALSE	TRUE
ADRB2	1	ChemblInteractions	antagonist	CHEMBL1201167	CARVEDILOL PHOSPHATE	CARVEDILOL PHOSPHATE	chembl:CHEMBL1201167		FALSE	TRUE
ADRB2	1	ChemblInteractions	antagonist	CHEMBL649	NADOLOL	NADOLOL	chembl:CHEMBL649		FALSE	TRUE
ADRB2	1	ChemblInteractions	agonist	CHEMBL1201160	RITODRINE HYDROCHLORIDE	RITODRINE HYDROCHLORIDE	chembl:CHEMBL1201160		FALSE	TRUE
ADRB2	1	GuideToPharmacologyInteractions	agonist	135651526	NORADRENALINE	NOREPINEPHRINE BITARTRATE	chembl:CHEMBL1434513		FALSE	TRUE
ADRB2	1	ChemblInteractions	agonist	CHEMBL1951071	ARFORMOTEROL TARTRATE	ARFORMOTEROL TARTRATE	chembl:CHEMBL1951071		FALSE	TRUE
ADRB2	1	GuideToPharmacologyInteractions	agonist	135651244	TERBUTALINE	TERBUTALINE	chembl:CHEMBL1760		FALSE	TRUE
ADRB2	1	ChemblInteractions	agonist	CHEMBL3039518	BATEFENTEROL	BATEFENTEROL	chembl:CHEMBL3039518		FALSE	TRUE
ADRB2	1	GuideToPharmacologyInteractions	antagonist	135650057	CARVEDILOL	CARVEDILOL	chembl:CHEMBL723		FALSE	TRUE
ADRB2	1	ChemblInteractions	antagonist	CHEMBL1200363	PENBUTOLOL SULFATE	PENBUTOLOL SULFATE	chembl:CHEMBL1200363		FALSE	TRUE
ADRB2	1	GuideToPharmacologyInteractions	antagonist	135649971	ATENOLOL	ATENOLOL	chembl:CHEMBL24		FALSE	TRUE
ADRB2	1	GuideToPharmacologyInteractions	agonist	187051758	INDACATEROL	INDACATEROL	chembl:CHEMBL1095777		FALSE	TRUE
ADRB2	1	GuideToPharmacologyInteractions	agonist	135650978	SALMETEROL	SALMETEROL	chembl:CHEMBL1263		FALSE	TRUE
ADRB2	1	GuideToPharmacologyInteractions	agonist	135650257	FENOTEROL	FENOTEROL	chembl:CHEMBL32800		FALSE	TRUE
ADRB2	1	GuideToPharmacologyInteractions	agonist	135651527	(-)-NORADRENALINE				FALSE	TRUE
ADRB2	1	ChemblInteractions	agonist	CHEMBL1084172	VILANTEROL TRIFENATATE	VILANTEROL TRIFENATATE	chembl:CHEMBL1084172		FALSE	TRUE
ADRB2	1	ChemblInteractions	agonist	CHEMBL1356607	NORADRENALINE	NOREPINEPHRINE BITARTRATE	chembl:CHEMBL1434513		FALSE	TRUE
ADRB2	1	ChemblInteractions	antagonist	CHEMBL1700	SOTALOL HYDROCHLORIDE	SOTALOL HYDROCHLORIDE	chembl:CHEMBL1700		FALSE	TRUE
ADRB2	1	GuideToPharmacologyInteractions	antagonist	135651110	[125I]ICYP				FALSE	TRUE
ADRB2	1	ChemblInteractions	agonist	CHEMBL3545087	GSK159802	GSK159802	chembl:CHEMBL3545087		FALSE	TRUE
ADRB2	1	ChemblInteractions	agonist	CHEMBL1789842	INDACATEROL MALEATE	INDACATEROL MALEATE	chembl:CHEMBL1789842		FALSE	TRUE
ADRB2	1	GuideToPharmacologyInteractions	antagonist	178103782	LABETALOL	LABETALOL	chembl:CHEMBL429		FALSE	TRUE
ADRB2	1	ChemblInteractions	agonist	CHEMBL1200920	ISOETHARINE HYDROCHLORIDE	ISOETHARINE HYDROCHLORIDE	chembl:CHEMBL1200920		FALSE	TRUE
ADRB2	1	GuideToPharmacologyInteractions	agonist	178103824	ORCIPRENALINE	METAPROTERENOL	chembl:CHEMBL776		FALSE	TRUE
ADRB2	1	ChemblInteractions	agonist	CHEMBL1200833	DIPIVEFRIN HYDROCHLORIDE	DIPIVEFRIN HYDROCHLORIDE	chembl:CHEMBL1200833		FALSE	TRUE
ADRB2	1	GuideToPharmacologyInteractions	agonist	135650234	EPHEDRINE	EPHEDRINE	chembl:CHEMBL211456		FALSE	TRUE
ADRB2	1	GuideToPharmacologyInteractions	antagonist	135650033	BUPRANOLOL	BUPRANOLOL	chembl:CHEMBL305380		FALSE	TRUE
ADRB2	1	GuideToPharmacologyInteractions	antagonist	178103870	SOTALOL	SOTALOL	chembl:CHEMBL471		FALSE	TRUE
ADRB2	1	ChemblInteractions	antagonist	CHEMBL1200323	LABETALOL HYDROCHLORIDE	LABETALOL HYDROCHLORIDE	chembl:CHEMBL1200323		FALSE	TRUE
ADRB2	1	ChemblInteractions	partial agonist	CHEMBL500	PINDOLOL	PINDOLOL	chembl:CHEMBL500		FALSE	TRUE
ADRB2	1	ChemblInteractions	agonist	CHEMBL1200444	PIRBUTEROL ACETATE	PIRBUTEROL ACETATE	chembl:CHEMBL1200444		FALSE	TRUE
ADRB2	1	GuideToPharmacologyInteractions	agonist	187051782	ARFORMOTEROL	ARFORMOTEROL	chembl:CHEMBL1363		FALSE	TRUE
ADRB2	1	GuideToPharmacologyInteractions	agonist	187051844	OLODATEROL	OLODATEROL	chembl:CHEMBL605846		FALSE	TRUE
ADRB2	1	ChemblInteractions	agonist	CHEMBL1200405	BITOLTEROL MESYLATE	BITOLTEROL MESYLATE	chembl:CHEMBL1200405		FALSE	TRUE
ADRB2	1	GuideToPharmacologyInteractions	agonist	178102045	[3H]CGP12177				FALSE	TRUE
ADRB2	1	GuideToPharmacologyInteractions	agonist	329968451	SOLABEGRON	SOLABEGRON	chembl:CHEMBL208427		FALSE	TRUE
ADRB2	1	ChemblInteractions	agonist	CHEMBL1711	ISOPROTERENOL HYDROCHLORIDE	ISOPROTERENOL HYDROCHLORIDE	chembl:CHEMBL1711		FALSE	TRUE
ADRB2	1	ChemblInteractions	agonist	CHEMBL1200996	MEPHENTERMINE SULFATE	MEPHENTERMINE SULFATE	chembl:CHEMBL1200996		FALSE	TRUE
ADRB2	1	ChemblInteractions	antagonist	CHEMBL1201002	CARTEOLOL HYDROCHLORIDE	CARTEOLOL HYDROCHLORIDE	chembl:CHEMBL1201002		FALSE	TRUE
ADRB2	1	GuideToPharmacologyInteractions	antagonist	135650678	NADOLOL	NADOLOL	chembl:CHEMBL649		FALSE	TRUE
ADRB2	1	ChemblInteractions	agonist	CHEMBL1201061	LEVALBUTEROL HYDROCHLORIDE	LEVALBUTEROL HYDROCHLORIDE	chembl:CHEMBL1201061		FALSE	TRUE
ADRB2	1	ChemblInteractions	antagonist	CHEMBL723	CARVEDILOL	CARVEDILOL	chembl:CHEMBL723		FALSE	TRUE
ADRB2	1	GuideToPharmacologyInteractions	antagonist	135650095	CICLOPROLOL	CICLOPROLOL	chembl:CHEMBL2110772		FALSE	TRUE
ADRB2	1	GuideToPharmacologyInteractions	antagonist	135650856	PROPAFENONE	PROPAFENONE	chembl:CHEMBL631		FALSE	TRUE
ADRB2	1	ChemblInteractions	agonist	CHEMBL1201026	ALBUTEROL SULFATE	ALBUTEROL SULFATE	chembl:CHEMBL1201026		FALSE	TRUE
ADRB2	1	ChemblInteractions	agonist	CHEMBL1256958	EPINEPHRINE BITARTRATE	EPINEPHRINE BITARTRATE	chembl:CHEMBL1256958		FALSE	TRUE
ADRB2	1	ChemblInteractions	agonist	CHEMBL3545103	AZD3199	AZD3199	chembl:CHEMBL3545103		FALSE	TRUE
ADRB2	1	GuideToPharmacologyInteractions	agonist	135650827	PINDOLOL	PINDOLOL	chembl:CHEMBL500		FALSE	TRUE
ADRB2	1	ChemblInteractions	agonist	CHEMBL1200893	PROTOKYLOL HYDROCHLORIDE	PROTOKYLOL HYDROCHLORIDE	chembl:CHEMBL1200893		FALSE	TRUE
ADRB2	1	GuideToPharmacologyInteractions	agonist	354702288	LEVOSALBUTAMOL	LEVOSALBUTAMOL	chembl:CHEMBL1002		FALSE	TRUE
ADRB2	1	ChemblInteractions	agonist	CHEMBL2062258	LEVALBUTEROL TARTRATE				FALSE	TRUE
ADRB2	1	GuideToPharmacologyInteractions	antagonist	135650720	NIP				FALSE	TRUE
ADRB2	1	ChemblInteractions	agonist	CHEMBL2105743	OLODATEROL HYDROCHLORIDE	OLODATEROL HYDROCHLORIDE	chembl:CHEMBL2105743		FALSE	TRUE
ADRB2	1	GuideToPharmacologyInteractions	antagonist	135650054	CARAZOLOL	CARAZOLOL	chembl:CHEMBL324665		FALSE	TRUE
ADRB2	1	ChemblInteractions	agonist	CHEMBL714	ALBUTEROL	ALBUTEROL	chembl:CHEMBL714		FALSE	TRUE
ADRB2	1	GuideToPharmacologyInteractions	antagonist	135650031	LEVOBUNOLOL	LEVOBUNOLOL	chembl:CHEMBL1201237		FALSE	TRUE
ADRB2	1	ChemblInteractions	antagonist	CHEMBL499	TIMOLOL	TIMOLOL	chembl:CHEMBL499		FALSE	TRUE
ADRB2	1	ChemblInteractions	agonist	CHEMBL3545272	LAS190792	LAS190792	chembl:CHEMBL3545272		FALSE	TRUE
ADRB2	1	GuideToPharmacologyInteractions	antagonist	135650718	NIHP				FALSE	TRUE
ADRB2	1	ChemblInteractions	agonist	CHEMBL1201153	ISOETHARINE MESYLATE	ISOETHARINE MESYLATE	chembl:CHEMBL1201153		FALSE	TRUE
ADRB2	1	GuideToPharmacologyInteractions	agonist	318164845	ABEDITEROL	ABEDITEROL	chembl:CHEMBL3039530		FALSE	TRUE
ADRB2	1	GuideToPharmacologyInteractions	agonist	178100459	FORMOTEROL	FORMOTEROL	chembl:CHEMBL1256786		FALSE	TRUE
ADRB2	1	ChemblInteractions	antagonist	CHEMBL1200947	METIPRANOLOL HYDROCHLORIDE	METIPRANOLOL HYDROCHLORIDE	chembl:CHEMBL1200947		FALSE	TRUE
ADRB2	1	GuideToPharmacologyInteractions	antagonist	135649987	BETAXOLOL	BETAXOLOL	chembl:CHEMBL423		FALSE	TRUE
ADRB2	1	GuideToPharmacologyInteractions	agonist	178103925	VILANTEROL	VILANTEROL	chembl:CHEMBL1198857		FALSE	TRUE
ADRB2	1	GuideToPharmacologyInteractions	agonist	53801069	PROCATEROL	PROCATEROL	chembl:CHEMBL160519		FALSE	TRUE
ADRB2	1	ChemblInteractions	agonist	CHEMBL1200812	METAPROTERENOL SULFATE	METAPROTERENOL SULFATE	chembl:CHEMBL1200812		FALSE	TRUE
ADRB2	1	GuideToPharmacologyInteractions	antagonist	135650599	METOPROLOL	METOPROLOL	chembl:CHEMBL13		FALSE	TRUE
ADRB2	1	ChemblInteractions	antagonist	CHEMBL1671	PROPRANOLOL HYDROCHLORIDE	PROPRANOLOL HYDROCHLORIDE	chembl:CHEMBL1671		FALSE	TRUE
ADRB2	1	ChemblInteractions	agonist	CHEMBL1200447	ISOPROTERENOL SULFATE				FALSE	TRUE
ADRB2	1	GuideToPharmacologyInteractions	antagonist	135649926	ALPRENOLOL	ALPRENOLOL	chembl:CHEMBL266195		FALSE	TRUE
ADRB2	1	ChemblInteractions	agonist	CHEMBL2218893	BEDORADRINE SULFATE	BEDORADRINE SULFATE	chembl:CHEMBL2218893		FALSE	TRUE
ADRB2	1	GuideToPharmacologyInteractions	agonist	135651430	(-)-ADRENALINE				FALSE	TRUE
ADRB2	1	ChemblInteractions	agonist	CHEMBL1094785	CARMOTEROL	CARMOTEROL	chembl:CHEMBL1094785		FALSE	TRUE
ADRB2	1	GuideToPharmacologyInteractions	antagonist	135650858	PROPRANOLOL	PROPRANOLOL	chembl:CHEMBL27		FALSE	TRUE
ADRB2	1	GuideToPharmacologyInteractions	agonist	178100460	ZINTEROL	ZINTEROL	chembl:CHEMBL1243407		FALSE	TRUE
ADRB2	1	GuideToPharmacologyInteractions	antagonist	135650065	CGP 12177				FALSE	TRUE
ADRB2	1	ChemblInteractions	agonist	CHEMBL1200705	HYDROXYAMPHETAMINE HYDROBROMIDE	HYDROXYAMPHETAMINE HYDROBROMIDE	chembl:CHEMBL1200705		FALSE	TRUE
ADRB2	1	ChemblInteractions	agonist	CHEMBL1082607	SALMETEROL XINAFOATE	SALMETEROL XINAFOATE	chembl:CHEMBL1082607		FALSE	TRUE
ADRB2	1	ChemblInteractions	antagonist	CHEMBL1200870	TIMOLOL MALEATE	TIMOLOL MALEATE	chembl:CHEMBL1200870		FALSE	TRUE
ADRB2	1	GuideToPharmacologyInteractions	agonist	385612215	RACTOPAMINE	RACTOPAMINE	chembl:CHEMBL509336		FALSE	TRUE
ADRB2	1	ChemblInteractions	antagonist	CHEMBL1201731	NEBIVOLOL HYDROCHLORIDE	NEBIVOLOL HYDROCHLORIDE	chembl:CHEMBL1201731		FALSE	TRUE
ADRB2	1	ChemblInteractions	agonist	CHEMBL1200418	DOBUTAMINE HYDROCHLORIDE	DOBUTAMINE HYDROCHLORIDE	chembl:CHEMBL1200418		FALSE	TRUE
ADRB2	1	GuideToPharmacologyInteractions	agonist	135650431	ISOPRENALINE	ISOPROTERENOL	chembl:CHEMBL434		FALSE	TRUE
AHCY	1	GuideToPharmacologyInteractions	inhibitor	178101808	3-DEAZAADENOSINE	chembl:CHEMBL202701	chembl:CHEMBL202701		FALSE	TRUE
AKR1C3	1	GuideToPharmacologyInteractions	inhibitor	381744943	KV-37				FALSE	TRUE
AKR1C3	1	GuideToPharmacologyInteractions	inhibitor	252827427	TOLFENAMIC ACID				FALSE	TRUE
AKR1C3	1	GuideToPharmacologyInteractions	inhibitor	381745025	COMPOUND 1 [LOLLI ET AL., 2019]				FALSE	TRUE
AKT1	1	ChemblInteractions	inhibitor	CHEMBL3545134	LY-2780301	LY-2780301	chembl:CHEMBL3545134		FALSE	TRUE
AKT1	1	MyCancerGenome	inhibitor	MK-2206	MK-2206	MK-2206	chembl:CHEMBL1079175		FALSE	TRUE
AKT1	1	MyCancerGenomeClinicalTrial	inhibitor	MK2206	MK2206	MK-2206	chembl:CHEMBL1079175		FALSE	TRUE
AKT1	1	GuideToPharmacologyInteractions	inhibitor	249565578	IPATASERTIB	IPATASERTIB	chembl:CHEMBL2177390		FALSE	TRUE
AKT1	1	GuideToPharmacologyInteractions	inhibitor	223366042	CAPIVASERTIB	CAPIVASERTIB	chembl:CHEMBL2325741		FALSE	TRUE
AKT1	1	TALC	inhibitor	PERIFOSINE	PERIFOSINE	PERIFOSINE	chembl:CHEMBL372764		FALSE	TRUE
AKT1	1	MyCancerGenome	inhibitor	AZD5363	AZD5363	CAPIVASERTIB	chembl:CHEMBL2325741		FALSE	TRUE
AKT1	1	GuideToPharmacologyInteractions	inhibitor	178102283	A-674563	chembl:CHEMBL379218	chembl:CHEMBL379218		FALSE	TRUE
AKT1	1	ChemblInteractions	inhibitor	CHEMBL1079175	MK-2206	MK-2206	chembl:CHEMBL1079175		FALSE	TRUE
AKT1	1	ChemblInteractions	inhibitor	CHEMBL3545422	ARQ-092	MIRANSERTIB	chembl:CHEMBL4297188		FALSE	TRUE
AKT1	1	ChemblInteractions	inhibitor	CHEMBL2178577	AZD-5363	AZD-5363	chembl:CHEMBL2178577		FALSE	TRUE
AKT1	1	GuideToPharmacologyInteractions	inhibitor	249565581	AFURESERTIB	AFURESERTIB	chembl:CHEMBL2219422		FALSE	TRUE
AKT1	1	ChemblInteractions	inhibitor	CHEMBL462018	TRICIRIBINE PHOSPHATE	TRICIRIBINE PHOSPHATE	chembl:CHEMBL462018		FALSE	TRUE
AKT1	1	MyCancerGenomeClinicalTrial	inhibitor	EVEROLIMUS	EVEROLIMUS	EVEROLIMUS	chembl:CHEMBL1908360		FALSE	TRUE
AKT1	1	GuideToPharmacologyInteractions	allosteric modulator	328083529	MIRANSERTIB	MIRANSERTIB	chembl:CHEMBL4297188		FALSE	TRUE
AKT1	1	ChemblInteractions	inhibitor	CHEMBL2177390	IPATASERTIB	IPATASERTIB	chembl:CHEMBL2177390		FALSE	TRUE
AKT1	1	ChemblInteractions	inhibitor	CHEMBL3544935	XL-418	XL-418	chembl:CHEMBL3544935		FALSE	TRUE
AKT1	1	MyCancerGenome	inhibitor	AS703569	AS703569	CENISERTIB	chembl:CHEMBL1967878		FALSE	TRUE
AKT1	1	ChemblInteractions	inhibitor	CHEMBL3545000	MK-2201	MK-2201	chembl:CHEMBL3545000		FALSE	TRUE
AKT1	1	TALC	inhibitor	NELFINAVIR	NELFINAVIR	NELFINAVIR	chembl:CHEMBL584		FALSE	TRUE
AKT1	1	MyCancerGenome	inhibitor	GDC-0068	GDC-0068	IPATASERTIB	chembl:CHEMBL2177390		FALSE	TRUE
AKT1	1	GuideToPharmacologyInteractions	inhibitor	385612197	COMPOUND E22 [PMID: 31298542]				FALSE	TRUE
AKT1	1	TALC	inhibitor	MK2206	MK2206	MK-2206	chembl:CHEMBL1079175		FALSE	TRUE
AKT1	1	MyCancerGenomeClinicalTrial	inhibitor	GDC-0068	GDC-0068	IPATASERTIB	chembl:CHEMBL2177390		FALSE	TRUE
AKT1	1	GuideToPharmacologyInteractions	allosteric modulator	178102544	AKT INHIBITOR VIII				FALSE	TRUE
AKT1	1	GuideToPharmacologyInteractions	inhibitor	249565861	COMPOUND 1 [PMID: 20005102]				FALSE	TRUE
AKT1	1	ChemblInteractions	inhibitor	CHEMBL3137336	UPROSERTIB	UPROSERTIB	chembl:CHEMBL3137336		FALSE	TRUE
AKT1	1	GuideToPharmacologyInteractions	inhibitor	249565585	UPROSERTIB	UPROSERTIB	chembl:CHEMBL3137336		FALSE	TRUE
AKT1	1	ChemblInteractions	inhibitor	CHEMBL3545003	MSC-2363318A	MSC-2363318A	chembl:CHEMBL3545003		FALSE	TRUE
AKT1	1	ChemblInteractions	inhibitor	CHEMBL3545049	BAY-1125976	BAY-1125976	chembl:CHEMBL3545049		FALSE	TRUE
AKT1	1	TALC	inhibitor	AS703569	AS703569	CENISERTIB	chembl:CHEMBL1967878		FALSE	TRUE
AKT1	1	CancerCommons	inhibitory allosteric modulator	MK2206	MK2206	MK-2206	chembl:CHEMBL1079175		FALSE	TRUE
AKT1	1	GuideToPharmacologyInteractions	inhibitor	249565884	A-443654	A-443654	chembl:CHEMBL379300		FALSE	TRUE
AKT1	1	ChemblInteractions	inhibitor	CHEMBL2219422	AFURESERTIB	AFURESERTIB	chembl:CHEMBL2219422		FALSE	TRUE
AKT1	1	ChemblInteractions	inhibitor	CHEMBL3545143	SR-13668	SR-13668	chembl:CHEMBL3545143		FALSE	TRUE
AKT1	1	MyCancerGenomeClinicalTrial	inhibitor	AZD4547	AZD4547				FALSE	TRUE
AKT1	1	GuideToPharmacologyInteractions	inhibitor	178101884	GSK690693	GSK-690693	chembl:CHEMBL494089		FALSE	TRUE
AKT1	1	ChemblInteractions	inhibitor	CHEMBL494089	GSK-690693	GSK-690693	chembl:CHEMBL494089		FALSE	TRUE
AKT1	1	MyCancerGenomeClinicalTrial	inhibitor	GSK2126458	GSK2126458	OMIPALISIB	chembl:CHEMBL1236962		FALSE	TRUE
AKT1	1	MyCancerGenomeClinicalTrial	inhibitor	PERIFOSINE	PERIFOSINE	PERIFOSINE	chembl:CHEMBL372764		FALSE	TRUE
AKT1	1	GuideToPharmacologyInteractions	allosteric modulator	249565628	MK-2206	MK-2206	chembl:CHEMBL1079175		FALSE	TRUE
AKT2	1	GuideToPharmacologyInteractions	allosteric modulator	249565628	MK-2206	MK-2206	chembl:CHEMBL1079175		FALSE	TRUE
AKT2	1	ChemblInteractions	inhibitor	CHEMBL3544935	XL-418	XL-418	chembl:CHEMBL3544935		FALSE	TRUE
AKT2	1	ChemblInteractions	inhibitor	CHEMBL462018	TRICIRIBINE PHOSPHATE	TRICIRIBINE PHOSPHATE	chembl:CHEMBL462018		FALSE	TRUE
AKT2	1	MyCancerGenomeClinicalTrial	inhibitor	EVEROLIMUS	EVEROLIMUS	EVEROLIMUS	chembl:CHEMBL1908360		FALSE	TRUE
AKT2	1	ChemblInteractions	inhibitor	CHEMBL3137336	UPROSERTIB	UPROSERTIB	chembl:CHEMBL3137336		FALSE	TRUE
AKT2	1	GuideToPharmacologyInteractions	inhibitor	249565689	PHT-427				FALSE	TRUE
AKT2	1	GuideToPharmacologyInteractions	allosteric modulator	178102544	AKT INHIBITOR VIII				FALSE	TRUE
AKT2	1	GuideToPharmacologyInteractions	inhibitor	249565585	UPROSERTIB	UPROSERTIB	chembl:CHEMBL3137336		FALSE	TRUE
AKT2	1	GuideToPharmacologyInteractions	inhibitor	249565884	A-443654	A-443654	chembl:CHEMBL379300		FALSE	TRUE
AKT2	1	MyCancerGenomeClinicalTrial	inhibitor	AZD4547	AZD4547				FALSE	TRUE
AKT2	1	GuideToPharmacologyInteractions	inhibitor	249565578	IPATASERTIB	IPATASERTIB	chembl:CHEMBL2177390		FALSE	TRUE
AKT2	1	GuideToPharmacologyInteractions	inhibitor	385612197	COMPOUND E22 [PMID: 31298542]				FALSE	TRUE
AKT2	1	ChemblInteractions	inhibitor	CHEMBL2178577	AZD-5363	AZD-5363	chembl:CHEMBL2178577		FALSE	TRUE
AKT2	1	GuideToPharmacologyInteractions	allosteric modulator	328083529	MIRANSERTIB	MIRANSERTIB	chembl:CHEMBL4297188		FALSE	TRUE
AKT2	1	ChemblInteractions	inhibitor	CHEMBL2219422	AFURESERTIB	AFURESERTIB	chembl:CHEMBL2219422		FALSE	TRUE
AKT2	1	ChemblInteractions	inhibitor	CHEMBL3545000	MK-2201	MK-2201	chembl:CHEMBL3545000		FALSE	TRUE
AKT2	1	ChemblInteractions	inhibitor	CHEMBL2177390	IPATASERTIB	IPATASERTIB	chembl:CHEMBL2177390		FALSE	TRUE
AKT2	1	ChemblInteractions	inhibitor	CHEMBL1079175	MK-2206	MK-2206	chembl:CHEMBL1079175		FALSE	TRUE
AKT2	1	ChemblInteractions	inhibitor	CHEMBL494089	GSK-690693	GSK-690693	chembl:CHEMBL494089		FALSE	TRUE
AKT2	1	GuideToPharmacologyInteractions	inhibitor	178101884	GSK690693	GSK-690693	chembl:CHEMBL494089		FALSE	TRUE
AKT2	1	ChemblInteractions	inhibitor	CHEMBL3545422	ARQ-092	MIRANSERTIB	chembl:CHEMBL4297188		FALSE	TRUE
AKT2	1	ChemblInteractions	inhibitor	CHEMBL3545134	LY-2780301	LY-2780301	chembl:CHEMBL3545134		FALSE	TRUE
AKT2	1	GuideToPharmacologyInteractions	inhibitor	249565581	AFURESERTIB	AFURESERTIB	chembl:CHEMBL2219422		FALSE	TRUE
AKT2	1	GuideToPharmacologyInteractions	inhibitor	249565861	COMPOUND 1 [PMID: 20005102]				FALSE	TRUE
AKT2	1	ChemblInteractions	inhibitor	CHEMBL3545049	BAY-1125976	BAY-1125976	chembl:CHEMBL3545049		FALSE	TRUE
AKT2	1	MyCancerGenomeClinicalTrial	inhibitor	GDC-0068	GDC-0068	IPATASERTIB	chembl:CHEMBL2177390		FALSE	TRUE
AKT2	1	MyCancerGenomeClinicalTrial	inhibitor	MK2206	MK2206	MK-2206	chembl:CHEMBL1079175		FALSE	TRUE
AKT2	1	MyCancerGenomeClinicalTrial	inhibitor	GSK2126458	GSK2126458	OMIPALISIB	chembl:CHEMBL1236962		FALSE	TRUE
AKT2	1	GuideToPharmacologyInteractions	inhibitor	223366042	CAPIVASERTIB	CAPIVASERTIB	chembl:CHEMBL2325741		FALSE	TRUE
ALDH2	1	GuideToPharmacologyInteractions	inhibitor	178103501	PRUNETIN	PRUNETIN	chembl:CHEMBL491174		FALSE	TRUE
ALDH2	1	ChemblInteractions	inhibitor	CHEMBL964	DISULFIRAM	DISULFIRAM	chembl:CHEMBL964		FALSE	TRUE
ALDH5A1	1	GuideToPharmacologyInteractions	inhibitor	252827498	4-ACRYLOYLPHENOL	chembl:CHEMBL378577	chembl:CHEMBL378577		FALSE	FALSE
ALDH5A1	1	ChemblInteractions	inhibitor	CHEMBL109	VALPROIC ACID	VALPROIC ACID	chembl:CHEMBL109		FALSE	FALSE
ALDH5A1	1	ChemblInteractions	inhibitor	CHEMBL433	VALPROATE SODIUM	VALPROATE SODIUM	chembl:CHEMBL433		FALSE	FALSE
ALDH5A1	1	ChemblInteractions	inhibitor	CHEMBL2105613	DIVALPROEX SODIUM	DIVALPROEX SODIUM	chembl:CHEMBL2105613		FALSE	FALSE
ALOX15	1	GuideToPharmacologyInteractions	inhibitor	381744944	ML351				FALSE	TRUE
ALOX15	1	GuideToPharmacologyInteractions	allosteric modulator	315661226	PKUMDL_MH_1001				FALSE	TRUE
ALOX15	1	GuideToPharmacologyInteractions	inhibitor	252827409	COMPOUND 34 [PMID: 20866075]				FALSE	TRUE
ALOX5	1	ChemblInteractions	inhibitor	CHEMBL876	MECLOFENAMATE SODIUM	MECLOFENAMATE SODIUM	chembl:CHEMBL876		FALSE	TRUE
ALOX5	1	GuideToPharmacologyInteractions	inhibitor	315661139	PF-04191834	PF-4191834	chembl:CHEMBL4297416		FALSE	TRUE
ALOX5	1	ChemblInteractions	inhibitor	CHEMBL704	MESALAMINE	MESALAMINE	chembl:CHEMBL704		FALSE	TRUE
ALOX5	1	ChemblInteractions	inhibitor	CHEMBL93	ZILEUTON	ZILEUTON	chembl:CHEMBL93		FALSE	TRUE
ALOX5	1	GuideToPharmacologyInteractions	inhibitor	375973266	5-LOX INHIBITOR 2M [PMID: 30199704]				FALSE	TRUE
ALOX5	1	GuideToPharmacologyInteractions	activator	178101873	5-LOX ACTIVATING PROTEIN				FALSE	TRUE
ALOX5	1	ChemblInteractions	inhibitor	CHEMBL1200760	BALSALAZIDE DISODIUM	BALSALAZIDE DISODIUM	chembl:CHEMBL1200760		FALSE	TRUE
ALOX5	1	ChemblInteractions	inhibitor	CHEMBL421	SULFASALAZINE	SULFASALAZINE	chembl:CHEMBL421		FALSE	TRUE
ALOX5	1	ChemblInteractions	inhibitor	CHEMBL1201013	OLSALAZINE SODIUM	OLSALAZINE SODIUM	chembl:CHEMBL1201013		FALSE	TRUE
ALOX5	1	GuideToPharmacologyInteractions	inhibitor	178101979	ZILEUTON	ZILEUTON	chembl:CHEMBL93		FALSE	TRUE
ALOX5	1	GuideToPharmacologyInteractions	inhibitor	178101859	CJ13610				FALSE	TRUE
APEH	1	GuideToPharmacologyInteractions	inhibitor	252166764	ARI-3099				FALSE	TRUE
AQP5	1	GuideToPharmacologyInteractions	inhibitor	178101032	HG2+				FALSE	FALSE
ASIC1	1	GuideToPharmacologyInteractions	blocker	178101005	ETHYLISOPROPYLAMILORIDE				FALSE	FALSE
ASIC1	1	GuideToPharmacologyInteractions	blocker	381744987	PI-HEXATOXIN-HI1A				FALSE	FALSE
ASIC1	1	GuideToPharmacologyInteractions	blocker	178100966	BENZAMIL	BENZAMIL	chembl:CHEMBL212579		FALSE	FALSE
ASIC1	1	GuideToPharmacologyInteractions	blocker	381744986	PI-THERAPHOTOXIN-HM3A				FALSE	FALSE
ASIC1	1	GuideToPharmacologyInteractions	blocker	135652747	ZN2+				FALSE	FALSE
ASIC1	1	GuideToPharmacologyInteractions	blocker	381744988	DIMINAZENE	DIMINAZENE	chembl:CHEMBL35241		FALSE	FALSE
ASIC1	1	GuideToPharmacologyInteractions	blocker	135649936	AMILORIDE	AMILORIDE	chembl:CHEMBL945		FALSE	FALSE
ASIC1	1	GuideToPharmacologyInteractions	blocker	135650365	IBUPROFEN	IBUPROFEN	chembl:CHEMBL521		FALSE	FALSE
ASIC1	1	GuideToPharmacologyInteractions	blocker	381744989	MAMBALGIN-1				FALSE	FALSE
ASIC1	1	GuideToPharmacologyInteractions	blocker	135652744	NI2+				FALSE	FALSE
ASIC1	1	GuideToPharmacologyInteractions	blocker	178101079	NAFAMOSTAT	NAFAMOSTAT	chembl:CHEMBL273264		FALSE	FALSE
ASIC1	1	GuideToPharmacologyInteractions	blocker	53801055	PB2+				FALSE	FALSE
ASIC1	1	GuideToPharmacologyInteractions	blocker	178101109	PSALMOTOXIN 1				FALSE	FALSE
ASIC1	1	GuideToPharmacologyInteractions	activator	135652738	H+				FALSE	FALSE
ASIC3	1	GuideToPharmacologyInteractions	blocker	135652735	GD3+				FALSE	FALSE
ASIC3	1	GuideToPharmacologyInteractions	blocker	178100938	A-317567	chembl:CHEMBL185515	chembl:CHEMBL185515		FALSE	FALSE
ASIC3	1	GuideToPharmacologyInteractions	blocker	178100961	ASPIRIN	ASPIRIN	chembl:CHEMBL25		FALSE	FALSE
ASIC3	1	GuideToPharmacologyInteractions	blocker	135650177	DICLOFENAC	DICLOFENAC	chembl:CHEMBL139		FALSE	FALSE
ASIC3	1	GuideToPharmacologyInteractions	activator	178100959	ARCAINE	ARCAINE	chembl:CHEMBL102740		FALSE	FALSE
ASIC3	1	GuideToPharmacologyInteractions	blocker	381744988	DIMINAZENE	DIMINAZENE	chembl:CHEMBL35241		FALSE	FALSE
ASIC3	1	GuideToPharmacologyInteractions	blocker	135649936	AMILORIDE	AMILORIDE	chembl:CHEMBL945		FALSE	FALSE
ASIC3	1	GuideToPharmacologyInteractions	activator	135652738	H+				FALSE	FALSE
ASIC3	1	GuideToPharmacologyInteractions	activator	178100949	AGMATINE	AGMATINE	chembl:CHEMBL58343		FALSE	FALSE
ASIC3	1	GuideToPharmacologyInteractions	blocker	178101079	NAFAMOSTAT	NAFAMOSTAT	chembl:CHEMBL273264		FALSE	FALSE
ASIC3	1	GuideToPharmacologyInteractions	blocker	178101123	SALICYLIC ACID				FALSE	FALSE
ASIC3	1	GuideToPharmacologyInteractions	activator	178101020	GMQ				FALSE	FALSE
ASIC3	1	GuideToPharmacologyInteractions	blocker	135652747	ZN2+				FALSE	FALSE
ASIC3	1	GuideToPharmacologyInteractions	blocker	178100957	APETX2				FALSE	FALSE
BCAT2	1	GuideToPharmacologyInteractions	inhibitor	315661170	COMPOUND 42 [PMID: 26938474]				FALSE	TRUE
BCAT2	1	GuideToPharmacologyInteractions	inhibitor	315661169	COMPOUND 27 [PMID: 26938474]				FALSE	TRUE
BCL2L1	1	GuideToPharmacologyInteractions	antagonist	252166531	NAVITOCLAX	NAVITOCLAX	chembl:CHEMBL443684		FALSE	FALSE
BCL2L1	1	GuideToPharmacologyInteractions	antagonist	252166532	ABT-737	ABT 737	chembl:CHEMBL376408		FALSE	FALSE
BCL2L1	1	ChemblInteractions	inhibitor	CHEMBL443684	NAVITOCLAX	NAVITOCLAX	chembl:CHEMBL443684		FALSE	FALSE
BCL2L1	1	ChemblInteractions	inhibitor	CHEMBL2107358	OBATOCLAX MESYLATE	OBATOCLAX MESYLATE	chembl:CHEMBL2107358		FALSE	FALSE
BCL2L1	1	GuideToPharmacologyInteractions	antagonist	252166530	VENETOCLAX	VENETOCLAX	chembl:CHEMBL3137309		FALSE	FALSE
BCL2L1	1	TALC	inhibitor	NAVITOCLAX	NAVITOCLAX	NAVITOCLAX	chembl:CHEMBL443684		FALSE	FALSE
BCR	1	TALC	inhibitor	PONATINIB	PONATINIB	PONATINIB	chembl:CHEMBL1171837		FALSE	FALSE
BCR	1	ChemblInteractions	inhibitor	CHEMBL2105708	PONATINIB HYDROCHLORIDE	PONATINIB HYDROCHLORIDE	chembl:CHEMBL2105708		FALSE	FALSE
BCR	1	TALC	inhibitor	SARACATINIB	SARACATINIB	SARACATINIB	chembl:CHEMBL217092		FALSE	FALSE
BCR	1	TALC	inhibitor	DASATINIB	DASATINIB	DASATINIB	chembl:CHEMBL1421		FALSE	FALSE
BCR	1	TALC	inhibitor	IMATINIB	IMATINIB	IMATINIB	chembl:CHEMBL941		FALSE	FALSE
BRD1	1	GuideToPharmacologyInteractions	inhibitor	252166774	NI-57				FALSE	FALSE
BRD1	1	GuideToPharmacologyInteractions	inhibitor	336446910	BAY-299				FALSE	FALSE
CA9	1	GuideToPharmacologyInteractions	inhibitor	381118859	SLC-0111				FALSE	FALSE
CA9	1	ChemblInteractions	inhibitor	CHEMBL18	ETHOXZOLAMIDE	ETHOXZOLAMIDE	chembl:CHEMBL18		FALSE	FALSE
CA9	1	GuideToPharmacologyInteractions	inhibitor	385612194	COMPOUND 5B [PMID: 31287314]				FALSE	FALSE
CA9	1	GuideToPharmacologyInteractions	inhibitor	385612193	COMPOUND 5A [PMID: 31287314]				FALSE	FALSE
CACNG6	1	ChemblInteractions	modulator	CHEMBL593430	ATAGABALIN	ATAGABALIN	chembl:CHEMBL593430		FALSE	FALSE
CACNG6	1	ChemblInteractions	modulator	CHEMBL940	GABAPENTIN	GABAPENTIN	chembl:CHEMBL940		FALSE	FALSE
CACNG6	1	ChemblInteractions	modulator	CHEMBL2103836	IMAGABALIN	IMAGABALIN	chembl:CHEMBL2103836		FALSE	FALSE
CACNG6	1	ChemblInteractions	modulator	CHEMBL1628502	GABAPENTIN ENACARBIL	GABAPENTIN ENACARBIL	chembl:CHEMBL1628502		FALSE	FALSE
CACNG6	1	ChemblInteractions	blocker	CHEMBL1200382	BEPRIDIL HYDROCHLORIDE	BEPRIDIL HYDROCHLORIDE	chembl:CHEMBL1200382		FALSE	FALSE
CACNG6	1	ChemblInteractions	modulator	CHEMBL1059	PREGABALIN	PREGABALIN	chembl:CHEMBL1059		FALSE	FALSE
CBR1	1	GuideToPharmacologyInteractions	inhibitor	178102193	WEDELOLACTONE	WEDELOLACTONE	chembl:CHEMBL97453		FALSE	TRUE
CCR10	1	GuideToPharmacologyInteractions	agonist	135651681	CCL28				FALSE	TRUE
CCR10	1	GuideToPharmacologyInteractions	agonist	135651679	CCL27				FALSE	TRUE
CCR10	1	GuideToPharmacologyInteractions	antagonist	348353673	BI-6901				FALSE	TRUE
CD14	1	ChemblInteractions	inhibitor	CHEMBL2109330	IC14	IC14	chembl:CHEMBL2109330		FALSE	FALSE
CD19	1	GuideToPharmacologyInteractions	antibody	249565673	INEBILIZUMAB	INEBILIZUMAB	chembl:CHEMBL2109334		FALSE	FALSE
CD19	1	GuideToPharmacologyInteractions	antibody	178103956	BLINATUMOMAB	BLINATUMOMAB	chembl:CHEMBL1742992		FALSE	FALSE
CD40	1	ChemblInteractions	partial agonist	CHEMBL2108144	TENELIXIMAB	TENELIXIMAB	chembl:CHEMBL2108144		FALSE	FALSE
CD40	1	ChemblInteractions	inhibitor	CHEMBL1743005	DACETUZUMAB	DACETUZUMAB	chembl:CHEMBL1743005		FALSE	FALSE
CD40	1	GuideToPharmacologyInteractions	antibody	354702274	CFZ533	ISCALIMAB	chembl:CHEMBL4298210		FALSE	FALSE
CD40	1	ChemblInteractions	inhibitor	CHEMBL2109475	PG-102	PG-102	chembl:CHEMBL2109475		FALSE	FALSE
CDC42BPB	1	GuideToPharmacologyInteractions	inhibitor	249565884	A-443654	A-443654	chembl:CHEMBL379300		FALSE	FALSE
CDK4	1	GuideToPharmacologyInteractions	inhibitor	249565883	RO-0505124	chembl:CHEMBL1956070	chembl:CHEMBL1956070		FALSE	FALSE
CDK4	1	GuideToPharmacologyInteractions	inhibitor	178102290	AT-7519	AT-7519	chembl:CHEMBL445813		FALSE	FALSE
CDK4	1	GuideToPharmacologyInteractions	inhibitor	178102307	ALVOCIDIB	ALVOCIDIB	chembl:CHEMBL428690		FALSE	FALSE
CDK4	1	ChemblInteractions	inhibitor	CHEMBL3301610	ABEMACICLIB	ABEMACICLIB	chembl:CHEMBL3301610		FALSE	FALSE
CDK4	1	GuideToPharmacologyInteractions	inhibitor	363894217	VORUCICLIB	VORUCICLIB	chembl:CHEMBL3545218		FALSE	FALSE
CDK4	1	ChemblInteractions	inhibitor	CHEMBL3545283	Riviciclib	RIVICICLIB	chembl:CHEMBL3545283		FALSE	FALSE
CDK4	1	GuideToPharmacologyInteractions	inhibitor	178103954	ABEMACICLIB	ABEMACICLIB	chembl:CHEMBL3301610		FALSE	FALSE
CDK4	1	ChemblInteractions	inhibitor	CHEMBL3545218	Voruciclib	VORUCICLIB	chembl:CHEMBL3545218		FALSE	FALSE
CDK4	1	ChemblInteractions	inhibitor	CHEMBL189963	PALBOCICLIB	PALBOCICLIB	chembl:CHEMBL189963		FALSE	FALSE
CDK4	1	ChemblInteractions	inhibitor	CHEMBL574737	(7S)-HYDROXYL-STAUROSPORINE	UCN-01	chembl:CHEMBL574737		FALSE	FALSE
CDK4	1	ChemblInteractions	inhibitor	CHEMBL445813	AT-7519	AT-7519	chembl:CHEMBL445813		FALSE	FALSE
CDK4	1	GuideToPharmacologyInteractions	inhibitor	178102574	CDK4 INHIBITOR II				FALSE	FALSE
CDK4	1	ChemblInteractions	inhibitor	CHEMBL384304	RG-547	RG-547	chembl:CHEMBL384304		FALSE	FALSE
CDK4	1	GuideToPharmacologyInteractions	inhibitor	178102652	PURVALANOL A				FALSE	FALSE
CDK4	1	GuideToPharmacologyInteractions	inhibitor	178102573	CDK4 INHIBITOR				FALSE	FALSE
CDK4	1	CancerCommons	inhibitor	BAY1000394	BAY1000394				FALSE	FALSE
CDK4	1	CancerCommons	inhibitor	LY2835219	LY2835219	ABEMACICLIB	chembl:CHEMBL3301610		FALSE	FALSE
CDK4	1	MyCancerGenome	inhibitor	PD0332991	PD0332991	PALBOCICLIB	chembl:CHEMBL189963		FALSE	FALSE
CDK4	1	GuideToPharmacologyInteractions	inhibitor	385612186	EXAMPLE 10 [WO2018033815]				FALSE	FALSE
CDK4	1	ChemblInteractions	inhibitor	CHEMBL3545083	RGB-286638	RGB-286638	chembl:CHEMBL3545083		FALSE	FALSE
CDK4	1	ChemblInteractions	inhibitor	CHEMBL428690	ALVOCIDIB	ALVOCIDIB	chembl:CHEMBL428690		FALSE	FALSE
CDK4	1	GuideToPharmacologyInteractions	inhibitor	178102334	R547				FALSE	FALSE
CDK4	1	ChemblInteractions	inhibitor	CHEMBL488436	AZD-5438	AZD-5438	chembl:CHEMBL488436		FALSE	FALSE
CDK4	1	GuideToPharmacologyInteractions	inhibitor	249565840	COMPOUND 9B [PMID: 18986805]				FALSE	FALSE
CDK4	1	CancerCommons	inhibitor	PALBOCICLIB	PALBOCICLIB	PALBOCICLIB	chembl:CHEMBL189963		FALSE	FALSE
CDK4	1	GuideToPharmacologyInteractions	inhibitor	340590256	TRILACICLIB	TRILACICLIB	chembl:CHEMBL3894860		FALSE	FALSE
CDK4	1	GuideToPharmacologyInteractions	inhibitor	178103952	PALBOCICLIB	PALBOCICLIB	chembl:CHEMBL189963		FALSE	FALSE
CDK4	1	GuideToPharmacologyInteractions	inhibitor	387065612	BSJ-03-204				FALSE	FALSE
CDK4	1	GuideToPharmacologyInteractions	inhibitor	387065613	BSJ-04-132				FALSE	FALSE
CDK4	1	GuideToPharmacologyInteractions	inhibitor	387065614	BSJ-03-123				FALSE	FALSE
CDK4	1	MyCancerGenome	inhibitor	RIBOCICLIB	RIBOCICLIB	RIBOCICLIB	chembl:CHEMBL3545110		FALSE	FALSE
CDK4	1	GuideToPharmacologyInteractions	inhibitor	384403638	CDK INHIBITOR 4.35				FALSE	FALSE
CDK4	1	GuideToPharmacologyInteractions	inhibitor	178102592	FASCAPLYSIN	FASCAPLYSIN	chembl:CHEMBL602937		FALSE	FALSE
CDK4	1	MyCancerGenome	inhibitor	LEE011	LEE011	RIBOCICLIB	chembl:CHEMBL3545110		FALSE	FALSE
CDK4	1	ChemblInteractions	inhibitor	CHEMBL1230607	PHA-793887	PHA-793887	chembl:CHEMBL1230607		FALSE	FALSE
CDK4	1	TALC	inhibitor	PD 0332991	PD 0332991				FALSE	FALSE
CDK4	1	GuideToPharmacologyInteractions	inhibitor	178102575	CDK4 INHIBITOR III				FALSE	FALSE
CDK4	1	GuideToPharmacologyInteractions	inhibitor	249565621	MILCICLIB	MILCICLIB	chembl:CHEMBL564829		FALSE	FALSE
CDK4	1	GuideToPharmacologyInteractions	inhibitor	223366077	RGB-286638	RGB-286638	chembl:CHEMBL3545083		FALSE	FALSE
CDK4	1	ChemblInteractions	inhibitor	CHEMBL3544940	G1T28-1	G1T28-1	chembl:CHEMBL3544940		FALSE	FALSE
CDK4	1	GuideToPharmacologyInteractions	inhibitor	178103955	RIBOCICLIB	RIBOCICLIB	chembl:CHEMBL3545110		FALSE	FALSE
CDK4	1	GuideToPharmacologyInteractions	inhibitor	178102572	CDK2 INHIBITOR IV				FALSE	FALSE
CDK4	1	GuideToPharmacologyInteractions	inhibitor	223366137	PURVALANOL B				FALSE	FALSE
CDK4	1	ChemblInteractions	inhibitor	CHEMBL564829	MILCICLIB	MILCICLIB	chembl:CHEMBL564829		FALSE	FALSE
CDK4	1	MyCancerGenome	inhibitor	ALVOCIDIB	ALVOCIDIB	ALVOCIDIB	chembl:CHEMBL428690		FALSE	FALSE
CDK4	1	ChemblInteractions	inhibitor	CHEMBL3545110	Ribociclib	RIBOCICLIB	chembl:CHEMBL3545110		FALSE	FALSE
CDK4	1	GuideToPharmacologyInteractions	inhibitor	178102667	SU9516				FALSE	FALSE
CDK4	1	ChemblInteractions	inhibitor	CHEMBL3545420	AG-24322	AG-24322	chembl:CHEMBL3545420		FALSE	FALSE
CDK4	1	GuideToPharmacologyInteractions	inhibitor	381744994	G1T38	LEROCICLIB	chembl:CHEMBL3904602		FALSE	FALSE
CDK4	1	GuideToPharmacologyInteractions	inhibitor	178102298	BMS-387032	BMS-387032	chembl:CHEMBL296468		FALSE	FALSE
CDK4	1	MyCancerGenomeClinicalTrial	inhibitor	PD-0332991	PD-0332991	PALBOCICLIB	chembl:CHEMBL189963		FALSE	FALSE
CDK4	1	ChemblInteractions	inhibitor	CHEMBL3707266	RIBOCICLIB SUCCINATE	RIBOCICLIB SUCCINATE	chembl:CHEMBL3707266		FALSE	FALSE
CDK4	1	ChemblInteractions	inhibitor	CHEMBL3544942	Roniciclib	RONICICLIB	chembl:CHEMBL3544942		FALSE	FALSE
CDK4	1	GuideToPharmacologyInteractions	inhibitor	249565617	RIVICICLIB	RIVICICLIB	chembl:CHEMBL3545283		FALSE	FALSE
CDK4	1	GuideToPharmacologyInteractions	inhibitor	178102568	CGP74514A				FALSE	FALSE
CDK4	1	MyCancerGenome	inhibitor	PALBOCICLIB	PALBOCICLIB	PALBOCICLIB	chembl:CHEMBL189963		FALSE	FALSE
CERK	1	GuideToPharmacologyInteractions	inhibitor	178103280	NVP 231				FALSE	FALSE
CES1	1	GuideToPharmacologyInteractions	inhibitor	178103312	GR148672X				FALSE	FALSE
CFD	1	GuideToPharmacologyInteractions	antibody	252166506	LAMPALIZUMAB	LAMPALIZUMAB	chembl:CHEMBL2109408		FALSE	TRUE
CFD	1	GuideToPharmacologyInteractions	inhibitor	252166508	EXAMPLE 373 [WO2012093101]				FALSE	TRUE
CHKA	1	ChemblInteractions	inhibitor	CHEMBL3545084	TCD-717	TCD-717	chembl:CHEMBL3545084		FALSE	FALSE
CLCN4	1	GuideToPharmacologyInteractions	blocker	135652747	ZN2+				FALSE	FALSE
CLCN4	1	GuideToPharmacologyInteractions	blocker	135652732	CD2+				FALSE	FALSE
CLCN7	1	GuideToPharmacologyInteractions	blocker	178101087	NPPB				FALSE	FALSE
CLCN7	1	GuideToPharmacologyInteractions	blocker	178101092	NS5818				FALSE	FALSE
CLCN7	1	GuideToPharmacologyInteractions	blocker	178100996	DIDS				FALSE	FALSE
CLCNKB	1	GuideToPharmacologyInteractions	blocker	178100996	DIDS				FALSE	FALSE
CLCNKB	1	GuideToPharmacologyInteractions	blocker	178100927	3-PHENYL-CPP				FALSE	FALSE
CLCNKB	1	GuideToPharmacologyInteractions	activator	135650716	NIFLUMIC ACID				FALSE	FALSE
CLU	1	TALC	antisense oligonucleotide	CUSTIRSEN	CUSTIRSEN	CUSTIRSEN	chembl:CHEMBL2108309		FALSE	TRUE
CLU	1	CancerCommons	inhibitor	OGX-011	OGX-011	CUSTIRSEN SODIUM	chembl:CHEMBL2219773		FALSE	TRUE
CMA1	1	GuideToPharmacologyInteractions	inhibitor	178103117	NK3201				FALSE	FALSE
CMA1	1	GuideToPharmacologyInteractions	inhibitor	354702252	TY-51469				FALSE	FALSE
CMA1	1	GuideToPharmacologyInteractions	inhibitor	178103177	JNJ-10311795	chembl:CHEMBL374027	chembl:CHEMBL374027		FALSE	FALSE
CMA1	1	GuideToPharmacologyInteractions	inhibitor	354702266	COMPOUND 7F [PMID: 29191554]				FALSE	FALSE
CNGA3	1	GuideToPharmacologyInteractions	activator	135651454	CYCLIC GMP				FALSE	FALSE
CNGA3	1	GuideToPharmacologyInteractions	activator	135651452	CYCLIC AMP				FALSE	FALSE
CNGA3	1	GuideToPharmacologyInteractions	inhibitor	135650511	L-(CIS)-DILTIAZEM				FALSE	FALSE
COMT	1	GuideToPharmacologyInteractions	inhibitor	178103259	TOLCAPONE	TOLCAPONE	chembl:CHEMBL1324		TRUE	TRUE
COMT	1	ChemblInteractions	inhibitor	CHEMBL1324	TOLCAPONE	TOLCAPONE	chembl:CHEMBL1324		TRUE	TRUE
COMT	1	ChemblInteractions	inhibitor	CHEMBL953	ENTACAPONE	ENTACAPONE	chembl:CHEMBL953		TRUE	TRUE
COMT	1	GuideToPharmacologyInteractions	inhibitor	178103260	ENTACAPONE	ENTACAPONE	chembl:CHEMBL953		TRUE	TRUE
COMT	1	GuideToPharmacologyInteractions	inhibitor	310264766	OPICAPONE	OPICAPONE	chembl:CHEMBL1089318		TRUE	TRUE
CSNK1A1	1	GuideToPharmacologyInteractions	inhibitor	249565834	COMPOUND 14 [PMID: 24900428]				FALSE	TRUE
CSNK1A1	1	GuideToPharmacologyInteractions	inhibitor	178102608	IC261	IC261	chembl:CHEMBL576349		FALSE	TRUE
CSNK1A1	1	GuideToPharmacologyInteractions	inhibitor	178102563	D4476				FALSE	TRUE
CSNK1G2	1	GuideToPharmacologyInteractions	inhibitor	249565834	COMPOUND 14 [PMID: 24900428]				FALSE	FALSE
CTSB	1	GuideToPharmacologyInteractions	inhibitor	318164817	LHVS				FALSE	FALSE
CTSB	1	GuideToPharmacologyInteractions	inhibitor	178103148	Z-ARG-LEU-VAL-AGLY-ILE-VAL-OME				FALSE	FALSE
CTSD	1	GuideToPharmacologyInteractions	inhibitor	252166834	COMPOUND 3 [PMID: 8410973]				FALSE	FALSE
CTSD	1	GuideToPharmacologyInteractions	inhibitor	178103155	COMPOUND 1 [PMID: 10498202]				FALSE	FALSE
CTSD	1	GuideToPharmacologyInteractions	inhibitor	404859127	COMPOUND 33 [PMID: 32003991]				FALSE	FALSE
CTSD	1	GuideToPharmacologyInteractions	inhibitor	252166874	GRASSYSTATIN A				FALSE	FALSE
CTSF	1	GuideToPharmacologyInteractions	inhibitor	178103149	COMPOUND (R)-26 [PMID: 22686657]				FALSE	FALSE
CTSH	1	GuideToPharmacologyInteractions	inhibitor	336446936	COMPOUND 1E [PMID: 27285276]				FALSE	FALSE
CTSH	1	GuideToPharmacologyInteractions	inhibitor	252166814	COMPOUND 1B [PMID: 16290936]				FALSE	FALSE
CYP26A1	1	GuideToPharmacologyInteractions	inhibitor	252827448	COMPOUND 5 [PMID: 21838328]				FALSE	TRUE
CYP26A1	1	ChemblInteractions	inhibitor	CHEMBL459505	TALAROZOLE	TALAROZOLE	chembl:CHEMBL459505		FALSE	TRUE
CYP27A1	1	GuideToPharmacologyInteractions	inhibitor	252827515	MK-24	chembl:CHEMBL255088	chembl:CHEMBL255088		FALSE	FALSE
CYP27A1	1	GuideToPharmacologyInteractions	inhibitor	252827509	COMPOUND 4D [PMID: 20655626]				FALSE	FALSE
CYP2A6	1	GuideToPharmacologyInteractions	inhibitor	252827413	COMPOUND 38A [PMID: 15634016]				FALSE	TRUE
CYP2A6	1	GuideToPharmacologyInteractions	inhibitor	252827412	COMPOUND 39A [PMID: 15634016]				FALSE	TRUE
CYP2A6	1	GuideToPharmacologyInteractions	inhibitor	252827414	COMPOUND 23 [PMID: 17125252]				FALSE	TRUE
CYP2D6	1	GuideToPharmacologyInteractions	inhibitor	252827404	AJMALICINE				FALSE	TRUE
CYP2D6	1	GuideToPharmacologyInteractions	inhibitor	363894176	TIQ-15				FALSE	TRUE
CYP2D6	1	GuideToPharmacologyInteractions	inhibitor	363894177	COMPOUND 46C [PMID: 29350534]				FALSE	TRUE
DAGLA	1	GuideToPharmacologyInteractions	inhibitor	178101939	RHC80267				FALSE	FALSE
DAGLA	1	GuideToPharmacologyInteractions	inhibitor	381744928	LEI105				FALSE	FALSE
DAGLA	1	GuideToPharmacologyInteractions	inhibitor	178101960	ORLISTAT	ORLISTAT	chembl:CHEMBL175247		FALSE	FALSE
DAGLA	1	GuideToPharmacologyInteractions	inhibitor	381744926	DH376				FALSE	FALSE
DAGLA	1	GuideToPharmacologyInteractions	inhibitor	381744927	KT-109				FALSE	FALSE
DAGLA	1	GuideToPharmacologyInteractions	inhibitor	381744925	DO34				FALSE	FALSE
DAPK3	1	GuideToPharmacologyInteractions	inhibitor	249565806	SILMITASERTIB	SILMITASERTIB	chembl:CHEMBL1230165		FALSE	FALSE
DAPK3	1	GuideToPharmacologyInteractions	inhibitor	328083522	DAPK INHIBITOR 13				FALSE	FALSE
DAPK3	1	GuideToPharmacologyInteractions	inhibitor	249565786	URMC-099				FALSE	FALSE
DDR1	1	GuideToPharmacologyInteractions	inhibitor	178102314	IMATINIB	IMATINIB	chembl:CHEMBL941		FALSE	FALSE
DDR1	1	GuideToPharmacologyInteractions	inhibitor	381118865	RIPK1 INHIBITOR 22B				FALSE	FALSE
DDR1	1	GuideToPharmacologyInteractions	inhibitor	178102324	NILOTINIB	NILOTINIB	chembl:CHEMBL255863		FALSE	FALSE
DDR1	1	GuideToPharmacologyInteractions	inhibitor	385612180	CHMFL-KIT-64				FALSE	FALSE
DDR1	1	GuideToPharmacologyInteractions	inhibitor	404859105	LXH254				FALSE	FALSE
DDR1	1	GuideToPharmacologyInteractions	inhibitor	252827391	COMPOUND 4 [PMID: 26191369]				FALSE	FALSE
DDR1	1	GuideToPharmacologyInteractions	inhibitor	381118815	DDR1/2 INHIBITOR 5N				FALSE	FALSE
DDR1	1	GuideToPharmacologyInteractions	inhibitor	363894135	MERESTINIB	MERESTINIB	chembl:CHEMBL3545307		FALSE	FALSE
DDR1	1	GuideToPharmacologyInteractions	inhibitor	328083456	DDR-IN-1				FALSE	FALSE
DDR1	1	GuideToPharmacologyInteractions	inhibitor	249565844	COMPOUND 7K [PMID: 23521020]				FALSE	FALSE
DDR1	1	GuideToPharmacologyInteractions	inhibitor	315661305	COMPOUND 6J [PMID: 27219676]				FALSE	FALSE
DDR1	1	GuideToPharmacologyInteractions	inhibitor	385612240	COMPOUND 1 [PMID: 31477924]				FALSE	FALSE
DGAT1	1	GuideToPharmacologyInteractions	inhibitor	223366158	AZD7687	AZD-7687	chembl:CHEMBL4297354		FALSE	TRUE
DGAT1	1	GuideToPharmacologyInteractions	inhibitor	223366163	COMPOUND 23N [PMID: 24900877]				FALSE	TRUE
DGAT1	1	GuideToPharmacologyInteractions	inhibitor	223366160	PF-04620110	PF-04620110	chembl:CHEMBL1835919		FALSE	TRUE
DGAT1	1	GuideToPharmacologyInteractions	inhibitor	223366159	T863				FALSE	TRUE
DGAT1	1	GuideToPharmacologyInteractions	inhibitor	223366162	COMPOUND 5B [PMID: 25349648]				FALSE	TRUE
DGAT1	1	ChemblInteractions	inhibitor	CHEMBL2364624	PRADIGASTAT	PRADIGASTAT	chembl:CHEMBL2364624		FALSE	TRUE
DKK1	1	ChemblInteractions	inhibitor	CHEMBL2109381	BHQ-880	BHQ-880	chembl:CHEMBL2109381		FALSE	FALSE
DMPK	1	GuideToPharmacologyInteractions	inhibitor	249565832	RKI-1447				FALSE	TRUE
DPP7	1	GuideToPharmacologyInteractions	inhibitor	178103152	UAMC00039				FALSE	TRUE
DRD2	1	GuideToPharmacologyInteractions	agonist	135650833	PIRIBEDIL	PIRIBEDIL	chembl:CHEMBL1371770		FALSE	TRUE
DRD2	1	ChemblInteractions	modulator	CHEMBL1200707	BENZQUINAMIDE HYDROCHLORIDE	BENZQUINAMIDE HYDROCHLORIDE	chembl:CHEMBL1200707		FALSE	TRUE
DRD2	1	GuideToPharmacologyInteractions	agonist	135650809	PERGOLIDE	PERGOLIDE	chembl:CHEMBL531		FALSE	TRUE
DRD2	1	GuideToPharmacologyInteractions	antagonist	135651093	(-)-SULPIRIDE				FALSE	TRUE
DRD2	1	ChemblInteractions	antagonist	CHEMBL728	PROCHLORPERAZINE	PROCHLORPERAZINE	chembl:CHEMBL728		FALSE	TRUE
DRD2	1	GuideToPharmacologyInteractions	agonist	135649863	7-TRANS-OH-PIPAT				FALSE	TRUE
DRD2	1	GuideToPharmacologyInteractions	antagonist	135650880	RACLOPRIDE	RACLOPRIDE	chembl:CHEMBL8809		FALSE	TRUE
DRD2	1	ChemblInteractions	antagonist	CHEMBL1713	CHLORPROMAZINE HYDROCHLORIDE	CHLORPROMAZINE HYDROCHLORIDE	chembl:CHEMBL1713		FALSE	TRUE
DRD2	1	GuideToPharmacologyInteractions	agonist	135650525	LISURIDE	LISURIDE	chembl:CHEMBL157138		FALSE	TRUE
DRD2	1	ChemblInteractions	antagonist	CHEMBL3545102	SB-773812	SB-773812	chembl:CHEMBL3545102		FALSE	TRUE
DRD2	1	GuideToPharmacologyInteractions	antagonist	135650036	(+)-BUTACLAMOL				FALSE	TRUE
DRD2	1	GuideToPharmacologyInteractions	agonist	315661269	COMPOUND 3 [PMID: 23134120]				FALSE	TRUE
DRD2	1	ChemblInteractions	antagonist	CHEMBL2358147	CARPHENAZINE MALEATE	CARPHENAZINE MALEATE	chembl:CHEMBL2358147		FALSE	TRUE
DRD2	1	ChemblInteractions	antagonist	CHEMBL1764	LEVOMEPROMAZINE	LEVOMEPROMAZINE	chembl:CHEMBL1764		FALSE	TRUE
DRD2	1	GuideToPharmacologyInteractions	agonist	178103868	ROPINIROLE	ROPINIROLE	chembl:CHEMBL589		FALSE	TRUE
DRD2	1	GuideToPharmacologyInteractions	agonist	178103701	BENZQUINAMIDE	BENZQUINAMIDE	chembl:CHEMBL1201250		FALSE	TRUE
DRD2	1	GuideToPharmacologyInteractions	agonist	252166581	MLS1547				FALSE	TRUE
DRD2	1	ChemblInteractions	antagonist	CHEMBL1113	AMOXAPINE	AMOXAPINE	chembl:CHEMBL1113		FALSE	TRUE
DRD2	1	ChemblInteractions	antagonist	CHEMBL1200469	PROMAZINE HYDROCHLORIDE	PROMAZINE HYDROCHLORIDE	chembl:CHEMBL1200469		FALSE	TRUE
DRD2	1	ChemblInteractions	antagonist	CHEMBL1200911	QUETIAPINE FUMARATE	QUETIAPINE FUMARATE	chembl:CHEMBL1200911		FALSE	TRUE
DRD2	1	ChemblInteractions	antagonist	CHEMBL1200419	MOLINDONE HYDROCHLORIDE	MOLINDONE HYDROCHLORIDE	chembl:CHEMBL1200419		FALSE	TRUE
DRD2	1	ChemblInteractions	antagonist	CHEMBL1200854	FLUPHENAZINE DECANOATE	FLUPHENAZINE DECANOATE	chembl:CHEMBL1200854		FALSE	TRUE
DRD2	1	GuideToPharmacologyInteractions	agonist	223365985	UNC9975				FALSE	TRUE
DRD2	1	GuideToPharmacologyInteractions	agonist	135650929	ROTIGOTINE	ROTIGOTINE	chembl:CHEMBL1303		FALSE	TRUE
DRD2	1	GuideToPharmacologyInteractions	agonist	135650026	BROMOCRIPTINE	BROMOCRIPTINE	chembl:CHEMBL493		FALSE	TRUE
DRD2	1	GuideToPharmacologyInteractions	agonist	135650874	QUINPIROLE	QUINPIROLE	chembl:CHEMBL240773		FALSE	TRUE
DRD2	1	GuideToPharmacologyInteractions	antagonist	135650487	L-741,626				FALSE	TRUE
DRD2	1	GuideToPharmacologyInteractions	antagonist	178103801	MESORIDAZINE	MESORIDAZINE	chembl:CHEMBL1088		FALSE	TRUE
DRD2	1	ChemblInteractions	antagonist	CHEMBL479	THIORIDAZINE	THIORIDAZINE	chembl:CHEMBL479		FALSE	TRUE
DRD2	1	GuideToPharmacologyInteractions	antagonist	135650956	(+)-S-14297				FALSE	TRUE
DRD2	1	ChemblInteractions	antagonist	CHEMBL1201154	PROCHLORPERAZINE EDISYLATE	PROCHLORPERAZINE EDISYLATE	chembl:CHEMBL1201154		FALSE	TRUE
DRD2	1	GuideToPharmacologyInteractions	antagonist	135650275	FLUPHENAZINE	FLUPHENAZINE	chembl:CHEMBL726		FALSE	TRUE
DRD2	1	GuideToPharmacologyInteractions	antagonist	135651367	ZOTEPINE	ZOTEPINE	chembl:CHEMBL285802		FALSE	TRUE
DRD2	1	ChemblInteractions	partial agonist	CHEMBL2104864	APLINDORE FUMARATE	APLINDORE FUMARATE	chembl:CHEMBL2104864		FALSE	TRUE
DRD2	1	GuideToPharmacologyInteractions	agonist	135651480	DOPAMINE	DOPAMINE	chembl:CHEMBL59		FALSE	TRUE
DRD2	1	ChemblInteractions	antagonist	CHEMBL1201060	LOXAPINE HYDROCHLORIDE	LOXAPINE HYDROCHLORIDE	chembl:CHEMBL1201060		FALSE	TRUE
DRD2	1	ChemblInteractions	agonist	CHEMBL2311030	ERGOLOID MESYLATES	ERGOLOID MESYLATES	chembl:CHEMBL2311030		FALSE	TRUE
DRD2	1	GuideToPharmacologyInteractions	antagonist	135651092	(+)-SULPIRIDE				FALSE	TRUE
DRD2	1	GuideToPharmacologyInteractions	antagonist	135650825	PIMOZIDE	PIMOZIDE	chembl:CHEMBL1423		FALSE	TRUE
DRD2	1	ChemblInteractions	antagonist	CHEMBL2360079	ACETOPHENAZINE MALEATE	ACETOPHENAZINE MALEATE	chembl:CHEMBL2360079		FALSE	TRUE
DRD2	1	GuideToPharmacologyInteractions	antagonist	135650533	LOXAPINE	LOXAPINE	chembl:CHEMBL831		FALSE	TRUE
DRD2	1	GuideToPharmacologyInteractions	agonist	135649956	ARIPIPRAZOLE	ARIPIPRAZOLE	chembl:CHEMBL1112		FALSE	TRUE
DRD2	1	GuideToPharmacologyInteractions	antagonist	135650273	FLUPENTIXOL	FLUPENTIXOL	chembl:CHEMBL54661		FALSE	TRUE
DRD2	1	ChemblInteractions	partial agonist	CHEMBL2219425	ARIPIPRAZOLE LAUROXIL	ARIPIPRAZOLE LAUROXIL	chembl:CHEMBL2219425		FALSE	TRUE
DRD2	1	GuideToPharmacologyInteractions	antagonist	135651359	ZIPRASIDONE	ZIPRASIDONE	chembl:CHEMBL708		FALSE	TRUE
DRD2	1	ChemblInteractions	antagonist	CHEMBL1712	ZIPRASIDONE HYDROCHLORIDE	ZIPRASIDONE HYDROCHLORIDE	chembl:CHEMBL1712		FALSE	TRUE
DRD2	1	ChemblInteractions	inverse agonist	CHEMBL1200986	HALOPERIDOL DECANOATE	HALOPERIDOL DECANOATE	chembl:CHEMBL1200986		FALSE	TRUE
DRD2	1	GuideToPharmacologyInteractions	agonist	315661268	HS665				FALSE	TRUE
DRD2	1	GuideToPharmacologyInteractions	antagonist	135650869	QUETIAPINE	QUETIAPINE	chembl:CHEMBL716		FALSE	TRUE
DRD2	1	ChemblInteractions	modulator	CHEMBL3545010	Ordopidine	ORDOPIDINE	chembl:CHEMBL3545010		FALSE	TRUE
DRD2	1	GuideToPharmacologyInteractions	antagonist	223365893	PIPOTIAZINE	PIPOTIAZINE	chembl:CHEMBL398880		FALSE	TRUE
DRD2	1	ChemblInteractions	antagonist	CHEMBL1710	TRIFLUOPERAZINE HYDROCHLORIDE	TRIFLUOPERAZINE HYDROCHLORIDE	chembl:CHEMBL1710		FALSE	TRUE
DRD2	1	GuideToPharmacologyInteractions	antagonist	135650243	ETICLOPRIDE	ETICLOPRIDE	chembl:CHEMBL8946		FALSE	TRUE
DRD2	1	GuideToPharmacologyInteractions	agonist	135652674	CABERGOLINE	CABERGOLINE	chembl:CHEMBL1201087		FALSE	TRUE
DRD2	1	ChemblInteractions	agonist	CHEMBL1200411	ROPINIROLE HYDROCHLORIDE	ROPINIROLE HYDROCHLORIDE	chembl:CHEMBL1200411		FALSE	TRUE
DRD2	1	ChemblInteractions	antagonist	CHEMBL1423	PIMOZIDE	PIMOZIDE	chembl:CHEMBL1423		FALSE	TRUE
DRD2	1	GuideToPharmacologyInteractions	antagonist	135649938	AMISULPRIDE	AMISULPRIDE	chembl:CHEMBL243712		FALSE	TRUE
DRD2	1	ChemblInteractions	antagonist	CHEMBL71	CHLORPROMAZINE	CHLORPROMAZINE	chembl:CHEMBL71		FALSE	TRUE
DRD2	1	ChemblInteractions	antagonist	CHEMBL1201102	TRIFLUPROMAZINE HYDROCHLORIDE	TRIFLUPROMAZINE HYDROCHLORIDE	chembl:CHEMBL1201102		FALSE	TRUE
DRD2	1	ChemblInteractions	antagonist	CHEMBL570	TRIFLUPROMAZINE	TRIFLUPROMAZINE	chembl:CHEMBL570		FALSE	TRUE
DRD2	1	ChemblInteractions	antagonist	CHEMBL1201	THIOTHIXENE	THIOTHIXENE	chembl:CHEMBL1201		FALSE	TRUE
DRD2	1	ChemblInteractions	antagonist	CHEMBL1200940	METOCLOPRAMIDE HYDROCHLORIDE HYDRATE	METOCLOPRAMIDE HYDROCHLORIDE	chembl:CHEMBL1200940		FALSE	TRUE
DRD2	1	GuideToPharmacologyInteractions	antagonist	315661184	LUMATEPERONE	LUMATEPERONE	chembl:CHEMBL3306803		FALSE	TRUE
DRD2	1	ChemblInteractions	antagonist	CHEMBL14376	ILOPERIDONE	ILOPERIDONE	chembl:CHEMBL14376		FALSE	TRUE
DRD2	1	ChemblInteractions	agonist	CHEMBL542257	PRAMIPEXOLE DIHYDROCHLORIDE	PRAMIPEXOLE DIHYDROCHLORIDE	chembl:CHEMBL542257		FALSE	TRUE
DRD2	1	ChemblInteractions	antagonist	CHEMBL1201155	LOXAPINE SUCCINATE	LOXAPINE SUCCINATE	chembl:CHEMBL1201155		FALSE	TRUE
DRD2	1	ChemblInteractions	partial agonist	CHEMBL1112	ARIPIPRAZOLE	ARIPIPRAZOLE	chembl:CHEMBL1112		FALSE	TRUE
DRD2	1	ChemblInteractions	partial agonist	CHEMBL2146110	SARIZOTAN HYDROCHLORIDE	SARIZOTAN HYDROCHLORIDE	chembl:CHEMBL2146110		FALSE	TRUE
DRD2	1	GuideToPharmacologyInteractions	agonist	135649950	APOMORPHINE	APOMORPHINE	chembl:CHEMBL53		FALSE	TRUE
DRD2	1	GuideToPharmacologyInteractions	antagonist	135650903	RISPERIDONE	RISPERIDONE	chembl:CHEMBL85		FALSE	TRUE
DRD2	1	ChemblInteractions	agonist	CHEMBL1201087	CABERGOLINE	CABERGOLINE	chembl:CHEMBL1201087		FALSE	TRUE
DRD2	1	ChemblInteractions	antagonist	CHEMBL1200902	THIOTHIXENE HYDROCHLORIDE	THIOTHIXENE HYDROCHLORIDE	chembl:CHEMBL1200902		FALSE	TRUE
DRD2	1	GuideToPharmacologyInteractions	antagonist	178103855	PROMAZINE	PROMAZINE	chembl:CHEMBL564		FALSE	TRUE
DRD2	1	ChemblInteractions	agonist	CHEMBL1200503	BROMOCRIPTINE MESYLATE	BROMOCRIPTINE MESYLATE	chembl:CHEMBL1200503		FALSE	TRUE
DRD2	1	GuideToPharmacologyInteractions	agonist	252166645	LP-44				FALSE	TRUE
DRD2	1	ChemblInteractions	antagonist	CHEMBL1200951	FLUPHENAZINE ENANTHATE	FLUPHENAZINE ENANTHATE	chembl:CHEMBL1200951		FALSE	TRUE
DRD2	1	GuideToPharmacologyInteractions	antagonist	135650810	PERPHENAZINE	PERPHENAZINE	chembl:CHEMBL567		FALSE	TRUE
DRD2	1	ChemblInteractions	antagonist	CHEMBL1200856	THIETHYLPERAZINE MALEATE	THIETHYLPERAZINE MALEATE	chembl:CHEMBL1200856		FALSE	TRUE
DRD2	1	ChemblInteractions	inverse agonist	CHEMBL54	HALOPERIDOL	HALOPERIDOL	chembl:CHEMBL54		FALSE	TRUE
DRD2	1	GuideToPharmacologyInteractions	antagonist	135651279	TRIFLUOPERAZINE	TRIFLUOPERAZINE	chembl:CHEMBL422		FALSE	TRUE
DRD2	1	GuideToPharmacologyInteractions	antagonist	135650779	ASENAPINE	ASENAPINE	chembl:CHEMBL3187365		FALSE	TRUE
DRD2	1	GuideToPharmacologyInteractions	agonist	223365986	UNC0006				FALSE	TRUE
DRD2	1	ChemblInteractions	antagonist	CHEMBL1621	PALIPERIDONE	PALIPERIDONE	chembl:CHEMBL1621		FALSE	TRUE
DRD2	1	ChemblInteractions	antagonist	CHEMBL831	LOXAPINE	LOXAPINE	chembl:CHEMBL831		FALSE	TRUE
DRD2	1	GuideToPharmacologyInteractions	antagonist	315661291	BENPERIDOL	BENPERIDOL	chembl:CHEMBL297302		FALSE	TRUE
DRD2	1	GuideToPharmacologyInteractions	antagonist	252166580	ML321				FALSE	TRUE
DRD2	1	ChemblInteractions	inverse agonist	CHEMBL2096643	HALOPERIDOL LACTATE	HALOPERIDOL LACTATE	chembl:CHEMBL2096643		FALSE	TRUE
DRD2	1	ChemblInteractions	antagonist	CHEMBL1201741	OLANZAPINE PAMOATE	OLANZAPINE PAMOATE	chembl:CHEMBL1201741		FALSE	TRUE
DRD2	1	ChemblInteractions	antagonist	CHEMBL1200587	PROCHLORPERAZINE MALEATE	PROCHLORPERAZINE MALEATE	chembl:CHEMBL1200587		FALSE	TRUE
DRD2	1	GuideToPharmacologyInteractions	agonist	135650793	PD 128907				FALSE	TRUE
DRD2	1	GuideToPharmacologyInteractions	antagonist	135651274	TRANS-FLUPENTHIXOL				FALSE	TRUE
DRD2	1	GuideToPharmacologyInteractions	allosteric modulator	223366027	SB269652				FALSE	TRUE
DRD2	1	ChemblInteractions	antagonist	CHEMBL85	RISPERIDONE	RISPERIDONE	chembl:CHEMBL85		FALSE	TRUE
DRD2	1	ChemblInteractions	antagonist	CHEMBL1201074	THIETHYLPERAZINE MALATE	THIETHYLPERAZINE MALATE	chembl:CHEMBL1201074		FALSE	TRUE
DRD2	1	ChemblInteractions	agonist	CHEMBL1616	APOMORPHINE HYDROCHLORIDE	APOMORPHINE HYDROCHLORIDE	chembl:CHEMBL1616		FALSE	TRUE
DRD2	1	GuideToPharmacologyInteractions	antagonist	252166582	(-)-STEPHOLIDINE				FALSE	TRUE
DRD2	1	GuideToPharmacologyInteractions	antagonist	135650679	NAFADOTRIDE	NAFADOTRIDE	chembl:CHEMBL286252		FALSE	TRUE
DRD2	1	GuideToPharmacologyInteractions	agonist	178100776	SUMANIROLE	SUMANIROLE	chembl:CHEMBL419792		FALSE	TRUE
DRD2	1	GuideToPharmacologyInteractions	antagonist	135651188	[3H]NEMONAPRIDE				FALSE	TRUE
DRD2	1	GuideToPharmacologyInteractions	antagonist	135650345	HALOPERIDOL	HALOPERIDOL	chembl:CHEMBL54		FALSE	TRUE
DRD2	1	ChemblInteractions	antagonist	CHEMBL1201052	MESORIDAZINE BESYLATE	MESORIDAZINE BESYLATE	chembl:CHEMBL1201052		FALSE	TRUE
DRD2	1	GuideToPharmacologyInteractions	agonist	223366007	BREXPIPRAZOLE	BREXPIPRAZOLE	chembl:CHEMBL2105760		FALSE	TRUE
DRD2	1	GuideToPharmacologyInteractions	agonist	223365987	UNC9994				FALSE	TRUE
DRD2	1	GuideToPharmacologyInteractions	antagonist	135650115	CLOZAPINE	CLOZAPINE	chembl:CHEMBL42		FALSE	TRUE
DRD2	1	ChemblInteractions	modulator	CHEMBL2024517	CARIPRAZINE HYDROCHLORIDE	CARIPRAZINE HYDROCHLORIDE	chembl:CHEMBL2024517		FALSE	TRUE
DRD2	1	ChemblInteractions	partial agonist	CHEMBL3545044	ITI-007	LUMATEPERONE	chembl:CHEMBL3306803		FALSE	TRUE
DRD2	1	GuideToPharmacologyInteractions	antagonist	135651024	(+)-SCH-23390				FALSE	TRUE
DRD2	1	ChemblInteractions	partial agonist	CHEMBL218166	BIFEPRUNOX	BIFEPRUNOX	chembl:CHEMBL218166		FALSE	TRUE
DRD2	1	ChemblInteractions	antagonist	CHEMBL1108	DROPERIDOL	DROPERIDOL	chembl:CHEMBL1108		FALSE	TRUE
DRD2	1	ChemblInteractions	antagonist	CHEMBL1200792	FLUPHENAZINE HYDROCHLORIDE	FLUPHENAZINE HYDROCHLORIDE	chembl:CHEMBL1200792		FALSE	TRUE
DRD2	1	GuideToPharmacologyInteractions	antagonist	135651037	SERTINDOLE	SERTINDOLE	chembl:CHEMBL12713		FALSE	TRUE
DRD2	1	GuideToPharmacologyInteractions	antagonist	135650088	CHLORPROMAZINE	CHLORPROMAZINE	chembl:CHEMBL71		FALSE	TRUE
DRD2	1	ChemblInteractions	antagonist	CHEMBL1200948	TRIMIPRAMINE MALEATE	TRIMIPRAMINE MALEATE	chembl:CHEMBL1200948		FALSE	TRUE
DRD2	1	GuideToPharmacologyInteractions	antagonist	135650206	DOMPERIDONE	DOMPERIDONE	chembl:CHEMBL219916		FALSE	TRUE
DRD2	1	ChemblInteractions	antagonist	CHEMBL567	PERPHENAZINE	PERPHENAZINE	chembl:CHEMBL567		FALSE	TRUE
DRD2	1	ChemblInteractions	antagonist	CHEMBL715	OLANZAPINE	OLANZAPINE	chembl:CHEMBL715		FALSE	TRUE
DRD2	1	GuideToPharmacologyInteractions	antagonist	178102147	SULPIRIDE	SULPIRIDE	chembl:CHEMBL26		FALSE	TRUE
DRD2	1	ChemblInteractions	antagonist	CHEMBL1201732	PALIPERIDONE PALMITATE				FALSE	TRUE
DRD2	1	GuideToPharmacologyInteractions	agonist	135649862	7-OH-DPAT				FALSE	TRUE
DRD2	1	GuideToPharmacologyInteractions	agonist	178103999	VILAZODONE	VILAZODONE	chembl:CHEMBL439849		FALSE	TRUE
DRD2	1	ChemblInteractions	modulator	CHEMBL596802	PRIDOPIDINE	PRIDOPIDINE	chembl:CHEMBL596802		FALSE	TRUE
DRD2	1	ChemblInteractions	antagonist	CHEMBL3544974	ASENAPINE MALEATE	ASENAPINE MALEATE	chembl:CHEMBL3544974		FALSE	TRUE
DRD2	1	GuideToPharmacologyInteractions	antagonist	178103853	PROCHLORPERAZINE	PROCHLORPERAZINE	chembl:CHEMBL728		FALSE	TRUE
DRD2	1	ChemblInteractions	partial agonist	CHEMBL2103832	PARDOPRUNOX	PARDOPRUNOX	chembl:CHEMBL2103832		FALSE	TRUE
DRD2	1	GuideToPharmacologyInteractions	antagonist	223365892	PEROSPIRONE	PEROSPIRONE	chembl:CHEMBL1472975		FALSE	TRUE
DRD2	1	GuideToPharmacologyInteractions	agonist,antagonist	135651246	TERGURIDE	TERGURIDE	chembl:CHEMBL73151		FALSE	TRUE
DRD2	1	ChemblInteractions	antagonist	CHEMBL908	CHLORPROTHIXENE	CHLORPROTHIXENE	chembl:CHEMBL908		FALSE	TRUE
DRD2	1	GuideToPharmacologyInteractions	agonist,antagonist	135650930	ROXINDOLE	ROXINDOLE	chembl:CHEMBL431367		FALSE	TRUE
DRD2	1	GuideToPharmacologyInteractions	antagonist	135651297	(+)-UH232				FALSE	TRUE
DRD2	1	ChemblInteractions	antagonist	CHEMBL42	CLOZAPINE	CLOZAPINE	chembl:CHEMBL42		FALSE	TRUE
DRD2	1	GuideToPharmacologyInteractions	agonist	252166646	LP-211				FALSE	TRUE
DRD2	1	GuideToPharmacologyInteractions	agonist	252166644	LP-12				FALSE	TRUE
DRD2	1	ChemblInteractions	antagonist	CHEMBL1200997	ZIPRASIDONE MESYLATE	ZIPRASIDONE MESYLATE	chembl:CHEMBL1200997		FALSE	TRUE
DRD2	1	ChemblInteractions	antagonist	CHEMBL1615372	LURASIDONE HYDROCHLORIDE	LURASIDONE HYDROCHLORIDE	chembl:CHEMBL1615372		FALSE	TRUE
DRD2	1	GuideToPharmacologyInteractions	antagonist	135650756	OLANZAPINE	OLANZAPINE	chembl:CHEMBL715		FALSE	TRUE
DRD2	1	GuideToPharmacologyInteractions	agonist	135650871	QUINELORANE	QUINELORANE	chembl:CHEMBL155731		FALSE	TRUE
DRD2	1	GuideToPharmacologyInteractions	antagonist	223366005	BLONANSERIN	BLONANSERIN	chembl:CHEMBL178803		FALSE	TRUE
DRD2	1	GuideToPharmacologyInteractions	agonist	223366006	CARIPRAZINE	CARIPRAZINE	chembl:CHEMBL2028019		FALSE	TRUE
DRD2	1	GuideToPharmacologyInteractions	agonist	135650847	PRAMIPEXOLE	PRAMIPEXOLE	chembl:CHEMBL301265		FALSE	TRUE
DRD2	1	ChemblInteractions	modulator	CHEMBL3545388	Seridopidine	SERIDOPIDINE	chembl:CHEMBL3545388		FALSE	TRUE
DRD2	1	ChemblInteractions	antagonist	CHEMBL1200916	THIORIDAZINE HYDROCHLORIDE	THIORIDAZINE HYDROCHLORIDE	chembl:CHEMBL1200916		FALSE	TRUE
DRD2	1	GuideToPharmacologyInteractions	agonist	135650738	(-)-N-PORPHYNORAPOMORPHINE				FALSE	TRUE
DRD2	1	ChemblInteractions	agonist	CHEMBL1275	PERGOLIDE MESYLATE	PERGOLIDE MESYLATE	chembl:CHEMBL1275		FALSE	TRUE
DRD2	1	ChemblInteractions	partial agonist	CHEMBL2105760	BREXPIPRAZOLE	BREXPIPRAZOLE	chembl:CHEMBL2105760		FALSE	TRUE
DRD2	1	ChemblInteractions	agonist	CHEMBL1303	ROTIGOTINE	ROTIGOTINE	chembl:CHEMBL1303		FALSE	TRUE
EEF2	1	ChemblInteractions	inhibitor	CHEMBL1201550	DENILEUKIN DIFTITOX	DENILEUKIN DIFTITOX	chembl:CHEMBL1201550		FALSE	TRUE
EGLN2	1	ChemblInteractions	inhibitor	CHEMBL3544988	DAPRODUSTAT	DAPRODUSTAT	chembl:CHEMBL3544988		FALSE	TRUE
EGLN2	1	ChemblInteractions	inhibitor	CHEMBL2338329	ROXADUSTAT	ROXADUSTAT	chembl:CHEMBL2338329		FALSE	TRUE
EGLN2	1	GuideToPharmacologyInteractions	inhibitor	252827454	COMPOUND 6EE [PMID: 22364528]				FALSE	TRUE
ENTPD2	1	GuideToPharmacologyInteractions	inhibitor	315661118	PSB-6426	chembl:CHEMBL469212	chembl:CHEMBL469212		FALSE	FALSE
EPCAM	1	ChemblInteractions	inhibitor	CHEMBL2108018	ADECATUMUMAB	ADECATUMUMAB	chembl:CHEMBL2108018		FALSE	FALSE
EPCAM	1	TALC	antibody	CATUMAXOMAB	CATUMAXOMAB	CATUMAXOMAB	chembl:CHEMBL2108581		FALSE	FALSE
EPCAM	1	TALC	antibody	MT110	MT110	SOLITOMAB	chembl:CHEMBL2109264		FALSE	FALSE
EPHA2	1	MyCancerGenomeClinicalTrial	inhibitor	REGORAFENIB	REGORAFENIB	REGORAFENIB	chembl:CHEMBL1946170		FALSE	FALSE
EPHA2	1	MyCancerGenomeClinicalTrial	inhibitor	DASATINIB	DASATINIB	DASATINIB	chembl:CHEMBL1421		FALSE	FALSE
EPHA2	1	ChemblInteractions	inhibitor	CHEMBL1421	DASATINIB	DASATINIB	chembl:CHEMBL1421		FALSE	FALSE
EPHA2	1	GuideToPharmacologyInteractions	inhibitor	249565821	COMPOUND 66 [PMID: 19788238]				FALSE	FALSE
EPHA2	1	GuideToPharmacologyInteractions	inhibitor	178101606	DORSOMORPHIN	DORSOMORPHIN	chembl:CHEMBL478629		FALSE	FALSE
EPHA2	1	GuideToPharmacologyInteractions	inhibitor	249565850	COMPOUND 8H [PMID: 21561767]				FALSE	FALSE
EPHA2	1	GuideToPharmacologyInteractions	activator	381118815	DDR1/2 INHIBITOR 5N				FALSE	FALSE
EPHA2	1	ChemblInteractions	inhibitor	CHEMBL24828	VANDETANIB	VANDETANIB	chembl:CHEMBL24828		FALSE	FALSE
EPHB3	1	GuideToPharmacologyInteractions	inhibitor	249565821	COMPOUND 66 [PMID: 19788238]				FALSE	FALSE
EPHB3	1	ChemblInteractions	inhibitor	CHEMBL24828	VANDETANIB	VANDETANIB	chembl:CHEMBL24828		FALSE	FALSE
EPHB4	1	ChemblInteractions	inhibitor	CHEMBL24828	VANDETANIB	VANDETANIB	chembl:CHEMBL24828		FALSE	FALSE
EPHB4	1	ChemblInteractions	inhibitor	CHEMBL3545155	JI-101	JI-101	chembl:CHEMBL3545155		FALSE	FALSE
EPHB4	1	ChemblInteractions	inhibitor	CHEMBL3544983	TESEVATINIB	TESEVATINIB	chembl:CHEMBL3544983		FALSE	FALSE
EPHB4	1	MyCancerGenome	inhibitor	XL647	XL647	TESEVATINIB	chembl:CHEMBL3544983		FALSE	FALSE
EPHB4	1	ChemblInteractions	inhibitor	CHEMBL403989	TG100-801	TG100-801	chembl:CHEMBL403989		FALSE	FALSE
EPHB4	1	GuideToPharmacologyInteractions	inhibitor	249565821	COMPOUND 66 [PMID: 19788238]				FALSE	FALSE
EPHB4	1	TALC	inhibitor	XL647	XL647	TESEVATINIB	chembl:CHEMBL3544983		FALSE	FALSE
EPHB4	1	GuideToPharmacologyInteractions	inhibitor	249565627	TESEVATINIB	TESEVATINIB	chembl:CHEMBL3544983		FALSE	FALSE
EPHB6	1	ChemblInteractions	inhibitor	CHEMBL24828	VANDETANIB	VANDETANIB	chembl:CHEMBL24828		FALSE	FALSE
ERBB2	1	TALC	inhibitor	XL647	XL647	TESEVATINIB	chembl:CHEMBL3544983		FALSE	FALSE
ERBB2	1	TALC	vaccine	EP-2101	EP-2101				FALSE	FALSE
ERBB2	1	GuideToPharmacologyInteractions	inhibitor	363894206	ALLITINIB	ALLITINIB	chembl:CHEMBL3545244		FALSE	FALSE
ERBB2	1	MyCancerGenomeClinicalTrial	inhibitor	DACOMITINIB	DACOMITINIB	DACOMITINIB	chembl:CHEMBL2105719		FALSE	FALSE
ERBB2	1	ChemblInteractions	inhibitor	CHEMBL3545244	Allitinib	ALLITINIB	chembl:CHEMBL3545244		FALSE	FALSE
ERBB2	1	ChemblInteractions	inhibitor	CHEMBL2364649	MARGETUXIMAB	MARGETUXIMAB	chembl:CHEMBL2364649		FALSE	FALSE
ERBB2	1	ChemblInteractions	inhibitor	CHEMBL3545200	S-222611	S-222611	chembl:CHEMBL3545200		FALSE	FALSE
ERBB2	1	GuideToPharmacologyInteractions	inhibitor	178103494	IBRUTINIB	IBRUTINIB	chembl:CHEMBL1873475		FALSE	FALSE
ERBB2	1	MyCancerGenome	antibody	TRASTUZUMAB	TRASTUZUMAB	TRASTUZUMAB	chembl:CHEMBL1201585		FALSE	FALSE
ERBB2	1	GuideToPharmacologyInteractions	inhibitor	249565627	TESEVATINIB	TESEVATINIB	chembl:CHEMBL3544983		FALSE	FALSE
ERBB2	1	ChemblInteractions	inhibitor	CHEMBL2110732	DACOMITINIB	DACOMITINIB	chembl:CHEMBL2105719		FALSE	FALSE
ERBB2	1	ChemblInteractions	inhibitor	CHEMBL180022	NERATINIB	NERATINIB	chembl:CHEMBL180022		FALSE	FALSE
ERBB2	1	GuideToPharmacologyInteractions	inhibitor	223365982	BMS-599626	AC-480	chembl:CHEMBL1645462		FALSE	FALSE
ERBB2	1	ChemblInteractions	inhibitor	CHEMBL2105719	DACOMITINIB HYDRATE	DACOMITINIB	chembl:CHEMBL2105719		FALSE	FALSE
ERBB2	1	MyCancerGenome	inhibitor	AEE788	AEE788	AEE-788	chembl:CHEMBL587723		FALSE	FALSE
ERBB2	1	GuideToPharmacologyInteractions	inhibitor	348353621	PYROTINIB	PYROTINIB	chembl:CHEMBL3544956		FALSE	FALSE
ERBB2	1	TALC	inhibitor	CUDC-101	CUDC-101	CUDC-101	chembl:CHEMBL598797		FALSE	FALSE
ERBB2	1	GuideToPharmacologyInteractions	inhibitor	178102588	EGFR/ERBB-2/ERBB-4 INHIBITOR				FALSE	FALSE
ERBB2	1	GuideToPharmacologyInteractions	antibody	178101775	TRASTUZUMAB	TRASTUZUMAB	chembl:CHEMBL1201585		FALSE	FALSE
ERBB2	1	TALC	antibody	MM111	MM111				FALSE	FALSE
ERBB2	1	TALC	inhibitor	BMS-599626	BMS-599626	AC-480	chembl:CHEMBL1645462		FALSE	FALSE
ERBB2	1	ChemblInteractions	inhibitor	CHEMBL3545380	Irbinitinib				FALSE	FALSE
ERBB2	1	MyCancerGenomeClinicalTrial	inhibitor	POZIOTINIB	POZIOTINIB	POZIOTINIB	chembl:CHEMBL3545154		FALSE	FALSE
ERBB2	1	ChemblInteractions	inhibitor	CHEMBL1614725	TAK-285	TAK-285	chembl:CHEMBL1614725		FALSE	FALSE
ERBB2	1	TALC	inhibitor	AZD8931	AZD8931	SAPITINIB	chembl:CHEMBL2408045		FALSE	FALSE
ERBB2	1	GuideToPharmacologyInteractions	inhibitor	363894216	TUCATINIB	TUCATINIB	chembl:CHEMBL3989868		FALSE	FALSE
ERBB2	1	MyCancerGenome	antibody	ADO-TRASTUZUMAB EMTANSINE	ADO-TRASTUZUMAB EMTANSINE				FALSE	FALSE
ERBB2	1	GuideToPharmacologyInteractions	inhibitor	223366208	BMS-690514	BMS-690514	chembl:CHEMBL3545396		FALSE	FALSE
ERBB2	1	TALC	inhibitor	BMS-690514	BMS-690514	BMS-690514	chembl:CHEMBL3545396		FALSE	FALSE
ERBB2	1	MyCancerGenomeClinicalTrial	inhibitor	LAPATINIB DITOSYLATE	LAPATINIB DITOSYLATE				FALSE	FALSE
ERBB2	1	GuideToPharmacologyInteractions	inhibitor	178103994	DACOMITINIB	DACOMITINIB	chembl:CHEMBL2105719		FALSE	FALSE
ERBB2	1	MyCancerGenome	inhibitor	ARRY380	ARRY380				FALSE	FALSE
ERBB2	1	ChemblInteractions	inhibitor	CHEMBL2007641	PERTUZUMAB	PERTUZUMAB	chembl:CHEMBL2007641		FALSE	FALSE
ERBB2	1	GuideToPharmacologyInteractions	inhibitor	178102313	NERATINIB	NERATINIB	chembl:CHEMBL180022		FALSE	FALSE
ERBB2	1	MyCancerGenome	inhibitor	BMS-690514	BMS-690514	BMS-690514	chembl:CHEMBL3545396		FALSE	FALSE
ERBB2	1	GuideToPharmacologyInteractions	inhibitor	178102302	CANERTINIB	CANERTINIB	chembl:CHEMBL31965		FALSE	FALSE
ERBB2	1	MyCancerGenomeClinicalTrial	inhibitor	NERATINIB	NERATINIB	NERATINIB	chembl:CHEMBL180022		FALSE	FALSE
ERBB2	1	MyCancerGenome	inhibitor	CANERTINIB	CANERTINIB	CANERTINIB	chembl:CHEMBL31965		FALSE	FALSE
ERBB2	1	ChemblInteractions	inhibitor	CHEMBL1201585	TRASTUZUMAB	TRASTUZUMAB	chembl:CHEMBL1201585		FALSE	FALSE
ERBB2	1	ChemblInteractions	inhibitor	CHEMBL3545025	INSM-18	INSM-18	chembl:CHEMBL3545025		FALSE	FALSE
ERBB2	1	TALC	antibody	TRASTUZUMAB	TRASTUZUMAB	TRASTUZUMAB	chembl:CHEMBL1201585		FALSE	FALSE
ERBB2	1	ChemblInteractions	inhibitor	CHEMBL1645462	AC-480	AC-480	chembl:CHEMBL1645462		FALSE	FALSE
ERBB2	1	GuideToPharmacologyInteractions	inhibitor	178102633	MUBRITINIB	MUBRITINIB	chembl:CHEMBL1614707		FALSE	FALSE
ERBB2	1	GuideToPharmacologyInteractions	inhibitor	223365981	FALNIDAMOL	FALNIDAMOL	chembl:CHEMBL258940		FALSE	FALSE
ERBB2	1	ChemblInteractions	inhibitor	CHEMBL3545111	Hemay-022	HEMAY-022	chembl:CHEMBL3545111		FALSE	FALSE
ERBB2	1	TALC	inhibitor	PELITINIB	PELITINIB	PELITINIB	chembl:CHEMBL607707		FALSE	FALSE
ERBB2	1	MyCancerGenomeClinicalTrial	inhibitor	AFATINIB	AFATINIB	AFATINIB	chembl:CHEMBL1173655		FALSE	FALSE
ERBB2	1	ChemblInteractions	inhibitor	CHEMBL2105712	AFATINIB DIMALEATE	AFATINIB DIMALEATE	chembl:CHEMBL2105712		FALSE	FALSE
ERBB2	1	GuideToPharmacologyInteractions	inhibitor	178102587	EGFR/ERBB-2 INHIBITOR				FALSE	FALSE
ERBB2	1	GuideToPharmacologyInteractions	antibody	310264712	MM-111	MM-111	chembl:CHEMBL4297556		FALSE	FALSE
ERBB2	1	GuideToPharmacologyInteractions	inhibitor	310264693	ACALABRUTINIB	ACALABRUTINIB	chembl:CHEMBL3707348		FALSE	FALSE
ERBB2	1	TALC	inhibitor	DACOMITINIB	DACOMITINIB	DACOMITINIB	chembl:CHEMBL2105719		FALSE	FALSE
ERBB2	1	MyCancerGenome	inhibitor	PELITINIB	PELITINIB	PELITINIB	chembl:CHEMBL607707		FALSE	FALSE
ERBB2	1	ChemblInteractions	inhibitor	CHEMBL3545154	Poziotinib	POZIOTINIB	chembl:CHEMBL3545154		FALSE	FALSE
ERBB2	1	TALC	inhibitor	AFATINIB	AFATINIB	AFATINIB	chembl:CHEMBL1173655		FALSE	FALSE
ERBB2	1	GuideToPharmacologyInteractions	inhibitor	310264675	CUDC-101	CUDC-101	chembl:CHEMBL598797		FALSE	FALSE
ERBB2	1	GuideToPharmacologyInteractions	antibody	252166886	MARGETUXIMAB	MARGETUXIMAB	chembl:CHEMBL2364649		FALSE	FALSE
ERBB2	1	TALC	inhibitor	LAPATINIB	LAPATINIB	LAPATINIB	chembl:CHEMBL554		FALSE	FALSE
ERBB2	1	ChemblInteractions	inhibitor	CHEMBL24828	VANDETANIB	VANDETANIB	chembl:CHEMBL24828		FALSE	FALSE
ERBB2	1	GuideToPharmacologyInteractions	inhibitor	178102319	LAPATINIB	LAPATINIB	chembl:CHEMBL554		FALSE	FALSE
ERBB2	1	GuideToPharmacologyInteractions	inhibitor	249565586	POZIOTINIB	POZIOTINIB	chembl:CHEMBL3545154		FALSE	FALSE
ERBB2	1	MyCancerGenome	antibody	PERTUZUMAB	PERTUZUMAB	PERTUZUMAB	chembl:CHEMBL2007641		FALSE	FALSE
ERBB2	1	MyCancerGenome	antibody	MM-111	MM-111	MM-111	chembl:CHEMBL4297556		FALSE	FALSE
ERBB2	1	MyCancerGenomeClinicalTrial	inhibitor	BIBW 2992	BIBW 2992				FALSE	FALSE
ERBB2	1	ChemblInteractions	inhibitor	CHEMBL3545396	BMS-690514	BMS-690514	chembl:CHEMBL3545396		FALSE	FALSE
ERBB2	1	MyCancerGenome	inhibitor	XL647	XL647	TESEVATINIB	chembl:CHEMBL3544983		FALSE	FALSE
ERBB2	1	GuideToPharmacologyInteractions	antibody	178101741	PERTUZUMAB	PERTUZUMAB	chembl:CHEMBL2007641		FALSE	FALSE
ERBB2	1	GuideToPharmacologyInteractions	inhibitor	223366050	SAPITINIB	SAPITINIB	chembl:CHEMBL2408045		FALSE	FALSE
ERBB2	1	ChemblInteractions	inhibitor	CHEMBL3545063	OSIMERTINIB MESYLATE	OSIMERTINIB MESYLATE	chembl:CHEMBL3545063		FALSE	FALSE
ERBB2	1	TALC	inhibitor	AEE 788	AEE 788				FALSE	FALSE
ERBB2	1	ChemblInteractions	inhibitor	CHEMBL2103842	VARLITINIB	VARLITINIB	chembl:CHEMBL2103842		FALSE	FALSE
ERBB2	1	MyCancerGenome	inhibitor	MUBRITINIB	MUBRITINIB	MUBRITINIB	chembl:CHEMBL1614707		FALSE	FALSE
ERBB2	1	TALC	inhibitor	NERATINIB	NERATINIB	NERATINIB	chembl:CHEMBL180022		FALSE	FALSE
ERBB2	1	GuideToPharmacologyInteractions	inhibitor	223366212	CP-724714	CP-724714	chembl:CHEMBL483321		FALSE	FALSE
ERBB2	1	GuideToPharmacologyInteractions	inhibitor	363894213	SELATINIB				FALSE	FALSE
ERBB2	1	GuideToPharmacologyInteractions	inhibitor	223365978	AEE788	AEE-788	chembl:CHEMBL587723		FALSE	FALSE
ERBB2	1	GuideToPharmacologyInteractions	inhibitor	178102295	AFATINIB	AFATINIB	chembl:CHEMBL1173655		FALSE	FALSE
ERBB2	1	ChemblInteractions	inhibitor	CHEMBL545315	CANERTINIB DIHYDROCHLORIDE	CANERTINIB DIHYDROCHLORIDE	chembl:CHEMBL545315		FALSE	FALSE
ERBB2	1	MyCancerGenome	inhibitor	DACOMITINIB	DACOMITINIB	DACOMITINIB	chembl:CHEMBL2105719		FALSE	FALSE
ERBB2	1	ChemblInteractions	inhibitor	CHEMBL2408045	SAPITINIB	SAPITINIB	chembl:CHEMBL2408045		FALSE	FALSE
ERBB2	1	ChemblInteractions	inhibitor	CHEMBL3544983	TESEVATINIB	TESEVATINIB	chembl:CHEMBL3544983		FALSE	FALSE
ERBB2	1	TALC	inhibitor	ARRY-380	ARRY-380	TUCATINIB	chembl:CHEMBL3989868		FALSE	FALSE
ERBB2	1	MyCancerGenome	inhibitor	LAPATINIB	LAPATINIB	LAPATINIB	chembl:CHEMBL554		FALSE	FALSE
ERBB2	1	ChemblInteractions	inhibitor	CHEMBL587723	AEE-788	AEE-788	chembl:CHEMBL587723		FALSE	FALSE
ERBB2	1	ChemblInteractions	inhibitor	CHEMBL3545002	MP-412	MP-412	chembl:CHEMBL3545002		FALSE	FALSE
ERBB2	1	ChemblInteractions	inhibitor	CHEMBL483321	CP-724714	CP-724714	chembl:CHEMBL483321		FALSE	FALSE
ERBB2	1	MyCancerGenomeClinicalTrial	inhibitor	GEFITINIB	GEFITINIB	GEFITINIB	chembl:CHEMBL939		FALSE	FALSE
ERBB2	1	ChemblInteractions	inhibitor	CHEMBL1743082	TRASTUZUMAB EMTANSINE	TRASTUZUMAB EMTANSINE	chembl:CHEMBL1743082		FALSE	FALSE
ERBB2	1	MyCancerGenome	inhibitor	BMS-599626	BMS-599626	AC-480	chembl:CHEMBL1645462		FALSE	FALSE
ERBB2	1	TALC	antibody	PERTUZUMAB	PERTUZUMAB	PERTUZUMAB	chembl:CHEMBL2007641		FALSE	FALSE
ERBB2	1	MyCancerGenome	inhibitor	AFATINIB	AFATINIB	AFATINIB	chembl:CHEMBL1173655		FALSE	FALSE
ERBB2	1	ChemblInteractions	inhibitor	CHEMBL1614707	MUBRITINIB	MUBRITINIB	chembl:CHEMBL1614707		FALSE	FALSE
ERBB2	1	MyCancerGenome	inhibitor	NERATINIB	NERATINIB	NERATINIB	chembl:CHEMBL180022		FALSE	FALSE
ERBB2	1	ChemblInteractions	inhibitor	CHEMBL3544956	Pyrotinib	PYROTINIB	chembl:CHEMBL3544956		FALSE	FALSE
ERBB2	1	ChemblInteractions	inhibitor	CHEMBL1201179	LAPATINIB DITOSYLATE	LAPATINIB DITOSYLATE	chembl:CHEMBL1201179		FALSE	FALSE
ERBB2	1	GuideToPharmacologyInteractions	inhibitor	249565825	COMPOUND 38 [PMID: 24915291]				FALSE	FALSE
ERBB2	1	MyCancerGenome	inhibitor	AZD8931	AZD8931	SAPITINIB	chembl:CHEMBL2408045		FALSE	FALSE
ERBB2	1	ChemblInteractions	inhibitor	CHEMBL598797	CUDC-101	CUDC-101	chembl:CHEMBL598797		FALSE	FALSE
ERBB2	1	ChemblInteractions	inhibitor	CHEMBL3545133	JNJ-26483327	JNJ-26483327	chembl:CHEMBL3545133		FALSE	FALSE
ESRRA	1	GuideToPharmacologyInteractions	antagonist	135650147	COMPOUND 1A [PMID: 17556356]				FALSE	FALSE
ESRRA	1	GuideToPharmacologyInteractions	agonist	135649823	BIOCHANIN A				FALSE	FALSE
ESRRA	1	GuideToPharmacologyInteractions	antagonist	135651333	XCT790	chembl:CHEMBL189753	chembl:CHEMBL189753		FALSE	FALSE
ESRRA	1	GuideToPharmacologyInteractions	agonist	135650300	GENISTEIN	GENISTEIN	chembl:CHEMBL44		FALSE	FALSE
ESRRA	1	GuideToPharmacologyInteractions	agonist	135649858	DAIDZEIN	DAIDZEIN	chembl:CHEMBL8145		FALSE	FALSE
F12	1	GuideToPharmacologyInteractions	inhibitor	178103167	METHYL 5-[(4-TERT-BUTYLBENZOYL)AMINO]-2H-1,2,4-TRIAZOLE-3-CARBOXYLATE				FALSE	FALSE
FAAH	1	GuideToPharmacologyInteractions	inhibitor	178101928	PF750				FALSE	TRUE
FAAH	1	ChemblInteractions	inhibitor	CHEMBL112	ACETAMINOPHEN	ACETAMINOPHEN	chembl:CHEMBL112		FALSE	TRUE
FAAH	1	GuideToPharmacologyInteractions	inhibitor	310264777	(S)-ARN2508				FALSE	TRUE
FAAH	1	GuideToPharmacologyInteractions	inhibitor	178101927	PF3845				FALSE	TRUE
FAAH	1	GuideToPharmacologyInteractions	inhibitor	310264790	JNJ-42165279	JNJ-42165279	chembl:CHEMBL4297294		FALSE	TRUE
FAAH	1	GuideToPharmacologyInteractions	inhibitor	310264778	(R)-ARN2508				FALSE	TRUE
FAAH	1	GuideToPharmacologyInteractions	inhibitor	178103305	PF-04457845	PF-04457845	chembl:CHEMBL1651534		FALSE	TRUE
FAAH	1	GuideToPharmacologyInteractions	inhibitor	315661162	EXAMPLE 13 [WO2009109743]				FALSE	TRUE
FAAH	1	GuideToPharmacologyInteractions	inhibitor	381744930	ASP8477				FALSE	TRUE
FAAH	1	GuideToPharmacologyInteractions	inhibitor	178101892	JNJ1661010				FALSE	TRUE
FAAH	1	GuideToPharmacologyInteractions	inhibitor	252166807	JZL195				FALSE	TRUE
FAAH	1	GuideToPharmacologyInteractions	inhibitor	381118834	DUAL SEH/FAAH INHIBITOR 11				FALSE	TRUE
FAAH	1	GuideToPharmacologyInteractions	inhibitor	310264779	BIA 10-2474				FALSE	TRUE
FAAH	1	GuideToPharmacologyInteractions	inhibitor	178101156	URB597	URB-597	chembl:CHEMBL184238		FALSE	TRUE
FAAH	1	GuideToPharmacologyInteractions	inhibitor	178101919	OL135				FALSE	TRUE
FAAH	1	GuideToPharmacologyInteractions	inhibitor	340590233	BIA 10-2639				FALSE	TRUE
FAAH	1	GuideToPharmacologyInteractions	inhibitor	315661135	JNJ40355003				FALSE	TRUE
FAAH	1	GuideToPharmacologyInteractions	inhibitor	363894237	MM-433593				FALSE	TRUE
FCGRT	1	GuideToPharmacologyInteractions	antibody	354702273	ROZANOLIXIZUMAB	ROZANOLIXIZUMAB	chembl:CHEMBL4297820		FALSE	FALSE
FCGRT	1	GuideToPharmacologyInteractions	antibody	374883846	DX-2507				FALSE	FALSE
FCGRT	1	GuideToPharmacologyInteractions	antibody	354702250	EFGARTIGIMOD ALFA				FALSE	FALSE
FDFT1	1	GuideToPharmacologyInteractions	inhibitor	135649720	BPH-830	chembl:CHEMBL1208085	chembl:CHEMBL1208085		FALSE	TRUE
FDFT1	1	GuideToPharmacologyInteractions	inhibitor	135650441	J-104123				FALSE	TRUE
FDFT1	1	GuideToPharmacologyInteractions	inhibitor	135649789	COMPOUND 21 [PMID: 19191557]				FALSE	TRUE
FDFT1	1	GuideToPharmacologyInteractions	inhibitor	135649786	COMPOUND 32 [PMID: 19191557]				FALSE	TRUE
FDFT1	1	GuideToPharmacologyInteractions	inhibitor	135649671	COMPOUND 3 [PMID: 19191557]				FALSE	TRUE
FDFT1	1	GuideToPharmacologyInteractions	inhibitor	135650241	COMPOUND 1C [BROWN ET AL., 1997]				FALSE	TRUE
FDFT1	1	GuideToPharmacologyInteractions	inhibitor	135649656	1-ALLYL-2-[3-(ISOPROPYLAMINO)PROPOXY]-9H-XANTHEN-9-ONE				FALSE	TRUE
FDFT1	1	GuideToPharmacologyInteractions	inhibitor	135649665	COMPOUND 15 [PMID: 19456099]				FALSE	TRUE
FDFT1	1	GuideToPharmacologyInteractions	inhibitor	135650440	J-104118				FALSE	TRUE
FDFT1	1	GuideToPharmacologyInteractions	inhibitor	135649735	COMPOUND 1 [OVERHAND ET AL., 1997]				FALSE	TRUE
FDFT1	1	GuideToPharmacologyInteractions	inhibitor	135650240	COMPOUND 4G [PMID: 17709461]				FALSE	TRUE
FDFT1	1	GuideToPharmacologyInteractions	inhibitor	135650216	E5700				FALSE	TRUE
FDFT1	1	GuideToPharmacologyInteractions	inhibitor	249565677	SQ-109	SQ109	chembl:CHEMBL561057		FALSE	TRUE
FDFT1	1	GuideToPharmacologyInteractions	inhibitor	135650692	NB-598				FALSE	TRUE
FDFT1	1	GuideToPharmacologyInteractions	inhibitor	135649794	COMPOUND 19 [PMID: 19191557]				FALSE	TRUE
FDFT1	1	GuideToPharmacologyInteractions	inhibitor	135652728	ZARAGOZIC ACID A				FALSE	TRUE
FDFT1	1	GuideToPharmacologyInteractions	inhibitor	135649688	COMPOUND 14 [PMID: 19191557]				FALSE	TRUE
FDFT1	1	GuideToPharmacologyInteractions	inhibitor	135649787	COMPOUND 8 [PMID: 19191557]				FALSE	TRUE
FDFT1	1	GuideToPharmacologyInteractions	inhibitor	135649788	COMPOUND 4Q [PMID: 7650673]				FALSE	TRUE
FDFT1	1	GuideToPharmacologyInteractions	inhibitor	135649655	1-ALLYL-2-[3-(ISOPROPYLAMINO)PROPOXY]-9H-CARBAZOLE				FALSE	TRUE
FDFT1	1	ChemblInteractions	inhibitor	CHEMBL435224	LAPAQUISTAT ACETATE	LAPAQUISTAT ACETATE	chembl:CHEMBL435224		FALSE	TRUE
FDFT1	1	GuideToPharmacologyInteractions	inhibitor	223365913	COMPOUND 15A [PMID: 22464687]				FALSE	TRUE
FDFT1	1	GuideToPharmacologyInteractions	inhibitor	135649785	COMPOUND 35 [PMID: 19191557]				FALSE	TRUE
FDFT1	1	GuideToPharmacologyInteractions	inhibitor	135649792	COMPOUND 6 [PMID: 7629799]				FALSE	TRUE
FDFT1	1	GuideToPharmacologyInteractions	inhibitor	135649668	COMPOUND 13 [PMID: 19456099]				FALSE	TRUE
FDFT1	1	GuideToPharmacologyInteractions	inhibitor	135649654	YM-75440				FALSE	TRUE
FDFT1	1	GuideToPharmacologyInteractions	inhibitor	135649679	COMPOUND 3A [PMID: 12238936]				FALSE	TRUE
FDFT1	1	GuideToPharmacologyInteractions	inhibitor	135649715	COMPOUND 3F [PMID: 12238936]				FALSE	TRUE
FDPS	1	GuideToPharmacologyInteractions	inhibitor	135651495	ISOPENTENYL DIPHOSPHATE				FALSE	TRUE
FDPS	1	GuideToPharmacologyInteractions	inhibitor	135650703	NE58062				FALSE	TRUE
FDPS	1	GuideToPharmacologyInteractions	inhibitor	135649663	MINODRONIC ACID				FALSE	TRUE
FDPS	1	ChemblInteractions	inhibitor	CHEMBL675	ALENDRONATE SODIUM	ALENDRONATE SODIUM	chembl:CHEMBL675		FALSE	TRUE
FDPS	1	GuideToPharmacologyInteractions	inhibitor	135649662	COMPOUND 5E [PMID: 17975902]				FALSE	TRUE
FDPS	1	GuideToPharmacologyInteractions	inhibitor	135649795	ALENDRONATE	ALENDRONIC ACID	chembl:CHEMBL870		FALSE	TRUE
FDPS	1	GuideToPharmacologyInteractions	inhibitor	135650696	NE10575				FALSE	TRUE
FDPS	1	GuideToPharmacologyInteractions	inhibitor	135650357	COMPOUND 31 [PMID: 17963374]				FALSE	TRUE
FDPS	1	GuideToPharmacologyInteractions	inhibitor	135649664	IBANDRONIC ACID				FALSE	TRUE
FDPS	1	ChemblInteractions	inhibitor	CHEMBL924	ZOLEDRONIC ACID	ZOLEDRONIC ACID	chembl:CHEMBL924		FALSE	TRUE
FDPS	1	ChemblInteractions	inhibitor	CHEMBL1654	RISEDRONATE SODIUM	RISEDRONATE SODIUM	chembl:CHEMBL1654		FALSE	TRUE
FDPS	1	GuideToPharmacologyInteractions	inhibitor	135650902	RISEDRONATE	RISEDRONIC ACID	chembl:CHEMBL923		FALSE	TRUE
FDPS	1	GuideToPharmacologyInteractions	inhibitor	135650699	NE21650				FALSE	TRUE
FDPS	1	GuideToPharmacologyInteractions	inhibitor	135650704	NE97220				FALSE	TRUE
FDPS	1	GuideToPharmacologyInteractions	inhibitor	135650821	DIPHOSPHORIC ACID				FALSE	TRUE
FDPS	1	GuideToPharmacologyInteractions	inhibitor	135650697	NE10790				FALSE	TRUE
FDPS	1	GuideToPharmacologyInteractions	inhibitor	135650705	PIRIDRONIC ACID				FALSE	TRUE
FDPS	1	GuideToPharmacologyInteractions	inhibitor	135650700	NE58018				FALSE	TRUE
FDPS	1	GuideToPharmacologyInteractions	inhibitor	135650702	NE58043				FALSE	TRUE
FDPS	1	GuideToPharmacologyInteractions	inhibitor	135650303	GERANYL BIPHOSPHONATE				FALSE	TRUE
FDPS	1	GuideToPharmacologyInteractions	inhibitor	135650698	NE11808	chembl:CHEMBL294192	chembl:CHEMBL294192		FALSE	TRUE
FDPS	1	ChemblInteractions	inhibitor	CHEMBL1201008	IBANDRONATE SODIUM	IBANDRONATE SODIUM	chembl:CHEMBL1201008		FALSE	TRUE
FDPS	1	GuideToPharmacologyInteractions	inhibitor	135651365	ZOLEDRONIC ACID				FALSE	TRUE
FDPS	1	GuideToPharmacologyInteractions	inhibitor	135651341	CIMADRONATE	(CYCLOHEXYLAMINO)METHYLENEDIPHOSPHONIC ACID	chembl:CHEMBL56253		FALSE	TRUE
FDPS	1	GuideToPharmacologyInteractions	inhibitor	178103833	PAMIDRONIC ACID				FALSE	TRUE
FDPS	1	GuideToPharmacologyInteractions	inhibitor	135650701	NE58027				FALSE	TRUE
FDPS	1	ChemblInteractions	inhibitor	CHEMBL676	PAMIDRONATE DISODIUM	PAMIDRONATE DISODIUM	chembl:CHEMBL676		FALSE	TRUE
FDPS	1	GuideToPharmacologyInteractions	inhibitor	135649659	COMPOUND 2 [PMID: 18295483]				FALSE	TRUE
FGFR1	1	MyCancerGenomeClinicalTrial	inhibitor	REGORAFENIB	REGORAFENIB	REGORAFENIB	chembl:CHEMBL1946170		FALSE	TRUE
FGFR1	1	GuideToPharmacologyInteractions	inhibitor	249565645	MK-2461	MK-2461	chembl:CHEMBL1822792		FALSE	TRUE
FGFR1	1	ChemblInteractions	inhibitor	CHEMBL3545251	Sulfatinib	SURUFATINIB	chembl:CHEMBL4297190		FALSE	TRUE
FGFR1	1	TALC	inhibitor	NINTEDANIB	NINTEDANIB	NINTEDANIB	chembl:CHEMBL502835		FALSE	TRUE
FGFR1	1	GuideToPharmacologyInteractions	inhibitor	252166839	COMPOUND 7R [PMID: 26080733]				FALSE	TRUE
FGFR1	1	GuideToPharmacologyInteractions	inhibitor	354702242	SURUFATINIB	SURUFATINIB	chembl:CHEMBL4297190		FALSE	TRUE
FGFR1	1	MyCancerGenome	inhibitor	BGJ398	BGJ398	INFIGRATINIB	chembl:CHEMBL1852688		FALSE	TRUE
FGFR1	1	GuideToPharmacologyInteractions	inhibitor	178102338	SU-14813	SU-014813	chembl:CHEMBL1721885		FALSE	TRUE
FGFR1	1	MyCancerGenomeClinicalTrial	inhibitor	BGJ398	BGJ398	INFIGRATINIB	chembl:CHEMBL1852688		FALSE	TRUE
FGFR1	1	GuideToPharmacologyInteractions	inhibitor	223365984	LUCITANIB	LUCITANIB	chembl:CHEMBL2220486		FALSE	TRUE
FGFR1	1	GuideToPharmacologyInteractions	inhibitor	249565855	COMPOUND 8H [PMID: 22765894]				FALSE	TRUE
FGFR1	1	GuideToPharmacologyInteractions	inhibitor	249565818	COMPOUND 2C [PMID: 24900538]				FALSE	TRUE
FGFR1	1	GuideToPharmacologyInteractions	inhibitor	178102665	SU11652				FALSE	TRUE
FGFR1	1	GuideToPharmacologyInteractions	inhibitor	249565869	CEP-11981	CEP-11981	chembl:CHEMBL2010872		FALSE	TRUE
FGFR1	1	GuideToPharmacologyInteractions	inhibitor	178102339	SUNITINIB	SUNITINIB	chembl:CHEMBL535		FALSE	TRUE
FGFR1	1	TALC	inhibitor	PONATINIB	PONATINIB	PONATINIB	chembl:CHEMBL1171837		FALSE	TRUE
FGFR1	1	ChemblInteractions	inhibitor	CHEMBL3184679	AZD-4547	AZD-4547	chembl:CHEMBL3184679		FALSE	TRUE
FGFR1	1	MyCancerGenome	inhibitor	XL228	XL228	XL-228	chembl:CHEMBL3545085		FALSE	TRUE
FGFR1	1	ChemblInteractions	inhibitor	CHEMBL274654	ORANTINIB	ORANTINIB	chembl:CHEMBL274654		FALSE	TRUE
FGFR1	1	ChemblInteractions	inhibitor	CHEMBL1946170	REGORAFENIB	REGORAFENIB	chembl:CHEMBL1946170		FALSE	TRUE
FGFR1	1	MyCancerGenome	inhibitor	ORANTINIB	ORANTINIB	ORANTINIB	chembl:CHEMBL274654		FALSE	TRUE
FGFR1	1	MyCancerGenome	inhibitor	NINTEDANIB	NINTEDANIB	NINTEDANIB	chembl:CHEMBL502835		FALSE	TRUE
FGFR1	1	GuideToPharmacologyInteractions	inhibitor	223366147	ORANTINIB	ORANTINIB	chembl:CHEMBL274654		FALSE	TRUE
FGFR1	1	GuideToPharmacologyInteractions	inhibitor	354702258	DERAZANTINIB	DERAZANTINIB	chembl:CHEMBL4297187		FALSE	TRUE
FGFR1	1	GuideToPharmacologyInteractions	inhibitor	354702240	PEMIGATINIB	PEMIGATINIB	chembl:CHEMBL4297522		FALSE	TRUE
FGFR1	1	GuideToPharmacologyInteractions	inhibitor	178102299	BRIVANIB	BRIVANIB	chembl:CHEMBL377300		FALSE	TRUE
FGFR1	1	MyCancerGenome	inhibitor	AZD4547	AZD4547				FALSE	TRUE
FGFR1	1	ChemblInteractions	inhibitor	CHEMBL3545196	PD-0166285	PD-0166285	chembl:CHEMBL49120		FALSE	TRUE
FGFR1	1	ChemblInteractions	inhibitor	CHEMBL403989	TG100-801	TG100-801	chembl:CHEMBL403989		FALSE	TRUE
FGFR1	1	GuideToPharmacologyInteractions	inhibitor	178102559	NINTEDANIB	NINTEDANIB	chembl:CHEMBL502835		FALSE	TRUE
FGFR1	1	GuideToPharmacologyInteractions	inhibitor	340590231	ANLOTINIB	ANLOTINIB	chembl:CHEMBL3545021		FALSE	TRUE
FGFR1	1	GuideToPharmacologyInteractions	inhibitor	354702260	DEBIO1347	DEBIO-1347	wikidata:Q27285013		FALSE	TRUE
FGFR1	1	ChemblInteractions	inhibitor	CHEMBL3545300	CP-459632	CP-459632	chembl:CHEMBL3545300		FALSE	TRUE
FGFR1	1	MyCancerGenome	inhibitor	E-3810	E-3810	RABEPRAZOLE SODIUM	chembl:CHEMBL1200930		FALSE	TRUE
FGFR1	1	GuideToPharmacologyInteractions	inhibitor	249565784	LY2874455	LY-2874455	chembl:CHEMBL3545264		FALSE	TRUE
FGFR1	1	GuideToPharmacologyInteractions	inhibitor	363894199	COMPOUND 8I [PMID: 22765894]				FALSE	TRUE
FGFR1	1	MyCancerGenome	inhibitor	PONATINIB	PONATINIB	PONATINIB	chembl:CHEMBL1171837		FALSE	TRUE
FGFR1	1	ChemblInteractions	inhibitor	CHEMBL3545264	LY-2874455	LY-2874455	chembl:CHEMBL3545264		FALSE	TRUE
FGFR1	1	MyCancerGenome	inhibitor	DOVITINIB	DOVITINIB	DOVITINIB	chembl:CHEMBL522892		FALSE	TRUE
FGFR1	1	GuideToPharmacologyInteractions	inhibitor	178102325	PAZOPANIB	PAZOPANIB	chembl:CHEMBL477772		FALSE	TRUE
FGFR1	1	ChemblInteractions	inhibitor	CHEMBL3545421	ARQ-087	DERAZANTINIB	chembl:CHEMBL4297187		FALSE	TRUE
FGFR1	1	ChemblInteractions	inhibitor	CHEMBL270995	BRIVANIB ALANINATE	BRIVANIB ALANINATE	chembl:CHEMBL270995		FALSE	TRUE
FGFR1	1	TALC	inhibitor	BGJ398	BGJ398	INFIGRATINIB	chembl:CHEMBL1852688		FALSE	TRUE
FGFR1	1	MyCancerGenomeClinicalTrial	inhibitor	AZD4547	AZD4547				FALSE	TRUE
FGFR1	1	ChemblInteractions	inhibitor	CHEMBL2220486	LUCITANIB	LUCITANIB	chembl:CHEMBL2220486		FALSE	TRUE
FGFR1	1	ChemblInteractions	inhibitor	CHEMBL1852688	INFIGRATINIB	INFIGRATINIB	chembl:CHEMBL1852688		FALSE	TRUE
FGFR1	1	GuideToPharmacologyInteractions	inhibitor	354702259	FUTIBATINIB	FUTIBATINIB	chembl:CHEMBL4298120		FALSE	TRUE
FGFR1	1	GuideToPharmacologyInteractions	inhibitor	315661124	ERDAFITINIB	ERDAFITINIB	chembl:CHEMBL3545376		FALSE	TRUE
FGFR1	1	TALC	inhibitor	DOVITINIB	DOVITINIB	DOVITINIB	chembl:CHEMBL522892		FALSE	TRUE
FGFR1	1	GuideToPharmacologyInteractions	inhibitor	178102337	SORAFENIB	SORAFENIB	chembl:CHEMBL1336		FALSE	TRUE
FGFR1	1	ChemblInteractions	inhibitor	CHEMBL3545361	BAY-1163877	ROGARATINIB	chembl:CHEMBL3963485		FALSE	TRUE
FGFR1	1	GuideToPharmacologyInteractions	inhibitor	252827519	BLU-9931				FALSE	TRUE
FGFR1	1	ChemblInteractions	inhibitor	CHEMBL3545285	XL-999	XL-999	chembl:CHEMBL3545285		FALSE	TRUE
FGFR1	1	GuideToPharmacologyInteractions	inhibitor	223366206	INFIGRATINIB	INFIGRATINIB	chembl:CHEMBL1852688		FALSE	TRUE
FGFR1	1	ChemblInteractions	inhibitor	CHEMBL52885	ENMD-981693	ENMD-981693	chembl:CHEMBL52885		FALSE	TRUE
FGFR1	1	DTC	inhibitor	HESPERADIN	HESPERADIN	HESPERADIN	chembl:CHEMBL514409	19035792	FALSE	TRUE
FGFR1	1	GuideToPharmacologyInteractions	inhibitor	223366040	AZD4547				FALSE	TRUE
FGFR1	1	TALC	inhibitor	AZD4547	AZD4547				FALSE	TRUE
FGFR1	1	GuideToPharmacologyInteractions	inhibitor	363894211	PEXMETINIB	PEXMETINIB	chembl:CHEMBL3545297		FALSE	TRUE
FGFR1	1	GuideToPharmacologyInteractions	inhibitor	354702261	PRN1371				FALSE	TRUE
FGFR1	1	GuideToPharmacologyInteractions	inhibitor	354702262	ROGARATINIB	ROGARATINIB	chembl:CHEMBL3963485		FALSE	TRUE
FGFR1	1	ChemblInteractions	inhibitor	CHEMBL1201733	PAZOPANIB HYDROCHLORIDE	PAZOPANIB HYDROCHLORIDE	chembl:CHEMBL1201733		FALSE	TRUE
FGFR1	1	ChemblInteractions	inhibitor	CHEMBL3039504	NINTEDANIB ESYLATE	NINTEDANIB ESYLATE	chembl:CHEMBL3039504		FALSE	TRUE
FGFR1	1	ChemblInteractions	inhibitor	CHEMBL1980391	RG-1530	RG-1530	chembl:CHEMBL1980391		FALSE	TRUE
FGFR1	1	MyCancerGenomeClinicalTrial	inhibitor	1058137-23-7	1058137-23-7	LUCITANIB	chembl:CHEMBL2220486		FALSE	TRUE
FGFR1	1	TALC	inhibitor	XL228	XL228	XL-228	chembl:CHEMBL3545085		FALSE	TRUE
FGFR1	1	CancerCommons	inhibitor	BGJ398	BGJ398	INFIGRATINIB	chembl:CHEMBL1852688		FALSE	TRUE
FGFR1	1	GuideToPharmacologyInteractions	inhibitor	178102585	DOVITINIB	DOVITINIB	chembl:CHEMBL522892		FALSE	TRUE
FGFR1	1	ChemblInteractions	inhibitor	CHEMBL377300	BRIVANIB	BRIVANIB	chembl:CHEMBL377300		FALSE	TRUE
FGFR1	1	MyCancerGenome	inhibitor	MASITINIB	MASITINIB	MASITINIB	chembl:CHEMBL1908391		FALSE	TRUE
FGFR1	1	GuideToPharmacologyInteractions	inhibitor	249565863	PD166285				FALSE	TRUE
FGFR3	1	GuideToPharmacologyInteractions	inhibitor	354702258	DERAZANTINIB	DERAZANTINIB	chembl:CHEMBL4297187		FALSE	FALSE
FGFR3	1	GuideToPharmacologyInteractions	inhibitor	249565784	LY2874455	LY-2874455	chembl:CHEMBL3545264		FALSE	FALSE
FGFR3	1	ChemblInteractions	inhibitor	CHEMBL1201733	PAZOPANIB HYDROCHLORIDE	PAZOPANIB HYDROCHLORIDE	chembl:CHEMBL1201733		FALSE	FALSE
FGFR3	1	MyCancerGenome	inhibitor	MASITINIB	MASITINIB	MASITINIB	chembl:CHEMBL1908391		FALSE	FALSE
FGFR3	1	MyCancerGenome	inhibitor	BGJ398	BGJ398	INFIGRATINIB	chembl:CHEMBL1852688		FALSE	FALSE
FGFR3	1	TALC	inhibitor	PONATINIB	PONATINIB	PONATINIB	chembl:CHEMBL1171837		FALSE	FALSE
FGFR3	1	GuideToPharmacologyInteractions	inhibitor	315661124	ERDAFITINIB	ERDAFITINIB	chembl:CHEMBL3545376		FALSE	FALSE
FGFR3	1	TALC	inhibitor	BGJ398	BGJ398	INFIGRATINIB	chembl:CHEMBL1852688		FALSE	FALSE
FGFR3	1	CancerCommons	inhibitor	DOVITINIB	DOVITINIB	DOVITINIB	chembl:CHEMBL522892		FALSE	FALSE
FGFR3	1	TALC	inhibitor	XL228	XL228	XL-228	chembl:CHEMBL3545085		FALSE	FALSE
FGFR3	1	GuideToPharmacologyInteractions	inhibitor	252827519	BLU-9931				FALSE	FALSE
FGFR3	1	GuideToPharmacologyInteractions	inhibitor	178102585	DOVITINIB	DOVITINIB	chembl:CHEMBL522892		FALSE	FALSE
FGFR3	1	ChemblInteractions	inhibitor	CHEMBL270995	BRIVANIB ALANINATE	BRIVANIB ALANINATE	chembl:CHEMBL270995		FALSE	FALSE
FGFR3	1	MyCancerGenomeClinicalTrial	inhibitor	MASITINIB	MASITINIB	MASITINIB	chembl:CHEMBL1908391		FALSE	FALSE
FGFR3	1	GuideToPharmacologyInteractions	inhibitor	249565803	COMPOUND 1D [PMID: 21493067]				FALSE	FALSE
FGFR3	1	ChemblInteractions	inhibitor	CHEMBL1908391	MASITINIB	MASITINIB	chembl:CHEMBL1908391		FALSE	FALSE
FGFR3	1	MyCancerGenome	inhibitor	PONATINIB	PONATINIB	PONATINIB	chembl:CHEMBL1171837		FALSE	FALSE
FGFR3	1	GuideToPharmacologyInteractions	inhibitor	384403666	TAK-632				FALSE	FALSE
FGFR3	1	GuideToPharmacologyInteractions	inhibitor	249565645	MK-2461	MK-2461	chembl:CHEMBL1822792		FALSE	FALSE
FGFR3	1	ChemblInteractions	inhibitor	CHEMBL3545285	XL-999	XL-999	chembl:CHEMBL3545285		FALSE	FALSE
FGFR3	1	ChemblInteractions	inhibitor	CHEMBL3545264	LY-2874455	LY-2874455	chembl:CHEMBL3545264		FALSE	FALSE
FGFR3	1	MyCancerGenome	inhibitor	XL228	XL228	XL-228	chembl:CHEMBL3545085		FALSE	FALSE
FGFR3	1	MyCancerGenome	inhibitor	AZD4547	AZD4547				FALSE	FALSE
FGFR3	1	TALC	inhibitor	DOVITINIB	DOVITINIB	DOVITINIB	chembl:CHEMBL522892		FALSE	FALSE
FGFR3	1	ChemblInteractions	inhibitor	CHEMBL1852688	INFIGRATINIB	INFIGRATINIB	chembl:CHEMBL1852688		FALSE	FALSE
FGFR3	1	GuideToPharmacologyInteractions	inhibitor	223366040	AZD4547				FALSE	FALSE
FGFR3	1	TALC	inhibitor	AZD4547	AZD4547				FALSE	FALSE
FGFR3	1	ChemblInteractions	inhibitor	CHEMBL3545421	ARQ-087	DERAZANTINIB	chembl:CHEMBL4297187		FALSE	FALSE
FGFR3	1	ChemblInteractions	inhibitor	CHEMBL3545300	CP-459632	CP-459632	chembl:CHEMBL3545300		FALSE	FALSE
FGFR3	1	ChemblInteractions	inhibitor	CHEMBL3184679	AZD-4547	AZD-4547	chembl:CHEMBL3184679		FALSE	FALSE
FGFR3	1	GuideToPharmacologyInteractions	inhibitor	223366206	INFIGRATINIB	INFIGRATINIB	chembl:CHEMBL1852688		FALSE	FALSE
FGFR3	1	ChemblInteractions	inhibitor	CHEMBL52885	ENMD-981693	ENMD-981693	chembl:CHEMBL52885		FALSE	FALSE
FGFR3	1	GuideToPharmacologyInteractions	inhibitor	354702261	PRN1371				FALSE	FALSE
FGFR3	1	ChemblInteractions	inhibitor	CHEMBL3039504	NINTEDANIB ESYLATE	NINTEDANIB ESYLATE	chembl:CHEMBL3039504		FALSE	FALSE
FGFR3	1	CancerCommons	inhibitor	BGJ398	BGJ398	INFIGRATINIB	chembl:CHEMBL1852688		FALSE	FALSE
FGFR3	1	MyCancerGenomeClinicalTrial	inhibitor	BGJ398	BGJ398	INFIGRATINIB	chembl:CHEMBL1852688		FALSE	FALSE
FGFR3	1	DTC	inhibitor	HESPERADIN	HESPERADIN	HESPERADIN	chembl:CHEMBL514409	19035792	FALSE	FALSE
FGFR3	1	ChemblInteractions	inhibitor	CHEMBL274654	ORANTINIB	ORANTINIB	chembl:CHEMBL274654		FALSE	FALSE
FGFR3	1	MyCancerGenome	inhibitor	ENMD-2076	ENMD-2076	ENMD-2076	chembl:CHEMBL482968		FALSE	FALSE
FGFR3	1	TALC	inhibitor	ENMD-2076	ENMD-2076	ENMD-2076	chembl:CHEMBL482968		FALSE	FALSE
FGFR3	1	ChemblInteractions	inhibitor	CHEMBL377300	BRIVANIB	BRIVANIB	chembl:CHEMBL377300		FALSE	FALSE
FGFR3	1	GuideToPharmacologyInteractions	inhibitor	354702240	PEMIGATINIB	PEMIGATINIB	chembl:CHEMBL4297522		FALSE	FALSE
FGFR3	1	TALC	inhibitor	NINTEDANIB	NINTEDANIB	NINTEDANIB	chembl:CHEMBL502835		FALSE	FALSE
FGFR3	1	GuideToPharmacologyInteractions	inhibitor	354702260	DEBIO1347	DEBIO-1347	wikidata:Q27285013		FALSE	FALSE
FGFR3	1	GuideToPharmacologyInteractions	inhibitor	178102559	NINTEDANIB	NINTEDANIB	chembl:CHEMBL502835		FALSE	FALSE
FGFR3	1	GuideToPharmacologyInteractions	inhibitor	354702259	FUTIBATINIB	FUTIBATINIB	chembl:CHEMBL4298120		FALSE	FALSE
FGFR3	1	MyCancerGenome	inhibitor	DOVITINIB	DOVITINIB	DOVITINIB	chembl:CHEMBL522892		FALSE	FALSE
FGFR3	1	ChemblInteractions	inhibitor	CHEMBL522892	DOVITINIB	DOVITINIB	chembl:CHEMBL522892		FALSE	FALSE
FGFR3	1	MyCancerGenome	inhibitor	E-3810	E-3810	RABEPRAZOLE SODIUM	chembl:CHEMBL1200930		FALSE	FALSE
FGFR3	1	MyCancerGenome	inhibitor	NINTEDANIB	NINTEDANIB	NINTEDANIB	chembl:CHEMBL502835		FALSE	FALSE
FGFR3	1	ChemblInteractions	inhibitor	CHEMBL482968	ENMD-2076	ENMD-2076	chembl:CHEMBL482968		FALSE	FALSE
FGFR3	1	ChemblInteractions	inhibitor	CHEMBL3545361	BAY-1163877	ROGARATINIB	chembl:CHEMBL3963485		FALSE	FALSE
FGFR3	1	GuideToPharmacologyInteractions	inhibitor	354702262	ROGARATINIB	ROGARATINIB	chembl:CHEMBL3963485		FALSE	FALSE
FZD1	1	ChemblInteractions	antagonist	CHEMBL2364652	VANTICTUMAB	VANTICTUMAB	chembl:CHEMBL2364652		FALSE	FALSE
FZD1	1	GuideToPharmacologyInteractions	antibody	381118907	VANTICTUMAB	VANTICTUMAB	chembl:CHEMBL2364652		FALSE	FALSE
FZD7	1	ChemblInteractions	antagonist	CHEMBL2364652	VANTICTUMAB	VANTICTUMAB	chembl:CHEMBL2364652		FALSE	FALSE
FZD7	1	GuideToPharmacologyInteractions	antagonist	381745005	FZ7-21				FALSE	FALSE
FZD7	1	GuideToPharmacologyInteractions	antagonist	381745004	SRI37892				FALSE	FALSE
FZD7	1	GuideToPharmacologyInteractions	antibody	381118907	VANTICTUMAB	VANTICTUMAB	chembl:CHEMBL2364652		FALSE	FALSE
FZD8	1	ChemblInteractions	antagonist	CHEMBL3301577	IPAFRICEPT	IPAFRICEPT	chembl:CHEMBL3301577		FALSE	FALSE
FZD8	1	GuideToPharmacologyInteractions	antibody	381118907	VANTICTUMAB	VANTICTUMAB	chembl:CHEMBL2364652		FALSE	FALSE
FZD8	1	ChemblInteractions	antagonist	CHEMBL2364652	VANTICTUMAB	VANTICTUMAB	chembl:CHEMBL2364652		FALSE	FALSE
FZD8	1	GuideToPharmacologyInteractions	allosteric modulator	178102003	CARBAMAZEPINE	CARBAMAZEPINE	chembl:CHEMBL108		FALSE	FALSE
GAA	1	GuideToPharmacologyInteractions	inhibitor	178101544	MIGLITOL	MIGLITOL	chembl:CHEMBL1561		FALSE	FALSE
GAA	1	ChemblInteractions	inhibitor	CHEMBL1561	MIGLITOL	MIGLITOL	chembl:CHEMBL1561		FALSE	FALSE
GAA	1	GuideToPharmacologyInteractions	inhibitor	178101359	1-DEOXYNOJIRIMYCIN				FALSE	FALSE
GAA	1	GuideToPharmacologyInteractions	inhibitor	381118910	MIGALASTAT	MIGALASTAT	chembl:CHEMBL110458		FALSE	FALSE
GJA4	1	GuideToPharmacologyInteractions	inhibitor	135650269	FLUFENAMIC ACID				FALSE	FALSE
GJA4	1	GuideToPharmacologyInteractions	inhibitor	135652731	CA2+				FALSE	FALSE
GJA4	1	GuideToPharmacologyInteractions	inhibitor	178101095	OCTANOL	OCTANOL	chembl:CHEMBL26215		FALSE	FALSE
GJA4	1	GuideToPharmacologyInteractions	inhibitor	178100972	CARBENOXOLONE	CARBENOXOLONE	chembl:CHEMBL499915		FALSE	FALSE
GJB1	1	GuideToPharmacologyInteractions	inhibitor	178100972	CARBENOXOLONE	CARBENOXOLONE	chembl:CHEMBL499915		FALSE	FALSE
GJB1	1	GuideToPharmacologyInteractions	inhibitor	135650269	FLUFENAMIC ACID				FALSE	FALSE
GJB1	1	GuideToPharmacologyInteractions	inhibitor	178101095	OCTANOL	OCTANOL	chembl:CHEMBL26215		FALSE	FALSE
GJB1	1	GuideToPharmacologyInteractions	inhibitor	135652731	CA2+				FALSE	FALSE
GJB3	1	GuideToPharmacologyInteractions	inhibitor	135650269	FLUFENAMIC ACID				FALSE	TRUE
GJB3	1	GuideToPharmacologyInteractions	inhibitor	178100972	CARBENOXOLONE	CARBENOXOLONE	chembl:CHEMBL499915		FALSE	TRUE
GJB3	1	GuideToPharmacologyInteractions	inhibitor	135652731	CA2+				FALSE	TRUE
GJB3	1	GuideToPharmacologyInteractions	inhibitor	178101095	OCTANOL	OCTANOL	chembl:CHEMBL26215		FALSE	TRUE
GJB5	1	GuideToPharmacologyInteractions	inhibitor	135652731	CA2+				FALSE	FALSE
GJB5	1	GuideToPharmacologyInteractions	inhibitor	178100972	CARBENOXOLONE	CARBENOXOLONE	chembl:CHEMBL499915		FALSE	FALSE
GJB5	1	GuideToPharmacologyInteractions	inhibitor	178101095	OCTANOL	OCTANOL	chembl:CHEMBL26215		FALSE	FALSE
GJB5	1	GuideToPharmacologyInteractions	inhibitor	135650269	FLUFENAMIC ACID				FALSE	FALSE
GJD3	1	GuideToPharmacologyInteractions	inhibitor	178100972	CARBENOXOLONE	CARBENOXOLONE	chembl:CHEMBL499915		FALSE	FALSE
GJD3	1	GuideToPharmacologyInteractions	inhibitor	135650269	FLUFENAMIC ACID				FALSE	FALSE
GJD3	1	GuideToPharmacologyInteractions	inhibitor	135652731	CA2+				FALSE	FALSE
GJD3	1	GuideToPharmacologyInteractions	inhibitor	178101095	OCTANOL	OCTANOL	chembl:CHEMBL26215		FALSE	FALSE
GRIN3B	1	ChemblInteractions	antagonist	CHEMBL1207366	GW468816	GW468816	chembl:CHEMBL1207366		FALSE	FALSE
GRIN3B	1	ChemblInteractions	antagonist	CHEMBL2106798	NERAMEXANE MESYLATE	NERAMEXANE MESYLATE	chembl:CHEMBL2106798		FALSE	FALSE
GRIN3B	1	ChemblInteractions	blocker	CHEMBL41306	CNS-5161	CNS-5161	chembl:CHEMBL41306		FALSE	FALSE
GRIN3B	1	ChemblInteractions	antagonist	CHEMBL3545351	AV-101	AV-101	chembl:CHEMBL3545351		FALSE	FALSE
GRIN3B	1	ChemblInteractions	antagonist	CHEMBL1200395	ORPHENADRINE CITRATE	ORPHENADRINE CITRATE	chembl:CHEMBL1200395		FALSE	FALSE
GRIN3B	1	ChemblInteractions	antagonist	CHEMBL1201023	ORPHENADRINE (CHLORIDE)	ORPHENADRINE HYDROCHLORIDE	chembl:CHEMBL1201023		FALSE	FALSE
GRIN3B	1	ChemblInteractions	positive modulator	CHEMBL1255840	NEBOGLAMINE	NEBOGLAMINE	chembl:CHEMBL1255840		FALSE	FALSE
GRIN3B	1	ChemblInteractions	antagonist	CHEMBL3707400	Indantadol	INDANTADOL	chembl:CHEMBL3707400		FALSE	FALSE
GRIN3B	1	ChemblInteractions	antagonist	CHEMBL1094	FELBAMATE	FELBAMATE	chembl:CHEMBL1094		FALSE	FALSE
GRIN3B	1	ChemblInteractions	antagonist	CHEMBL2107771	RALFINAMIDE	RALFINAMIDE	chembl:CHEMBL2107771		FALSE	FALSE
GRIN3B	1	ChemblInteractions	blocker	CHEMBL2107647	LANICEMINE	LANICEMINE	chembl:CHEMBL467084		FALSE	FALSE
GRIN3B	1	ChemblInteractions	antagonist	CHEMBL2068724	ACAMPROSATE CALCIUM	ACAMPROSATE CALCIUM	chembl:CHEMBL2068724		FALSE	FALSE
GRIN3B	1	ChemblInteractions	antagonist	CHEMBL3707355	AZD8108	AZD8108	chembl:CHEMBL3707355		FALSE	FALSE
GRIN3B	1	ChemblInteractions	antagonist	CHEMBL2110814	DELUCEMINE	DELUCEMINE	chembl:CHEMBL2110814		FALSE	FALSE
GRIN3B	1	ChemblInteractions	partial agonist	CHEMBL3545230	NRX-1074	APIMOSTINEL	chembl:CHEMBL3989872		FALSE	FALSE
GRIN3B	1	ChemblInteractions	partial agonist	CHEMBL3544917	RAPASTINEL	RAPASTINEL	chembl:CHEMBL3544917		FALSE	FALSE
GRIN3B	1	ChemblInteractions	antagonist	CHEMBL1569	AMANTADINE HYDROCHLORIDE	AMANTADINE HYDROCHLORIDE	chembl:CHEMBL1569		FALSE	FALSE
GRK2	1	GuideToPharmacologyInteractions	inhibitor	252166647	COMPOUND 101 [PMID: 21596927]				FALSE	TRUE
GRK2	1	GuideToPharmacologyInteractions	inhibitor	249565823	COMPOUND 1O [PMID: 24210504]				FALSE	TRUE
GRK2	1	GuideToPharmacologyInteractions	inhibitor	249565822	BALANOL	BALANOL	chembl:CHEMBL60254		FALSE	TRUE
GRK6	1	GuideToPharmacologyInteractions	inhibitor	249565822	BALANOL	BALANOL	chembl:CHEMBL60254		FALSE	TRUE
GRM5	1	ChemblInteractions	modulator	CHEMBL3545036	Raseglurant	RASEGLURANT	chembl:CHEMBL3545036		FALSE	TRUE
GRM5	1	GuideToPharmacologyInteractions	allosteric modulator	318164828	BASIMGLURANT	BASIMGLURANT	chembl:CHEMBL3301626		FALSE	TRUE
GRM5	1	GuideToPharmacologyInteractions	agonist	135651501	L-GLUTAMIC ACID				FALSE	TRUE
GRM5	1	GuideToPharmacologyInteractions	allosteric modulator	178103065	COMPOUND 10 [PMID: 15482908]				FALSE	TRUE
GRM5	1	GuideToPharmacologyInteractions	allosteric modulator	135651179	[3H]M-MPEP				FALSE	TRUE
GRM5	1	GuideToPharmacologyInteractions	allosteric modulator	178103068	DIPRAGLURANT	DIPRAGLURANT	chembl:CHEMBL2346738		FALSE	TRUE
GRM5	1	GuideToPharmacologyInteractions	allosteric modulator	135651041	SIB-1757	chembl:CHEMBL88553	chembl:CHEMBL88553		FALSE	TRUE
GRM5	1	GuideToPharmacologyInteractions	allosteric modulator	178103026	VU0404251				FALSE	TRUE
GRM5	1	GuideToPharmacologyInteractions	allosteric modulator	178103023	COMPOUND 30 [PMID: 21757343]				FALSE	TRUE
GRM5	1	GuideToPharmacologyInteractions	allosteric modulator	178103025	CTEP				FALSE	TRUE
GRM5	1	GuideToPharmacologyInteractions	allosteric modulator	178103011	LSN2814617				FALSE	TRUE
GRM5	1	GuideToPharmacologyInteractions	allosteric modulator	135650255	FENOBAM	FENOBAM	chembl:CHEMBL239800		FALSE	TRUE
GRM5	1	GuideToPharmacologyInteractions	allosteric modulator	178103056	AZD6538				FALSE	TRUE
GRM5	1	GuideToPharmacologyInteractions	allosteric modulator	178100883	VU-1545				FALSE	TRUE
GRM5	1	GuideToPharmacologyInteractions	allosteric modulator	178103010	LSN2463359				FALSE	TRUE
GRM5	1	GuideToPharmacologyInteractions	allosteric modulator	178103030	5PAM523				FALSE	TRUE
GRM5	1	GuideToPharmacologyInteractions	allosteric modulator	178103046	COMPOUND 29B [PMID: 20809633]				FALSE	TRUE
GRM5	1	GuideToPharmacologyInteractions	allosteric modulator	178103022	COMPOUND 47 [PMID: 21295468]				FALSE	TRUE
GRM5	1	ChemblInteractions	modulator	CHEMBL2346738	DIPRAGLURANT	DIPRAGLURANT	chembl:CHEMBL2346738		FALSE	TRUE
GRM5	1	GuideToPharmacologyInteractions	allosteric modulator	135651042	SIB-1893	chembl:CHEMBL88612	chembl:CHEMBL88612		FALSE	TRUE
GRM5	1	GuideToPharmacologyInteractions	antagonist	178100374	METHOXY-MPEP				FALSE	TRUE
GRM5	1	GuideToPharmacologyInteractions	allosteric modulator	178103024	[3H]CTEP				FALSE	TRUE
GRM5	1	GuideToPharmacologyInteractions	allosteric modulator	135650062	CDPPB				FALSE	TRUE
GRM5	1	GuideToPharmacologyInteractions	allosteric modulator	178103066	COMPOUND 10 [PMID: 15482906]				FALSE	TRUE
GRM5	1	GuideToPharmacologyInteractions	allosteric modulator	178103042	COMPOUND 11A [PMID: 14697765]				FALSE	TRUE
GRM5	1	GuideToPharmacologyInteractions	allosteric modulator	178103058	COMPOUND 18 [PMID: 21927650]				FALSE	TRUE
GRM5	1	GuideToPharmacologyInteractions	antagonist	178100405	ACDPP				FALSE	TRUE
GRM5	1	ChemblInteractions	modulator	CHEMBL3545203	RG7342	RG7342	chembl:CHEMBL3545203		FALSE	TRUE
GRM5	1	GuideToPharmacologyInteractions	allosteric modulator	135649898	ADX-47273	chembl:CHEMBL381055	chembl:CHEMBL381055		FALSE	TRUE
GRM5	1	GuideToPharmacologyInteractions	allosteric modulator	135651153	[3H]FENOBAM				FALSE	TRUE
GRM5	1	GuideToPharmacologyInteractions	allosteric modulator	135650864	PTEB				FALSE	TRUE
GRM5	1	GuideToPharmacologyInteractions	allosteric modulator	178103064	COMPOUND 8 [PMID: 15482908]				FALSE	TRUE
GRM5	1	GuideToPharmacologyInteractions	allosteric modulator	135650628	MPEP				FALSE	TRUE
GRM5	1	GuideToPharmacologyInteractions	allosteric modulator	178103044	GRN-529				FALSE	TRUE
GRM5	1	GuideToPharmacologyInteractions	allosteric modulator	135650014	BOMA				FALSE	TRUE
GRM5	1	ChemblInteractions	modulator	CHEMBL3545164	AZD2066	AZD2066	chembl:CHEMBL3545164		FALSE	TRUE
GRM5	1	GuideToPharmacologyInteractions	allosteric modulator	178103032	CPPZ				FALSE	TRUE
GRM5	1	GuideToPharmacologyInteractions	allosteric modulator	178103035	COMPOUND 24 [PMID: 23374867]				FALSE	TRUE
GRM5	1	GuideToPharmacologyInteractions	allosteric modulator	178103045	COMPOUND 16M [PMID: 19931453]				FALSE	TRUE
GRM5	1	ChemblInteractions	modulator	CHEMBL3301626	BASIMGLURANT	BASIMGLURANT	chembl:CHEMBL3301626		FALSE	TRUE
GRM5	1	GuideToPharmacologyInteractions	allosteric modulator	178103067	COMPOUND 53 [PMID: 23434029]				FALSE	TRUE
GRM5	1	GuideToPharmacologyInteractions	allosteric modulator	178103055	AZD9272				FALSE	TRUE
GRM5	1	GuideToPharmacologyInteractions	allosteric modulator	135650135	CPPHA				FALSE	TRUE
GRM5	1	GuideToPharmacologyInteractions	antagonist	135650552	LY341495				FALSE	TRUE
GRM5	1	GuideToPharmacologyInteractions	allosteric modulator	178103043	COMPOUND 16A [PMID: 14697765]				FALSE	TRUE
GRM5	1	GuideToPharmacologyInteractions	agonist	135650090	CHPG				FALSE	TRUE
GRM5	1	ChemblInteractions	antagonist	CHEMBL3087515	MAVOGLURANT	MAVOGLURANT	chembl:CHEMBL3087515		FALSE	TRUE
GRM5	1	GuideToPharmacologyInteractions	allosteric modulator	135650670	MTEB				FALSE	TRUE
GRM5	1	GuideToPharmacologyInteractions	allosteric modulator	178100367	MTEP	chembl:CHEMBL292065	chembl:CHEMBL292065		FALSE	TRUE
GRM5	1	GuideToPharmacologyInteractions	allosteric modulator	135650175	3,3'-DIFLUOROBENZALDAZINE				FALSE	TRUE
GRM5	1	ChemblInteractions	antagonist	CHEMBL3545161	LY545694	LY545694	chembl:CHEMBL3545161		FALSE	TRUE
GRM5	1	GuideToPharmacologyInteractions	allosteric modulator	178103063	COMPOUND 13 [PMID: 15686941]				FALSE	TRUE
GRM5	1	GuideToPharmacologyInteractions	allosteric modulator	178103036	COMPOUND 41 [PMID: 23434029]				FALSE	TRUE
GRM5	1	GuideToPharmacologyInteractions	allosteric modulator	178102984	COMPOUND 24D [PMID: 23357634]				FALSE	TRUE
GRM5	1	GuideToPharmacologyInteractions	allosteric modulator	178103051	GSK2210875	chembl:CHEMBL1630057	chembl:CHEMBL1630057		FALSE	TRUE
GRM7	1	GuideToPharmacologyInteractions	agonist	135650507	L-AP4				FALSE	TRUE
GRM7	1	GuideToPharmacologyInteractions	antagonist	135650565	MAP4				FALSE	TRUE
GRM7	1	GuideToPharmacologyInteractions	antagonist	135650668	Α-METHYLSERINE-O-PHOSPHATE				FALSE	TRUE
GRM7	1	GuideToPharmacologyInteractions	agonist	135649666	(1S,3R)-ACPD				FALSE	TRUE
GRM7	1	GuideToPharmacologyInteractions	agonist	135650844	PPG				FALSE	TRUE
GRM7	1	GuideToPharmacologyInteractions	allosteric modulator	135649940	AMN082				FALSE	TRUE
GRM7	1	GuideToPharmacologyInteractions	antagonist	135650669	MSOPPE				FALSE	TRUE
GRM7	1	GuideToPharmacologyInteractions	agonist	178103317	LSP4-2022				FALSE	TRUE
GRM7	1	GuideToPharmacologyInteractions	antagonist	135651172	[3H]LY341495				FALSE	TRUE
GRM7	1	GuideToPharmacologyInteractions	agonist	135651501	L-GLUTAMIC ACID				FALSE	TRUE
GRM7	1	GuideToPharmacologyInteractions	antagonist	135650629	MPPG				FALSE	TRUE
GRM7	1	GuideToPharmacologyInteractions	agonist	135650510	L-CCG-I				FALSE	TRUE
GRM7	1	GuideToPharmacologyInteractions	allosteric modulator	252166746	XAP044				FALSE	TRUE
GRM7	1	GuideToPharmacologyInteractions	antagonist	135650569	MCCG				FALSE	TRUE
GRM7	1	GuideToPharmacologyInteractions	allosteric modulator	178102838	ADX71743				FALSE	TRUE
GRM7	1	GuideToPharmacologyInteractions	antagonist	135650164	DCG-IV				FALSE	TRUE
GRM7	1	GuideToPharmacologyInteractions	antagonist	135650572	(+)-MCPG				FALSE	TRUE
GRM7	1	GuideToPharmacologyInteractions	agonist	135651511	L-SERINE-O-PHOSPHATE				FALSE	TRUE
GRM7	1	GuideToPharmacologyInteractions	antagonist	135650552	LY341495				FALSE	TRUE
GRM7	1	GuideToPharmacologyInteractions	agonist	135650421	(R,S)-4-PPG				FALSE	TRUE
GRM7	1	GuideToPharmacologyInteractions	allosteric modulator	381118906	VU6012962				FALSE	TRUE
GSTP1	1	ChemblInteractions	inhibitor	CHEMBL2103810	EZATIOSTAT HYDROCHLORIDE	EZATIOSTAT HYDROCHLORIDE	chembl:CHEMBL2103810		FALSE	TRUE
HBA2	1	ChemblInteractions	negative modulator	CHEMBL18901	EFAPROXIRAL	EFAPROXIRAL	chembl:CHEMBL18901		FALSE	TRUE
HBB	1	ChemblInteractions	negative modulator	CHEMBL18901	EFAPROXIRAL	EFAPROXIRAL	chembl:CHEMBL18901		FALSE	TRUE
HCN4	1	GuideToPharmacologyInteractions	blocker	135650098	CILOBRADINE	CILOBRADINE	chembl:CHEMBL1436376		FALSE	FALSE
HCN4	1	ChemblInteractions	blocker	CHEMBL2145077	IVABRADINE HYDROCHLORIDE	IVABRADINE HYDROCHLORIDE	chembl:CHEMBL2145077		FALSE	FALSE
HCN4	1	GuideToPharmacologyInteractions	blocker	135651358	ZD7288				FALSE	FALSE
HCN4	1	GuideToPharmacologyInteractions	blocker	135652734	CS+				FALSE	FALSE
HCN4	1	ChemblInteractions	blocker	CHEMBL1201729	DRONEDARONE HYDROCHLORIDE	DRONEDARONE HYDROCHLORIDE	chembl:CHEMBL1201729		FALSE	FALSE
HCN4	1	GuideToPharmacologyInteractions	blocker	178102882	EC18				FALSE	FALSE
HCN4	1	GuideToPharmacologyInteractions	blocker	135650438	IVABRADINE	IVABRADINE	chembl:CHEMBL471737		FALSE	FALSE
HCN4	1	GuideToPharmacologyInteractions	blocker	135651356	ZATEBRADINE	ZATEBRADINE	chembl:CHEMBL69679		FALSE	FALSE
HDAC10	1	ChemblInteractions	inhibitor	CHEMBL408513	BELINOSTAT	BELINOSTAT	chembl:CHEMBL408513		FALSE	FALSE
HDAC10	1	TALC	inhibitor	BELINOSTAT	BELINOSTAT	BELINOSTAT	chembl:CHEMBL408513		FALSE	FALSE
HDAC10	1	TALC	inhibitor	CUDC-101	CUDC-101	CUDC-101	chembl:CHEMBL598797		FALSE	FALSE
HDAC10	1	ChemblInteractions	inhibitor	CHEMBL235191	TACEDINALINE	TACEDINALINE	chembl:CHEMBL235191		FALSE	FALSE
HDAC10	1	GuideToPharmacologyInteractions	inhibitor	310264675	CUDC-101	CUDC-101	chembl:CHEMBL598797		FALSE	FALSE
HDAC10	1	GuideToPharmacologyInteractions	inhibitor	252166577	PRACINOSTAT	PRACINOSTAT	chembl:CHEMBL1851943		FALSE	FALSE
HDAC10	1	GuideToPharmacologyInteractions	inhibitor	178103458	VORINOSTAT	VORINOSTAT	chembl:CHEMBL98		FALSE	FALSE
HDAC10	1	GuideToPharmacologyInteractions	inhibitor	348353623	BML-281				FALSE	FALSE
HDAC10	1	GuideToPharmacologyInteractions	inhibitor	310264733	FIMEPINOSTAT	FIMEPINOSTAT	chembl:CHEMBL3622533		FALSE	FALSE
HDAC10	1	TALC	inhibitor	SB939	SB939				FALSE	FALSE
HDAC10	1	GuideToPharmacologyInteractions	inhibitor	187051800	BUFEXAMAC	BUFEXAMAC	chembl:CHEMBL94394		FALSE	FALSE
HDAC10	1	ChemblInteractions	inhibitor	CHEMBL3545368	PANOBINOSTAT LACTATE	PANOBINOSTAT LACTATE	chembl:CHEMBL3545368		FALSE	FALSE
HDAC10	1	ChemblInteractions	inhibitor	CHEMBL598797	CUDC-101	CUDC-101	chembl:CHEMBL598797		FALSE	FALSE
HDAC10	1	TALC	inhibitor	GIVINOSTAT	GIVINOSTAT	GIVINOSTAT	chembl:CHEMBL1213492		FALSE	FALSE
HDAC10	1	ChemblInteractions	inhibitor	CHEMBL1213490	ROMIDEPSIN	ROMIDEPSIN	chembl:CHEMBL343448		FALSE	FALSE
HDAC10	1	TALC	inhibitor	PCI-24781	PCI-24781	ABEXINOSTAT	chembl:CHEMBL2103863		FALSE	FALSE
HDAC10	1	TALC	inhibitor	PANOBINOSTAT	PANOBINOSTAT	PANOBINOSTAT	chembl:CHEMBL483254		FALSE	FALSE
HDAC10	1	TALC	inhibitor	VORINOSTAT	VORINOSTAT	VORINOSTAT	chembl:CHEMBL98		FALSE	FALSE
HDAC10	1	ChemblInteractions	inhibitor	CHEMBL27759	ENTINOSTAT	ENTINOSTAT	chembl:CHEMBL27759		FALSE	FALSE
HDAC10	1	ChemblInteractions	inhibitor	CHEMBL3545052	CUDC-907	FIMEPINOSTAT	chembl:CHEMBL3622533		FALSE	FALSE
HDAC10	1	GuideToPharmacologyInteractions	inhibitor	348353622	KA1010				FALSE	FALSE
HDAC10	1	GuideToPharmacologyInteractions	inhibitor	187051805	QUISINOSTAT	QUISINOSTAT	chembl:CHEMBL2105763		FALSE	FALSE
HDAC11	1	ChemblInteractions	inhibitor	CHEMBL27759	ENTINOSTAT	ENTINOSTAT	chembl:CHEMBL27759		FALSE	FALSE
HDAC11	1	ChemblInteractions	inhibitor	CHEMBL1213490	ROMIDEPSIN	ROMIDEPSIN	chembl:CHEMBL343448		FALSE	FALSE
HDAC11	1	ChemblInteractions	inhibitor	CHEMBL3545368	PANOBINOSTAT LACTATE	PANOBINOSTAT LACTATE	chembl:CHEMBL3545368		FALSE	FALSE
HDAC11	1	ChemblInteractions	inhibitor	CHEMBL3545052	CUDC-907	FIMEPINOSTAT	chembl:CHEMBL3622533		FALSE	FALSE
HDAC11	1	ChemblInteractions	inhibitor	CHEMBL408513	BELINOSTAT	BELINOSTAT	chembl:CHEMBL408513		FALSE	FALSE
HDAC11	1	TALC	inhibitor	PANOBINOSTAT	PANOBINOSTAT	PANOBINOSTAT	chembl:CHEMBL483254		FALSE	FALSE
HDAC11	1	TALC	inhibitor	VORINOSTAT	VORINOSTAT	VORINOSTAT	chembl:CHEMBL98		FALSE	FALSE
HDAC11	1	ChemblInteractions	inhibitor	CHEMBL598797	CUDC-101	CUDC-101	chembl:CHEMBL598797		FALSE	FALSE
HDAC11	1	GuideToPharmacologyInteractions	inhibitor	385612249	SS-208				FALSE	FALSE
HDAC11	1	GuideToPharmacologyInteractions	inhibitor	178103458	VORINOSTAT	VORINOSTAT	chembl:CHEMBL98		FALSE	FALSE
HDAC11	1	GuideToPharmacologyInteractions	inhibitor	310264733	FIMEPINOSTAT	FIMEPINOSTAT	chembl:CHEMBL3622533		FALSE	FALSE
HDAC11	1	GuideToPharmacologyInteractions	inhibitor	348353622	KA1010				FALSE	FALSE
HDAC11	1	ChemblInteractions	inhibitor	CHEMBL235191	TACEDINALINE	TACEDINALINE	chembl:CHEMBL235191		FALSE	FALSE
HDAC11	1	TALC	inhibitor	SB939	SB939				FALSE	FALSE
HDAC11	1	ChemblInteractions	inhibitor	CHEMBL272980	MOCETINOSTAT	MOCETINOSTAT	chembl:CHEMBL272980		FALSE	FALSE
HDAC11	1	GuideToPharmacologyInteractions	inhibitor	187051805	QUISINOSTAT	QUISINOSTAT	chembl:CHEMBL2105763		FALSE	FALSE
HDAC5	1	GuideToPharmacologyInteractions	inhibitor	385612249	SS-208				FALSE	TRUE
HDAC5	1	GuideToPharmacologyInteractions	inhibitor	252166577	PRACINOSTAT	PRACINOSTAT	chembl:CHEMBL1851943		FALSE	TRUE
HDAC5	1	GuideToPharmacologyInteractions	inhibitor	187051807	SCRIPTAID	SCRIPTAID	chembl:CHEMBL96051		FALSE	TRUE
HDAC5	1	TALC	inhibitor	VORINOSTAT	VORINOSTAT	VORINOSTAT	chembl:CHEMBL98		FALSE	TRUE
HDAC5	1	GuideToPharmacologyInteractions	inhibitor	187051799	DACINOSTAT	DACINOSTAT	chembl:CHEMBL356066		FALSE	TRUE
HDAC5	1	TALC	inhibitor	PIVANEX	PIVANEX	AN-9	chembl:CHEMBL100014		FALSE	TRUE
HDAC5	1	TALC	inhibitor	CUDC-101	CUDC-101	CUDC-101	chembl:CHEMBL598797		FALSE	TRUE
HDAC5	1	TALC	inhibitor	VALPROIC ACID	VALPROIC ACID	DEPAKOTE	wikidata:Q47521453		FALSE	TRUE
HDAC5	1	GuideToPharmacologyInteractions	inhibitor	348353622	KA1010				FALSE	TRUE
HDAC5	1	GuideToPharmacologyInteractions	inhibitor	310264675	CUDC-101	CUDC-101	chembl:CHEMBL598797		FALSE	TRUE
HDAC5	1	TALC	inhibitor	SB939	SB939				FALSE	TRUE
HDAC5	1	GuideToPharmacologyInteractions	inhibitor	178103585	ROMIDEPSIN	ROMIDEPSIN	chembl:CHEMBL343448		FALSE	TRUE
HDAC5	1	ChemblInteractions	inhibitor	CHEMBL235191	TACEDINALINE	TACEDINALINE	chembl:CHEMBL235191		FALSE	TRUE
HDAC5	1	GuideToPharmacologyInteractions	inhibitor	178103584	TRICHOSTATIN A				FALSE	TRUE
HDAC5	1	ChemblInteractions	inhibitor	CHEMBL408513	BELINOSTAT	BELINOSTAT	chembl:CHEMBL408513		FALSE	TRUE
HDAC5	1	GuideToPharmacologyInteractions	inhibitor	252166602	CHR-3996	NANATINOSTAT	chembl:CHEMBL1801250		FALSE	TRUE
HDAC5	1	ChemblInteractions	inhibitor	CHEMBL3545368	PANOBINOSTAT LACTATE	PANOBINOSTAT LACTATE	chembl:CHEMBL3545368		FALSE	TRUE
HDAC5	1	GuideToPharmacologyInteractions	inhibitor	187051793	GIVINOSTAT	GIVINOSTAT	chembl:CHEMBL1213492		FALSE	TRUE
HDAC5	1	TALC	inhibitor	SODIUM PHENYLBUTYRATE	SODIUM PHENYLBUTYRATE				FALSE	TRUE
HDAC5	1	ChemblInteractions	inhibitor	CHEMBL3545052	CUDC-907	FIMEPINOSTAT	chembl:CHEMBL3622533		FALSE	TRUE
HDAC5	1	ChemblInteractions	inhibitor	CHEMBL27759	ENTINOSTAT	ENTINOSTAT	chembl:CHEMBL27759		FALSE	TRUE
HDAC5	1	TALC	inhibitor	PCI-24781	PCI-24781	ABEXINOSTAT	chembl:CHEMBL2103863		FALSE	TRUE
HDAC5	1	TALC	inhibitor	BELINOSTAT	BELINOSTAT	BELINOSTAT	chembl:CHEMBL408513		FALSE	TRUE
HDAC5	1	ChemblInteractions	inhibitor	CHEMBL598797	CUDC-101	CUDC-101	chembl:CHEMBL598797		FALSE	TRUE
HDAC5	1	TALC	inhibitor	GIVINOSTAT	GIVINOSTAT	GIVINOSTAT	chembl:CHEMBL1213492		FALSE	TRUE
HDAC5	1	GuideToPharmacologyInteractions	inhibitor	187051805	QUISINOSTAT	QUISINOSTAT	chembl:CHEMBL2105763		FALSE	TRUE
HDAC5	1	GuideToPharmacologyInteractions	inhibitor	187051794	TMP269				FALSE	TRUE
HDAC5	1	TALC	inhibitor	PANOBINOSTAT	PANOBINOSTAT	PANOBINOSTAT	chembl:CHEMBL483254		FALSE	TRUE
HDAC5	1	ChemblInteractions	inhibitor	CHEMBL1213490	ROMIDEPSIN	ROMIDEPSIN	chembl:CHEMBL343448		FALSE	TRUE
HDAC5	1	GuideToPharmacologyInteractions	inhibitor	187051798	BELINOSTAT	BELINOSTAT	chembl:CHEMBL408513		FALSE	TRUE
HDAC5	1	GuideToPharmacologyInteractions	inhibitor	178103458	VORINOSTAT	VORINOSTAT	chembl:CHEMBL98		FALSE	TRUE
HDAC9	1	TALC	inhibitor	SODIUM PHENYLBUTYRATE	SODIUM PHENYLBUTYRATE				FALSE	FALSE
HDAC9	1	MyCancerGenome	inhibitor	BELINOSTAT	BELINOSTAT	BELINOSTAT	chembl:CHEMBL408513		FALSE	FALSE
HDAC9	1	TALC	inhibitor	SB939	SB939				FALSE	FALSE
HDAC9	1	TALC	inhibitor	VORINOSTAT	VORINOSTAT	VORINOSTAT	chembl:CHEMBL98		FALSE	FALSE
HDAC9	1	GuideToPharmacologyInteractions	inhibitor	187051807	SCRIPTAID	SCRIPTAID	chembl:CHEMBL96051		FALSE	FALSE
HDAC9	1	TALC	inhibitor	PIVANEX	PIVANEX	AN-9	chembl:CHEMBL100014		FALSE	FALSE
HDAC9	1	TALC	inhibitor	GIVINOSTAT	GIVINOSTAT	GIVINOSTAT	chembl:CHEMBL1213492		FALSE	FALSE
HDAC9	1	GuideToPharmacologyInteractions	inhibitor	187051805	QUISINOSTAT	QUISINOSTAT	chembl:CHEMBL2105763		FALSE	FALSE
HDAC9	1	GuideToPharmacologyInteractions	inhibitor	187051793	GIVINOSTAT	GIVINOSTAT	chembl:CHEMBL1213492		FALSE	FALSE
HDAC9	1	GuideToPharmacologyInteractions	inhibitor	178103586	ENTINOSTAT	ENTINOSTAT	chembl:CHEMBL27759		FALSE	FALSE
HDAC9	1	TALC	inhibitor	VALPROIC ACID	VALPROIC ACID	DEPAKOTE	wikidata:Q47521453		FALSE	FALSE
HDAC9	1	TALC	inhibitor	PCI-24781	PCI-24781	ABEXINOSTAT	chembl:CHEMBL2103863		FALSE	FALSE
HDAC9	1	GuideToPharmacologyInteractions	inhibitor	178103585	ROMIDEPSIN	ROMIDEPSIN	chembl:CHEMBL343448		FALSE	FALSE
HDAC9	1	GuideToPharmacologyInteractions	inhibitor	187051799	DACINOSTAT	DACINOSTAT	chembl:CHEMBL356066		FALSE	FALSE
HDAC9	1	GuideToPharmacologyInteractions	inhibitor	187051792	PANOBINOSTAT	PANOBINOSTAT	chembl:CHEMBL483254		FALSE	FALSE
HDAC9	1	TALC	inhibitor	BELINOSTAT	BELINOSTAT	BELINOSTAT	chembl:CHEMBL408513		FALSE	FALSE
HDAC9	1	MyCancerGenome	inhibitor	ROMIDEPSIN	ROMIDEPSIN	ROMIDEPSIN	chembl:CHEMBL343448		FALSE	FALSE
HDAC9	1	GuideToPharmacologyInteractions	inhibitor	178103584	TRICHOSTATIN A				FALSE	FALSE
HDAC9	1	GuideToPharmacologyInteractions	inhibitor	187051794	TMP269				FALSE	FALSE
HDAC9	1	MyCancerGenome	inhibitor	VORINOSTAT	VORINOSTAT	VORINOSTAT	chembl:CHEMBL98		FALSE	FALSE
HDAC9	1	TALC	inhibitor	PANOBINOSTAT	PANOBINOSTAT	PANOBINOSTAT	chembl:CHEMBL483254		FALSE	FALSE
HDAC9	1	GuideToPharmacologyInteractions	inhibitor	187051798	BELINOSTAT	BELINOSTAT	chembl:CHEMBL408513		FALSE	FALSE
HDAC9	1	GuideToPharmacologyInteractions	inhibitor	310264675	CUDC-101	CUDC-101	chembl:CHEMBL598797		FALSE	FALSE
HDAC9	1	GuideToPharmacologyInteractions	inhibitor	178103458	VORINOSTAT	VORINOSTAT	chembl:CHEMBL98		FALSE	FALSE
HDAC9	1	TALC	inhibitor	CUDC-101	CUDC-101	CUDC-101	chembl:CHEMBL598797		FALSE	FALSE
HDAC9	1	GuideToPharmacologyInteractions	inhibitor	348353622	KA1010				FALSE	FALSE
HDAC9	1	MyCancerGenome	inhibitor	PANOBINOSTAT	PANOBINOSTAT	PANOBINOSTAT	chembl:CHEMBL483254		FALSE	FALSE
HRAS	1	GuideToPharmacologyInteractions	inhibitor	249565704	LONAFARNIB	LONAFARNIB	chembl:CHEMBL298734		FALSE	TRUE
HSP90AA1	1	MyCancerGenome	inhibitor	RETASPIMYCIN	RETASPIMYCIN	RETASPIMYCIN	chembl:CHEMBL1184904		FALSE	TRUE
HSP90AA1	1	GuideToPharmacologyInteractions	inhibitor	354702299	ALVESPIMYCIN	ALVESPIMYCIN	chembl:CHEMBL383824		FALSE	TRUE
HSP90AA1	1	GuideToPharmacologyInteractions	inhibitor	354702298	RETASPIMYCIN HYDROCHLORIDE				FALSE	TRUE
HSP90AA1	1	GuideToPharmacologyInteractions	inhibitor	315661333	BIIB021	BIIB021	chembl:CHEMBL467399		FALSE	TRUE
HSP90AA1	1	CancerCommons	inhibitor	AT13387	AT13387	ONALESPIB	chembl:CHEMBL1214827		FALSE	TRUE
HSP90AA1	1	CancerCommons	inhibitor	XL888	XL888	XL-888	chembl:CHEMBL4297451		FALSE	TRUE
HSP90AA1	1	MyCancerGenome	inhibitor	TANESPIMYCIN	TANESPIMYCIN	TANESPIMYCIN	chembl:CHEMBL109480		FALSE	TRUE
HSP90AA1	1	ChemblInteractions	inhibitor	CHEMBL109480	TANESPIMYCIN	TANESPIMYCIN	chembl:CHEMBL109480		FALSE	TRUE
HSP90AA1	1	CancerCommons	inhibitor	STA-9090	STA-9090	GANETESPIB	chembl:CHEMBL2103879		FALSE	TRUE
HSP90AA1	1	ChemblInteractions	inhibitor	CHEMBL2103879	GANETESPIB	GANETESPIB	chembl:CHEMBL2103879		FALSE	TRUE
HSP90AA1	1	CancerCommons	inhibitor	AUY922	AUY922				FALSE	TRUE
HSP90AA1	1	MyCancerGenome	inhibitor	AUY922	AUY922				FALSE	TRUE
HSP90AA1	1	ChemblInteractions	inhibitor	CHEMBL377559	RETASPIMYCIN HYDROCHLORIDE	RETASPIMYCIN HYDROCHLORIDE	chembl:CHEMBL377559		FALSE	TRUE
HSP90AA1	1	MyCancerGenomeClinicalTrial	inhibitor	AUY922	AUY922				FALSE	TRUE
HSP90AA1	1	MyCancerGenome	inhibitor	GANETESPIB	GANETESPIB	GANETESPIB	chembl:CHEMBL2103879		FALSE	TRUE
HSP90AA1	1	GuideToPharmacologyInteractions	inhibitor	315661335	SNX0723				FALSE	TRUE
HSP90AA2P	1	MyCancerGenomeClinicalTrial	inhibitor	AUY922	AUY922				FALSE	FALSE
HSP90AA2P	1	MyCancerGenome	inhibitor	AUY922	AUY922				FALSE	FALSE
HSP90AA2P	1	MyCancerGenome	inhibitor	TANESPIMYCIN	TANESPIMYCIN	TANESPIMYCIN	chembl:CHEMBL109480		FALSE	FALSE
HSP90AA2P	1	MyCancerGenome	inhibitor	RETASPIMYCIN	RETASPIMYCIN	RETASPIMYCIN	chembl:CHEMBL1184904		FALSE	FALSE
HSP90AA2P	1	MyCancerGenome	inhibitor	GANETESPIB	GANETESPIB	GANETESPIB	chembl:CHEMBL2103879		FALSE	FALSE
ICAM3	1	ChemblInteractions	inhibitor	CHEMBL2109481	ICM3	ICM3	chembl:CHEMBL2109481		FALSE	FALSE
IDH2	1	GuideToPharmacologyInteractions	inhibitor	310264741	ENASIDENIB	ENASIDENIB	chembl:CHEMBL3989908		FALSE	TRUE
IDH2	1	GuideToPharmacologyInteractions	inhibitor	404859110	VORASIDENIB				FALSE	TRUE
IL11RA	1	GuideToPharmacologyInteractions	agonist	178103550	OPRELVEKIN	OPRELVEKIN	chembl:CHEMBL1201573		FALSE	FALSE
IL11RA	1	GuideToPharmacologyInteractions	agonist	178101674	IL-11	OPRELVEKIN	chembl:CHEMBL1201573		FALSE	FALSE
IL11RA	1	ChemblInteractions	agonist	CHEMBL1201573	OPRELVEKIN	OPRELVEKIN	chembl:CHEMBL1201573		FALSE	FALSE
IL12A	1	ChemblInteractions	inhibitor	CHEMBL1201835	USTEKINUMAB	USTEKINUMAB	chembl:CHEMBL1201835		FALSE	FALSE
IL12A	1	ChemblInteractions	inhibitor	CHEMBL1742995	BRIAKINUMAB	BRIAKINUMAB	chembl:CHEMBL1742995		FALSE	FALSE
IL17RC	1	GuideToPharmacologyInteractions	agonist	178102497	IL-17F				FALSE	FALSE
IL17RC	1	GuideToPharmacologyInteractions	agonist	178102498	IL-17A/IL-17F				FALSE	FALSE
IL17RC	1	GuideToPharmacologyInteractions	agonist	178101679	IL-17A				FALSE	FALSE
IL20RA	1	GuideToPharmacologyInteractions	agonist	178101683	IL-20				FALSE	FALSE
IL20RA	1	GuideToPharmacologyInteractions	agonist	178101687	IL-24				FALSE	FALSE
IL20RA	1	GuideToPharmacologyInteractions	agonist	178101681	IL-19				FALSE	FALSE
IMPDH1	1	GuideToPharmacologyInteractions	inhibitor	178103437	MYCOPHENOLATE MOFETIL				FALSE	TRUE
IMPDH1	1	ChemblInteractions	inhibitor	CHEMBL727	THIOGUANINE	THIOGUANINE	chembl:CHEMBL727		FALSE	TRUE
IMPDH1	1	ChemblInteractions	inhibitor	CHEMBL1200955	MYCOPHENOLATE MOFETIL HYDROCHLORIDE	MYCOPHENOLATE MOFETIL HYDROCHLORIDE	chembl:CHEMBL1200955		FALSE	TRUE
IMPDH1	1	GuideToPharmacologyInteractions	inhibitor	178103438	MYCOPHENOLIC ACID				FALSE	TRUE
IMPDH1	1	ChemblInteractions	inhibitor	CHEMBL866	MYCOPHENOLIC ACID	MYCOPHENOLIC ACID	chembl:CHEMBL866		FALSE	TRUE
IMPDH1	1	ChemblInteractions	inhibitor	CHEMBL1643	RIBAVIRIN	RIBAVIRIN	chembl:CHEMBL1643		FALSE	TRUE
IMPDH1	1	GuideToPharmacologyInteractions	inhibitor	178103451	THIOGUANINE	THIOGUANINE	chembl:CHEMBL727		FALSE	TRUE
IMPDH1	1	ChemblInteractions	inhibitor	CHEMBL1456	MYCOPHENOLATE MOFETIL	MYCOPHENOLATE MOFETIL	chembl:CHEMBL1456		FALSE	TRUE
IMPDH1	1	GuideToPharmacologyInteractions	inhibitor	178103448	RIBAVIRIN	RIBAVIRIN	chembl:CHEMBL1643		FALSE	TRUE
ITGB2	1	GuideToPharmacologyInteractions	inhibitor	178103205	A286982				FALSE	TRUE
ITGB2	1	ChemblInteractions	antagonist	CHEMBL2048028	LIFITEGRAST	LIFITEGRAST	chembl:CHEMBL2048028		FALSE	TRUE
ITGB2	1	ChemblInteractions	inhibitor	CHEMBL2109332	MLNM-2201	MLNM-2201	chembl:CHEMBL2109332		FALSE	TRUE
ITGB2	1	ChemblInteractions	negative modulator	CHEMBL2109095	ERLIZUMAB	ERLIZUMAB	chembl:CHEMBL2109095		FALSE	TRUE
ITGB2	1	ChemblInteractions	inhibitor	CHEMBL1201575	EFALIZUMAB	EFALIZUMAB	chembl:CHEMBL1201575		FALSE	TRUE
ITGB2	1	ChemblInteractions	antagonist	CHEMBL2109224	ROVELIZUMAB	ROVELIZUMAB	chembl:CHEMBL2109224		FALSE	TRUE
ITGB2	1	GuideToPharmacologyInteractions	antibody	340590228	ROVELIZUMAB	ROVELIZUMAB	chembl:CHEMBL2109224		FALSE	TRUE
ITGB2	1	ChemblInteractions	inhibitor	CHEMBL2109346	AME-133v	AME-133V	chembl:CHEMBL2109346		FALSE	TRUE
ITGB5	1	ChemblInteractions	inhibitor	CHEMBL2109621	DI17E6	ABITUZUMAB	chembl:CHEMBL2109621		FALSE	TRUE
ITGB5	1	TALC	inhibitor	CILENGITIDE	CILENGITIDE	CILENGITIDE	chembl:CHEMBL429876		FALSE	TRUE
ITGB5	1	GuideToPharmacologyInteractions	inhibitor	385612210	COMPOUND 7 [PMID: 31381331]				FALSE	TRUE
ITGB5	1	ChemblInteractions	antagonist	CHEMBL1743032	INTETUMUMAB	INTETUMUMAB	chembl:CHEMBL1743032		FALSE	TRUE
ITGB5	1	ChemblInteractions	antagonist	CHEMBL429876	CILENGITIDE	CILENGITIDE	chembl:CHEMBL429876		FALSE	TRUE
ITPKA	1	GuideToPharmacologyInteractions	inhibitor	336446934	GNF362				FALSE	FALSE
ITPKC	1	GuideToPharmacologyInteractions	inhibitor	336446934	GNF362				FALSE	FALSE
KAT8	1	GuideToPharmacologyInteractions	inhibitor	187051791	MG149				FALSE	FALSE
KCNH3	1	ChemblInteractions	blocker	CHEMBL284348	DALFAMPRIDINE	DALFAMPRIDINE	chembl:CHEMBL284348		FALSE	FALSE
KCNH3	1	ChemblInteractions	blocker	CHEMBL2107762	NERISPIRDINE	NERISPIRDINE	chembl:CHEMBL2107762		FALSE	FALSE
KCNH3	1	GuideToPharmacologyInteractions	blocker	135652734	CS+				FALSE	FALSE
KCNH3	1	ChemblInteractions	blocker	CHEMBL1200728	GUANIDINE HYDROCHLORIDE	GUANIDINE HYDROCHLORIDE	chembl:CHEMBL1200728		FALSE	FALSE
KCNH3	1	ChemblInteractions	blocker	CHEMBL113461	TEDISAMIL	TEDISAMIL	chembl:CHEMBL2111110		FALSE	FALSE
KCNK5	1	GuideToPharmacologyInteractions	activator	135650346	HALOTHANE	HALOTHANE	chembl:CHEMBL931		FALSE	FALSE
KCNK5	1	GuideToPharmacologyInteractions	blocker	135650872	QUINIDINE	QUINIDINE	chembl:CHEMBL1294		FALSE	FALSE
KCNN4	1	GuideToPharmacologyInteractions	activator	135650218	EBIO				FALSE	FALSE
KCNN4	1	GuideToPharmacologyInteractions	blocker	135652058	CHARYBDOTOXIN				FALSE	FALSE
KCNN4	1	GuideToPharmacologyInteractions	activator	135650089	CHLORZOXAZONE	CHLORZOXAZONE	chembl:CHEMBL1371		FALSE	FALSE
KCNN4	1	GuideToPharmacologyInteractions	blocker	135650590	COMPOUND RAC-16 [PMID: 15603962]				FALSE	FALSE
KCNN4	1	GuideToPharmacologyInteractions	activator	252166700	SKA-121				FALSE	FALSE
KCNN4	1	GuideToPharmacologyInteractions	activator	135651046	SKA-31				FALSE	FALSE
KCNN4	1	GuideToPharmacologyInteractions	blocker	318164837	NS6180				FALSE	FALSE
KCNN4	1	GuideToPharmacologyInteractions	activator	404859002	SKA-111				FALSE	FALSE
KCNN4	1	GuideToPharmacologyInteractions	blocker	135651273	TRAM-34				FALSE	FALSE
KCNN4	1	GuideToPharmacologyInteractions	blocker	135650114	CLOTRIMAZOLE	CLOTRIMAZOLE	chembl:CHEMBL104		FALSE	FALSE
KCNN4	1	ChemblInteractions	blocker	CHEMBL405821	SENICAPOC	SENICAPOC	chembl:CHEMBL405821		FALSE	FALSE
KCNN4	1	GuideToPharmacologyInteractions	blocker	135652059	CHARYBDOTOXIN-GLU32 ANALOG				FALSE	FALSE
KCNN4	1	GuideToPharmacologyInteractions	blocker	135650366	SENICAPOC	SENICAPOC	chembl:CHEMBL405821		FALSE	FALSE
KCNN4	1	GuideToPharmacologyInteractions	blocker	135650723	NITRENDIPINE	NITRENDIPINE	chembl:CHEMBL475534		FALSE	FALSE
KCNN4	1	GuideToPharmacologyInteractions	activator	135652731	CA2+				FALSE	FALSE
KCNN4	1	GuideToPharmacologyInteractions	activator	135650163	DC-EBIO				FALSE	FALSE
KCNN4	1	GuideToPharmacologyInteractions	blocker	135652279	MAUROTOXIN				FALSE	FALSE
KCNN4	1	GuideToPharmacologyInteractions	activator	135650900	RILUZOLE	RILUZOLE	chembl:CHEMBL744		FALSE	FALSE
KCNN4	1	GuideToPharmacologyInteractions	activator	135650745	NS309				FALSE	FALSE
KCNQ1	1	ChemblInteractions	blocker	CHEMBL284348	DALFAMPRIDINE	DALFAMPRIDINE	chembl:CHEMBL284348		FALSE	TRUE
KCNQ1	1	GuideToPharmacologyInteractions	activator	135652752	ZINC PYRITHIONE				FALSE	TRUE
KCNQ1	1	GuideToPharmacologyInteractions	activator	53801036	MEFENAMIC ACID				FALSE	TRUE
KCNQ1	1	ChemblInteractions	blocker	CHEMBL1200728	GUANIDINE HYDROCHLORIDE	GUANIDINE HYDROCHLORIDE	chembl:CHEMBL1200728		FALSE	TRUE
KCNQ1	1	GuideToPharmacologyInteractions	blocker	252166811	3S,4R-293B				FALSE	TRUE
KCNQ1	1	GuideToPharmacologyInteractions	blocker	135650484	L735821				FALSE	TRUE
KCNQ1	1	GuideToPharmacologyInteractions	inhibitor	135651334	XE991				FALSE	TRUE
KCNQ1	1	ChemblInteractions	blocker	CHEMBL113461	TEDISAMIL	TEDISAMIL	chembl:CHEMBL2111110		FALSE	TRUE
KCNQ1	1	GuideToPharmacologyInteractions	blocker	135650376	IKS124				FALSE	TRUE
KCNQ1	1	GuideToPharmacologyInteractions	activator	135650906	R-L3				FALSE	TRUE
KCNQ1	1	ChemblInteractions	blocker	CHEMBL41355	EZOGABINE	EZOGABINE	chembl:CHEMBL41355		FALSE	TRUE
KCNQ1	1	ChemblInteractions	blocker	CHEMBL2107762	NERISPIRDINE	NERISPIRDINE	chembl:CHEMBL2107762		FALSE	TRUE
KCNQ1	1	GuideToPharmacologyInteractions	activator	135650716	NIFLUMIC ACID				FALSE	TRUE
KCNQ1	1	GuideToPharmacologyInteractions	activator	223366001	ML277				FALSE	TRUE
KCNQ1	1	GuideToPharmacologyInteractions	blocker	53801037	(3R,4S)-293B				FALSE	TRUE
KCNQ1	1	GuideToPharmacologyInteractions	blocker	135650352	HMR-1556	chembl:CHEMBL298475	chembl:CHEMBL298475		FALSE	TRUE
KEAP1	1	ChemblInteractions	inhibitor	CHEMBL1762621	BARDOXOLONE METHYL	BARDOXOLONE METHYL	chembl:CHEMBL1762621		FALSE	TRUE
KEAP1	1	GuideToPharmacologyInteractions	inhibitor	252827430	NRF2 PEPTIDE [PMID: 23647822]				FALSE	TRUE
KEAP1	1	ChemblInteractions	inhibitor	CHEMBL2107333	DIMETHYL FUMARATE	DIMETHYL FUMARATE	chembl:CHEMBL2107333		FALSE	TRUE
KIF19	1	GuideToPharmacologyInteractions	agonist	252827449	COMPOUND 33 [TODA ET AL., 2013]				FALSE	FALSE
KMT5C	1	GuideToPharmacologyInteractions	inhibitor	310264730	A-196				FALSE	FALSE
LGR6	1	GuideToPharmacologyInteractions	agonist	178101191	R-SPONDIN-4				FALSE	FALSE
LGR6	1	GuideToPharmacologyInteractions	agonist	178100586	R-SPONDIN-1				FALSE	FALSE
LGR6	1	GuideToPharmacologyInteractions	agonist	178102181	R-SPONDIN-1				FALSE	FALSE
LGR6	1	GuideToPharmacologyInteractions	agonist	178100589	R-SPONDIN-4				FALSE	FALSE
LGR6	1	GuideToPharmacologyInteractions	agonist	178100588	R-SPONDIN-3				FALSE	FALSE
LGR6	1	GuideToPharmacologyInteractions	agonist	178100587	R-SPONDIN-2				FALSE	FALSE
LGR6	1	GuideToPharmacologyInteractions	agonist	178102183	R-SPONDIN-3				FALSE	FALSE
LGR6	1	GuideToPharmacologyInteractions	agonist	178102182	R-SPONDIN-2				FALSE	FALSE
LPAR2	1	GuideToPharmacologyInteractions	agonist	135651509	LPA				FALSE	TRUE
LPAR2	1	GuideToPharmacologyInteractions	antagonist	135650457	KI16425				FALSE	TRUE
LPAR2	1	GuideToPharmacologyInteractions	agonist	135651487	FARNESYL DIPHOSPHATE				FALSE	TRUE
LPAR2	1	GuideToPharmacologyInteractions	antagonist	135649931	AM966				FALSE	TRUE
LPAR2	1	GuideToPharmacologyInteractions	agonist	178100856	DECYL DIHYDROGEN PHOSPHATE				FALSE	TRUE
LPAR2	1	GuideToPharmacologyInteractions	agonist	135649710	2-OLEOYL-LPA				FALSE	TRUE
LPAR2	1	GuideToPharmacologyInteractions	agonist	178103194	GRI977143				FALSE	TRUE
LPAR2	1	GuideToPharmacologyInteractions	agonist	178100857	DODECYLPHOSPHATE				FALSE	TRUE
LTB	1	ChemblInteractions	inhibitor	CHEMBL1742988	BAMINERCEPT	BAMINERCEPT	chembl:CHEMBL1742988		FALSE	TRUE
LTB4R2	1	GuideToPharmacologyInteractions	agonist	53801088	LTB4				FALSE	TRUE
LTB4R2	1	GuideToPharmacologyInteractions	agonist	135651378	15S-HETE				FALSE	TRUE
LTB4R2	1	GuideToPharmacologyInteractions	agonist	178102782	CAY10583				FALSE	TRUE
LTB4R2	1	GuideToPharmacologyInteractions	agonist	135651372	12S-HETE				FALSE	TRUE
LTB4R2	1	GuideToPharmacologyInteractions	agonist	178102781	12-EPI LTB4				FALSE	TRUE
LTB4R2	1	GuideToPharmacologyInteractions	antagonist	178102783	ZK-158252				FALSE	TRUE
LTB4R2	1	GuideToPharmacologyInteractions	agonist	178102780	12-HYDROXYHEPTADECATRIENOIC ACID				FALSE	TRUE
LTB4R2	1	GuideToPharmacologyInteractions	agonist,antagonist	178102776	CP-195543	CP-195543	chembl:CHEMBL301829		FALSE	TRUE
LTB4R2	1	GuideToPharmacologyInteractions	antagonist	178100381	LY255283				FALSE	TRUE
LTC4S	1	GuideToPharmacologyInteractions	inhibitor	336446942	TK05				FALSE	TRUE
LTC4S	1	GuideToPharmacologyInteractions	inhibitor	385612238	AZD9898				FALSE	TRUE
LTC4S	1	GuideToPharmacologyInteractions	inhibitor	252827532	COMPOUND 39 [PMID: 23623673]				FALSE	TRUE
LTC4S	1	GuideToPharmacologyInteractions	inhibitor	336446941	EXAMPLE 36 [WO2016177845]				FALSE	TRUE
LTK	1	GuideToPharmacologyInteractions	inhibitor	252827366	GILTERITINIB	GILTERITINIB	chembl:CHEMBL3301622		FALSE	FALSE
LTK	1	DTC	inhibitor	HESPERADIN	HESPERADIN	HESPERADIN	chembl:CHEMBL514409	19035792	FALSE	FALSE
LTK	1	GuideToPharmacologyInteractions	inhibitor	384403651	COMPOUND 20 [PMID: 30998356]				FALSE	FALSE
LTK	1	GuideToPharmacologyInteractions	inhibitor	385612233	BELIZATINIB				FALSE	FALSE
LTK	1	GuideToPharmacologyInteractions	inhibitor	249565817	COMPOUND 8E [PMID: 24432909]				FALSE	FALSE
MAOB	1	ChemblInteractions	inhibitor	CHEMBL1200904	SELEGILINE HYDROCHLORIDE	SELEGILINE HYDROCHLORIDE	chembl:CHEMBL1200904		FALSE	TRUE
MAOB	1	GuideToPharmacologyInteractions	inhibitor	178103253	LAZABEMIDE	LAZABEMIDE	chembl:CHEMBL279390		FALSE	TRUE
MAOB	1	GuideToPharmacologyInteractions	inhibitor	178104000	MOCLOBEMIDE	MOCLOBEMIDE	chembl:CHEMBL86304		FALSE	TRUE
MAOB	1	GuideToPharmacologyInteractions	inhibitor	178103252	SELEGILINE	SELEGILINE	chembl:CHEMBL972		FALSE	TRUE
MAOB	1	ChemblInteractions	inhibitor	CHEMBL972	SELEGILINE	SELEGILINE	chembl:CHEMBL972		FALSE	TRUE
MAOB	1	ChemblInteractions	inhibitor	CHEMBL1200425	PARGYLINE HYDROCHLORIDE	PARGYLINE HYDROCHLORIDE	chembl:CHEMBL1200425		FALSE	TRUE
MAOB	1	ChemblInteractions	inhibitor	CHEMBL2107771	RALFINAMIDE	RALFINAMIDE	chembl:CHEMBL2107771		FALSE	TRUE
MAOB	1	ChemblInteractions	inhibitor	CHEMBL1200895	PHENELZINE SULFATE	PHENELZINE SULFATE	chembl:CHEMBL1200895		FALSE	TRUE
MAOB	1	ChemblInteractions	inhibitor	CHEMBL1201142	RASAGILINE MESYLATE	RASAGILINE MESYLATE	chembl:CHEMBL1201142		FALSE	TRUE
MAOB	1	GuideToPharmacologyInteractions	inhibitor	178103254	RASAGILINE	RASAGILINE	chembl:CHEMBL887		FALSE	TRUE
MAOB	1	ChemblInteractions	inhibitor	CHEMBL2218887	TRANYLCYPROMINE SULFATE				FALSE	TRUE
MAOB	1	GuideToPharmacologyInteractions	inhibitor	178103840	PHENELZINE	PHENELZINE	chembl:CHEMBL1089		FALSE	TRUE
MAOB	1	GuideToPharmacologyInteractions	inhibitor	252166503	SAFINAMIDE	SAFINAMIDE	chembl:CHEMBL396778		FALSE	TRUE
MAOB	1	ChemblInteractions	inhibitor	CHEMBL1201168	ISOCARBOXAZID	ISOCARBOXAZID	chembl:CHEMBL1201168		FALSE	TRUE
MAOB	1	GuideToPharmacologyInteractions	inhibitor	178101964	TRANYLCYPROMINE	TRANYLCYPROMINE	chembl:CHEMBL3989843		FALSE	TRUE
MAOB	1	ChemblInteractions	inhibitor	CHEMBL396778	SAFINAMIDE	SAFINAMIDE	chembl:CHEMBL396778		FALSE	TRUE
MAOB	1	ChemblInteractions	inhibitor	CHEMBL48582	SAFINAMIDE MESYLATE	SAFINAMIDE MESYLATE	chembl:CHEMBL48582		FALSE	TRUE
MAP2K2	1	GuideToPharmacologyInteractions	allosteric modulator	249565625	REFAMETINIB	REFAMETINIB	chembl:CHEMBL1236682		FALSE	TRUE
MAP2K2	1	MyCancerGenome	inhibitor	MEK162	MEK162	BINIMETINIB	chembl:CHEMBL3187723		FALSE	TRUE
MAP2K2	1	MyCancerGenomeClinicalTrial	inhibitor	MEK162	MEK162	BINIMETINIB	chembl:CHEMBL3187723		FALSE	TRUE
MAP2K2	1	GuideToPharmacologyInteractions	inhibitor	404859010	MS432				FALSE	TRUE
MAP2K2	1	MyCancerGenome	inhibitor	GDC-0973	GDC-0973	COBIMETINIB	chembl:CHEMBL2146883		FALSE	TRUE
MAP2K2	1	ChemblInteractions	inhibitor	CHEMBL3545243	AS-703988	AS-703988	chembl:CHEMBL3545243		FALSE	TRUE
MAP2K2	1	MyCancerGenome	inhibitor	BI847325	BI847325				FALSE	TRUE
MAP2K2	1	MyCancerGenome	inhibitor	GDC-0623	GDC-0623	RG-7420	chembl:CHEMBL3330650		FALSE	TRUE
MAP2K2	1	MyCancerGenomeClinicalTrial	inhibitor	SELUMETINIB	SELUMETINIB	SELUMETINIB	chembl:CHEMBL1614701		FALSE	TRUE
MAP2K2	1	ChemblInteractions	inhibitor	CHEMBL1614766	Ro-4987655	RO-4987655	chembl:CHEMBL1614766		FALSE	TRUE
MAP2K2	1	MyCancerGenomeClinicalTrial	inhibitor	DABRAFENIB MESYLATE	DABRAFENIB MESYLATE				FALSE	TRUE
MAP2K2	1	TALC	inhibitor	SELUMETINIB	SELUMETINIB	SELUMETINIB	chembl:CHEMBL1614701		FALSE	TRUE
MAP2K2	1	GuideToPharmacologyInteractions	inhibitor	363894217	VORUCICLIB	VORUCICLIB	chembl:CHEMBL3545218		FALSE	TRUE
MAP2K2	1	ChemblInteractions	inhibitor	CHEMBL507361	PD-0325901	PD-0325901	chembl:CHEMBL507361		FALSE	TRUE
MAP2K2	1	ChemblInteractions	inhibitor	CHEMBL3182621	AZD-8330	AZD-8330	chembl:CHEMBL3182621		FALSE	TRUE
MAP2K2	1	MyCancerGenome	inhibitor	AZD8330	AZD8330				FALSE	TRUE
MAP2K2	1	ChemblInteractions	inhibitor	CHEMBL2138601	Refametinib	REFAMETINIB	chembl:CHEMBL1236682		FALSE	TRUE
MAP2K2	1	ChemblInteractions	inhibitor	CHEMBL3545383	RG-7167	RG-7167	chembl:CHEMBL3545383		FALSE	TRUE
MAP2K2	1	MyCancerGenomeClinicalTrial	inhibitor	GDC-0973	GDC-0973	COBIMETINIB	chembl:CHEMBL2146883		FALSE	TRUE
MAP2K2	1	TALC	inhibitor	RDEA119	RDEA119				FALSE	TRUE
MAP2K2	1	MyCancerGenome	inhibitor	TAK-733	TAK-733	TAK-733	chembl:CHEMBL1615025		FALSE	TRUE
MAP2K2	1	GuideToPharmacologyInteractions	allosteric modulator	223365961	COBIMETINIB	COBIMETINIB	chembl:CHEMBL2146883		FALSE	TRUE
MAP2K2	1	MyCancerGenome	inhibitor	PD0325901	PD0325901	PD-0325901	chembl:CHEMBL507361		FALSE	TRUE
MAP2K2	1	ChemblInteractions	inhibitor	CHEMBL2105741	TRAMETINIB DIMETHYL SULFOXIDE	TRAMETINIB DIMETHYL SULFOXIDE	chembl:CHEMBL2105741		FALSE	TRUE
MAP2K2	1	ChemblInteractions	inhibitor	CHEMBL1614701	SELUMETINIB	SELUMETINIB	chembl:CHEMBL1614701		FALSE	TRUE
MAP2K2	1	MyCancerGenomeClinicalTrial	inhibitor	TRAMETINIB	TRAMETINIB	TRAMETINIB	chembl:CHEMBL2103875		FALSE	TRUE
MAP2K2	1	GuideToPharmacologyInteractions	inhibitor	178103109	TRAMETINIB	TRAMETINIB	chembl:CHEMBL2103875		FALSE	TRUE
MAP2K2	1	ChemblInteractions	inhibitor	CHEMBL2146883	COBIMETINIB	COBIMETINIB	chembl:CHEMBL2146883		FALSE	TRUE
MAP2K2	1	MyCancerGenome	inhibitor	SELUMETINIB	SELUMETINIB	SELUMETINIB	chembl:CHEMBL1614701		FALSE	TRUE
MAP2K2	1	MyCancerGenome	inhibitor	PIMASERTIB	PIMASERTIB	PIMASERTIB	chembl:CHEMBL2107832		FALSE	TRUE
MAP2K2	1	ChemblInteractions	inhibitor	CHEMBL3545145	WX-554	WX-554	chembl:CHEMBL3545145		FALSE	TRUE
MAP2K2	1	MyCancerGenome	inhibitor	CI-1040	CI-1040	CI-1040	chembl:CHEMBL105442		FALSE	TRUE
MAP2K2	1	ChemblInteractions	inhibitor	CHEMBL2107832	PIMASERTIB	PIMASERTIB	chembl:CHEMBL2107832		FALSE	TRUE
MAP2K2	1	TALC	inhibitor	PIMASERTIB	PIMASERTIB	PIMASERTIB	chembl:CHEMBL2107832		FALSE	TRUE
MAP2K2	1	ChemblInteractions	inhibitor	CHEMBL2104954	BALAMAPIMOD	BALAMAPIMOD	chembl:CHEMBL2104954		FALSE	TRUE
MAP2K2	1	MyCancerGenomeClinicalTrial	inhibitor	AZD6244	AZD6244	SELUMETINIB	chembl:CHEMBL1614701		FALSE	TRUE
MAP2K2	1	TALC	inhibitor	PD325901	PD325901				FALSE	TRUE
MAP2K2	1	TALC	inhibitor	TRAMETINIB	TRAMETINIB	TRAMETINIB	chembl:CHEMBL2103875		FALSE	TRUE
MAP2K2	1	GuideToPharmacologyInteractions	inhibitor	178102630	MEK1/2 INHIBITOR				FALSE	TRUE
MAP2K2	1	ChemblInteractions	inhibitor	CHEMBL105442	CI-1040	CI-1040	chembl:CHEMBL105442		FALSE	TRUE
MAP2K2	1	ChemblInteractions	inhibitor	CHEMBL2364607	COBIMETINIB FUMARATE	COBIMETINIB FUMARATE	chembl:CHEMBL2364607		FALSE	TRUE
MAP2K2	1	MyCancerGenomeClinicalTrial	inhibitor	BAY869766	BAY869766				FALSE	TRUE
MAP2K2	1	GuideToPharmacologyInteractions	allosteric modulator	249565604	BINIMETINIB	BINIMETINIB	chembl:CHEMBL3187723		FALSE	TRUE
MAP2K2	1	ChemblInteractions	inhibitor	CHEMBL3545081	RG-7304	RG-7304	chembl:CHEMBL3545081		FALSE	TRUE
MAP2K2	1	MyCancerGenome	inhibitor	REFAMETINIB	REFAMETINIB	REFAMETINIB	chembl:CHEMBL1236682		FALSE	TRUE
MAP2K2	1	ChemblInteractions	inhibitor	CHEMBL3187723	BINIMETINIB	BINIMETINIB	chembl:CHEMBL3187723		FALSE	TRUE
MAP2K2	1	ChemblInteractions	inhibitor	CHEMBL1615025	TAK-733	TAK-733	chembl:CHEMBL1615025		FALSE	TRUE
MAP2K2	1	MyCancerGenome	inhibitor	TRAMETINIB	TRAMETINIB	TRAMETINIB	chembl:CHEMBL2103875		FALSE	TRUE
MAP2K2	1	MyCancerGenomeClinicalTrial	inhibitor	PD 0325901	PD 0325901				FALSE	TRUE
MAP2K3	1	MyCancerGenomeClinicalTrial	inhibitor	SELUMETINIB	SELUMETINIB	SELUMETINIB	chembl:CHEMBL1614701		FALSE	TRUE
MAP2K3	1	MyCancerGenomeClinicalTrial	inhibitor	AZD6244	AZD6244	SELUMETINIB	chembl:CHEMBL1614701		FALSE	TRUE
MAP2K3	1	MyCancerGenomeClinicalTrial	inhibitor	MEK162	MEK162	BINIMETINIB	chembl:CHEMBL3187723		FALSE	TRUE
MAP2K3	1	MyCancerGenomeClinicalTrial	inhibitor	TRAMETINIB	TRAMETINIB	TRAMETINIB	chembl:CHEMBL2103875		FALSE	TRUE
MAP2K3	1	GuideToPharmacologyInteractions	inhibitor	178102628	MEK INHIBITOR I				FALSE	TRUE
MAP2K3	1	MyCancerGenomeClinicalTrial	inhibitor	BAY869766	BAY869766				FALSE	TRUE
MAP2K3	1	MyCancerGenomeClinicalTrial	inhibitor	GDC-0973	GDC-0973	COBIMETINIB	chembl:CHEMBL2146883		FALSE	TRUE
MAP2K3	1	MyCancerGenomeClinicalTrial	inhibitor	DABRAFENIB MESYLATE	DABRAFENIB MESYLATE				FALSE	TRUE
MAP2K3	1	MyCancerGenomeClinicalTrial	inhibitor	PD 0325901	PD 0325901				FALSE	TRUE
MAP2K7	1	MyCancerGenomeClinicalTrial	inhibitor	BAY869766	BAY869766				FALSE	FALSE
MAP2K7	1	GuideToPharmacologyInteractions	inhibitor	374883876	COMPOUND 11 [PMID: 26431428]				FALSE	FALSE
MAP2K7	1	MyCancerGenomeClinicalTrial	inhibitor	GDC-0973	GDC-0973	COBIMETINIB	chembl:CHEMBL2146883		FALSE	FALSE
MAP2K7	1	MyCancerGenome	inhibitor	COBIMETINIB	COBIMETINIB	COBIMETINIB	chembl:CHEMBL2146883		FALSE	FALSE
MAP2K7	1	GuideToPharmacologyInteractions	allosteric modulator	223365961	COBIMETINIB	COBIMETINIB	chembl:CHEMBL2146883		FALSE	FALSE
MAP2K7	1	MyCancerGenomeClinicalTrial	inhibitor	AZD6244	AZD6244	SELUMETINIB	chembl:CHEMBL1614701		FALSE	FALSE
MAP2K7	1	MyCancerGenomeClinicalTrial	inhibitor	PD 0325901	PD 0325901				FALSE	FALSE
MAP2K7	1	MyCancerGenomeClinicalTrial	inhibitor	SELUMETINIB	SELUMETINIB	SELUMETINIB	chembl:CHEMBL1614701		FALSE	FALSE
MAP2K7	1	MyCancerGenomeClinicalTrial	inhibitor	MEK162	MEK162	BINIMETINIB	chembl:CHEMBL3187723		FALSE	FALSE
MAP2K7	1	MyCancerGenomeClinicalTrial	inhibitor	TRAMETINIB	TRAMETINIB	TRAMETINIB	chembl:CHEMBL2103875		FALSE	FALSE
MAP2K7	1	MyCancerGenomeClinicalTrial	inhibitor	DABRAFENIB MESYLATE	DABRAFENIB MESYLATE				FALSE	FALSE
MAP3K3	1	GuideToPharmacologyInteractions	inhibitor	249565888	COMPOUND 5N [PMID: 20483621]				FALSE	TRUE
MAP3K6	1	GuideToPharmacologyInteractions	inhibitor	249565813	COMPOUND 10 [PMID: 23147077]				FALSE	FALSE
MAPK15	1	GuideToPharmacologyInteractions	inhibitor	249565856	BS-194				FALSE	FALSE
MBTPS1	1	GuideToPharmacologyInteractions	inhibitor	252827485	COMPOUND 7B [PMID: 17583500]				FALSE	TRUE
MGLL	1	GuideToPharmacologyInteractions	inhibitor	329968421	JJKK 048				FALSE	FALSE
MGLL	1	GuideToPharmacologyInteractions	inhibitor	375973250	ABX-1431				FALSE	FALSE
MGLL	1	GuideToPharmacologyInteractions	inhibitor	252166807	JZL195				FALSE	FALSE
MGLL	1	GuideToPharmacologyInteractions	inhibitor	178101893	JZL184				FALSE	FALSE
MGLL	1	GuideToPharmacologyInteractions	inhibitor	329968422	KML29				FALSE	FALSE
MGLL	1	GuideToPharmacologyInteractions	inhibitor	375973216	MJN110				FALSE	FALSE
MGLL	1	GuideToPharmacologyInteractions	inhibitor	404859108	JNJ-42226314				FALSE	FALSE
MKNK2	1	GuideToPharmacologyInteractions	inhibitor	381118877	TOMIVOSERTIB	TOMIVOSERTIB	chembl:CHEMBL4073443		FALSE	FALSE
MKNK2	1	GuideToPharmacologyInteractions	inhibitor	178102632	MNK1 INHIBITOR				FALSE	FALSE
MKNK2	1	GuideToPharmacologyInteractions	inhibitor	328083468	MELK-TI				FALSE	FALSE
MMP15	1	GuideToPharmacologyInteractions	inhibitor	252166829	SL422				FALSE	FALSE
MMP15	1	GuideToPharmacologyInteractions	inhibitor	178103981	ILOMASTAT	ILOMASTAT	chembl:CHEMBL19611		FALSE	FALSE
MPL	1	ChemblInteractions	agonist	CHEMBL2103883	AVATROMBOPAG	AVATROMBOPAG	chembl:CHEMBL2103883		FALSE	FALSE
MPL	1	GuideToPharmacologyInteractions	agonist	178101756	THROMBOPOIETIN				FALSE	FALSE
MPL	1	GuideToPharmacologyInteractions	agonist	178103553	ROMIPLOSTIM	ROMIPLOSTIM	chembl:CHEMBL1201832		FALSE	FALSE
MPL	1	GuideToPharmacologyInteractions	agonist	404859104	HETROMBOPAG				FALSE	FALSE
MPL	1	GuideToPharmacologyInteractions	agonist	375973220	LUSUTROMBOPAG	LUSUTROMBOPAG	chembl:CHEMBL2107831		FALSE	FALSE
MPL	1	GuideToPharmacologyInteractions	agonist	178103542	ELTROMBOPAG	ELTROMBOPAG	chembl:CHEMBL461101		FALSE	FALSE
MPL	1	ChemblInteractions	agonist	CHEMBL1201832	ROMIPLOSTIM	ROMIPLOSTIM	chembl:CHEMBL1201832		FALSE	FALSE
MPL	1	ChemblInteractions	agonist	CHEMBL461806	ELTROMBOPAG OLAMINE	ELTROMBOPAG OLAMINE	chembl:CHEMBL461806		FALSE	FALSE
MPL	1	GuideToPharmacologyInteractions	agonist	374883840	AVATROMBOPAG	AVATROMBOPAG	chembl:CHEMBL2103883		FALSE	FALSE
MSLN	1	ChemblInteractions	inhibitor	CHEMBL1742984	AMATUXIMAB	AMATUXIMAB	chembl:CHEMBL1742984		FALSE	TRUE
MST1R	1	GuideToPharmacologyInteractions	inhibitor	363894199	COMPOUND 8I [PMID: 22765894]				FALSE	FALSE
MST1R	1	GuideToPharmacologyInteractions	inhibitor	363894135	MERESTINIB	MERESTINIB	chembl:CHEMBL3545307		FALSE	FALSE
MST1R	1	ChemblInteractions	inhibitor	CHEMBL2323775	MK-8033	MK-8033	chembl:CHEMBL2323775		FALSE	FALSE
MST1R	1	GuideToPharmacologyInteractions	inhibitor	249565636	BMS-777607	BMS-777607	chembl:CHEMBL460702		FALSE	FALSE
MST1R	1	TALC	inhibitor	FORETINIB	FORETINIB	FORETINIB	chembl:CHEMBL1230609		FALSE	FALSE
MST1R	1	GuideToPharmacologyInteractions	inhibitor	249565645	MK-2461	MK-2461	chembl:CHEMBL1822792		FALSE	FALSE
MST1R	1	GuideToPharmacologyInteractions	inhibitor	381118891	COMPOUND 19A [PMID: 30503936]				FALSE	FALSE
MST1R	1	ChemblInteractions	inhibitor	CHEMBL254760	MGCD-265	MGCD-265	chembl:CHEMBL254760		FALSE	FALSE
MST1R	1	TALC	inhibitor	MGCD265	MGCD265	GLESATINIB	chembl:CHEMBL3989914		FALSE	FALSE
MVK	1	GuideToPharmacologyInteractions	inhibitor	135651495	ISOPENTENYL DIPHOSPHATE				FALSE	FALSE
MVK	1	GuideToPharmacologyInteractions	inhibitor	135651475	DIMETHYLALLYL DIPHOSPHATE				FALSE	FALSE
MVK	1	GuideToPharmacologyInteractions	inhibitor	135651490	GERANYL DIPHOSPHATE				FALSE	FALSE
MVK	1	GuideToPharmacologyInteractions	inhibitor	135650204	DOLICHOL PHOSPHATE				FALSE	FALSE
MVK	1	GuideToPharmacologyInteractions	inhibitor	135650252	FARNESYL THIODIPHOSPHATE				FALSE	FALSE
MVK	1	GuideToPharmacologyInteractions	inhibitor	135651580	TRANS,TRANS-FARNESYL DIPHOSPHATE				FALSE	FALSE
MVK	1	GuideToPharmacologyInteractions	inhibitor	135651486	FARNESOL	FARNESOL	chembl:CHEMBL25308		FALSE	FALSE
MVK	1	GuideToPharmacologyInteractions	inhibitor	135651491	GERANYLGERANYL DIPHOSPHATE				FALSE	FALSE
NDUFA1	1	ChemblInteractions	inhibitor	CHEMBL3545320	ME-344	ME-344	chembl:CHEMBL3545320		FALSE	TRUE
NDUFA1	1	ChemblInteractions	inhibitor	CHEMBL1703	METFORMIN HYDROCHLORIDE	METFORMIN HYDROCHLORIDE	chembl:CHEMBL1703		FALSE	TRUE
NDUFA1	1	ChemblInteractions	inhibitor	CHEMBL3545135	NV-128	NV-128	chembl:CHEMBL3545135		FALSE	TRUE
NDUFA10	1	ChemblInteractions	inhibitor	CHEMBL3545135	NV-128	NV-128	chembl:CHEMBL3545135		FALSE	TRUE
NDUFA10	1	ChemblInteractions	inhibitor	CHEMBL1703	METFORMIN HYDROCHLORIDE	METFORMIN HYDROCHLORIDE	chembl:CHEMBL1703		FALSE	TRUE
NDUFA10	1	ChemblInteractions	inhibitor	CHEMBL3545320	ME-344	ME-344	chembl:CHEMBL3545320		FALSE	TRUE
NDUFA11	1	ChemblInteractions	inhibitor	CHEMBL3545135	NV-128	NV-128	chembl:CHEMBL3545135		FALSE	TRUE
NDUFA11	1	ChemblInteractions	inhibitor	CHEMBL1703	METFORMIN HYDROCHLORIDE	METFORMIN HYDROCHLORIDE	chembl:CHEMBL1703		FALSE	TRUE
NDUFA11	1	ChemblInteractions	inhibitor	CHEMBL3545320	ME-344	ME-344	chembl:CHEMBL3545320		FALSE	TRUE
NDUFA13	1	ChemblInteractions	inhibitor	CHEMBL1703	METFORMIN HYDROCHLORIDE	METFORMIN HYDROCHLORIDE	chembl:CHEMBL1703		FALSE	TRUE
NDUFA13	1	ChemblInteractions	inhibitor	CHEMBL3545320	ME-344	ME-344	chembl:CHEMBL3545320		FALSE	TRUE
NDUFA13	1	ChemblInteractions	inhibitor	CHEMBL3545135	NV-128	NV-128	chembl:CHEMBL3545135		FALSE	TRUE
NDUFA2	1	ChemblInteractions	inhibitor	CHEMBL3545135	NV-128	NV-128	chembl:CHEMBL3545135		FALSE	TRUE
NDUFA2	1	ChemblInteractions	inhibitor	CHEMBL1703	METFORMIN HYDROCHLORIDE	METFORMIN HYDROCHLORIDE	chembl:CHEMBL1703		FALSE	TRUE
NDUFA2	1	ChemblInteractions	inhibitor	CHEMBL3545320	ME-344	ME-344	chembl:CHEMBL3545320		FALSE	TRUE
NDUFA3	1	ChemblInteractions	inhibitor	CHEMBL1703	METFORMIN HYDROCHLORIDE	METFORMIN HYDROCHLORIDE	chembl:CHEMBL1703		FALSE	TRUE
NDUFA3	1	ChemblInteractions	inhibitor	CHEMBL3545135	NV-128	NV-128	chembl:CHEMBL3545135		FALSE	TRUE
NDUFA3	1	ChemblInteractions	inhibitor	CHEMBL3545320	ME-344	ME-344	chembl:CHEMBL3545320		FALSE	TRUE
NDUFA4	1	ChemblInteractions	inhibitor	CHEMBL1703	METFORMIN HYDROCHLORIDE	METFORMIN HYDROCHLORIDE	chembl:CHEMBL1703		FALSE	TRUE
NDUFA4	1	ChemblInteractions	inhibitor	CHEMBL3545320	ME-344	ME-344	chembl:CHEMBL3545320		FALSE	TRUE
NDUFA4	1	ChemblInteractions	inhibitor	CHEMBL3545135	NV-128	NV-128	chembl:CHEMBL3545135		FALSE	TRUE
NDUFA7	1	ChemblInteractions	inhibitor	CHEMBL3545135	NV-128	NV-128	chembl:CHEMBL3545135		FALSE	TRUE
NDUFA7	1	ChemblInteractions	inhibitor	CHEMBL3545320	ME-344	ME-344	chembl:CHEMBL3545320		FALSE	TRUE
NDUFA7	1	ChemblInteractions	inhibitor	CHEMBL1703	METFORMIN HYDROCHLORIDE	METFORMIN HYDROCHLORIDE	chembl:CHEMBL1703		FALSE	TRUE
NDUFA8	1	ChemblInteractions	inhibitor	CHEMBL1703	METFORMIN HYDROCHLORIDE	METFORMIN HYDROCHLORIDE	chembl:CHEMBL1703		FALSE	TRUE
NDUFA8	1	ChemblInteractions	inhibitor	CHEMBL3545320	ME-344	ME-344	chembl:CHEMBL3545320		FALSE	TRUE
NDUFA8	1	ChemblInteractions	inhibitor	CHEMBL3545135	NV-128	NV-128	chembl:CHEMBL3545135		FALSE	TRUE
NDUFAB1	1	ChemblInteractions	inhibitor	CHEMBL1703	METFORMIN HYDROCHLORIDE	METFORMIN HYDROCHLORIDE	chembl:CHEMBL1703		FALSE	TRUE
NDUFAB1	1	ChemblInteractions	inhibitor	CHEMBL3545320	ME-344	ME-344	chembl:CHEMBL3545320		FALSE	TRUE
NDUFAB1	1	ChemblInteractions	inhibitor	CHEMBL3545135	NV-128	NV-128	chembl:CHEMBL3545135		FALSE	TRUE
NDUFAF3	1	ChemblInteractions	inhibitor	CHEMBL3545135	NV-128	NV-128	chembl:CHEMBL3545135		FALSE	TRUE
NDUFAF3	1	ChemblInteractions	inhibitor	CHEMBL1703	METFORMIN HYDROCHLORIDE	METFORMIN HYDROCHLORIDE	chembl:CHEMBL1703		FALSE	TRUE
NDUFAF3	1	ChemblInteractions	inhibitor	CHEMBL3545320	ME-344	ME-344	chembl:CHEMBL3545320		FALSE	TRUE
NDUFB1	1	ChemblInteractions	inhibitor	CHEMBL3545320	ME-344	ME-344	chembl:CHEMBL3545320		FALSE	TRUE
NDUFB1	1	ChemblInteractions	inhibitor	CHEMBL1703	METFORMIN HYDROCHLORIDE	METFORMIN HYDROCHLORIDE	chembl:CHEMBL1703		FALSE	TRUE
NDUFB1	1	ChemblInteractions	inhibitor	CHEMBL3545135	NV-128	NV-128	chembl:CHEMBL3545135		FALSE	TRUE
NDUFB10	1	ChemblInteractions	inhibitor	CHEMBL1703	METFORMIN HYDROCHLORIDE	METFORMIN HYDROCHLORIDE	chembl:CHEMBL1703		FALSE	TRUE
NDUFB10	1	ChemblInteractions	inhibitor	CHEMBL3545320	ME-344	ME-344	chembl:CHEMBL3545320		FALSE	TRUE
NDUFB10	1	ChemblInteractions	inhibitor	CHEMBL3545135	NV-128	NV-128	chembl:CHEMBL3545135		FALSE	TRUE
NDUFB2	1	ChemblInteractions	inhibitor	CHEMBL3545135	NV-128	NV-128	chembl:CHEMBL3545135		FALSE	TRUE
NDUFB2	1	ChemblInteractions	inhibitor	CHEMBL3545320	ME-344	ME-344	chembl:CHEMBL3545320		FALSE	TRUE
NDUFB2	1	ChemblInteractions	inhibitor	CHEMBL1703	METFORMIN HYDROCHLORIDE	METFORMIN HYDROCHLORIDE	chembl:CHEMBL1703		FALSE	TRUE
NDUFB6	1	ChemblInteractions	inhibitor	CHEMBL3545135	NV-128	NV-128	chembl:CHEMBL3545135		FALSE	TRUE
NDUFB6	1	ChemblInteractions	inhibitor	CHEMBL1703	METFORMIN HYDROCHLORIDE	METFORMIN HYDROCHLORIDE	chembl:CHEMBL1703		FALSE	TRUE
NDUFB6	1	ChemblInteractions	inhibitor	CHEMBL3545320	ME-344	ME-344	chembl:CHEMBL3545320		FALSE	TRUE
NDUFB7	1	ChemblInteractions	inhibitor	CHEMBL1703	METFORMIN HYDROCHLORIDE	METFORMIN HYDROCHLORIDE	chembl:CHEMBL1703		FALSE	TRUE
NDUFB7	1	ChemblInteractions	inhibitor	CHEMBL3545320	ME-344	ME-344	chembl:CHEMBL3545320		FALSE	TRUE
NDUFB7	1	ChemblInteractions	inhibitor	CHEMBL3545135	NV-128	NV-128	chembl:CHEMBL3545135		FALSE	TRUE
NDUFB8	1	ChemblInteractions	inhibitor	CHEMBL3545135	NV-128	NV-128	chembl:CHEMBL3545135		FALSE	TRUE
NDUFB8	1	ChemblInteractions	inhibitor	CHEMBL3545320	ME-344	ME-344	chembl:CHEMBL3545320		FALSE	TRUE
NDUFB8	1	ChemblInteractions	inhibitor	CHEMBL1703	METFORMIN HYDROCHLORIDE	METFORMIN HYDROCHLORIDE	chembl:CHEMBL1703		FALSE	TRUE
NDUFC1	1	ChemblInteractions	inhibitor	CHEMBL1703	METFORMIN HYDROCHLORIDE	METFORMIN HYDROCHLORIDE	chembl:CHEMBL1703		FALSE	TRUE
NDUFC1	1	ChemblInteractions	inhibitor	CHEMBL3545135	NV-128	NV-128	chembl:CHEMBL3545135		FALSE	TRUE
NDUFC1	1	ChemblInteractions	inhibitor	CHEMBL3545320	ME-344	ME-344	chembl:CHEMBL3545320		FALSE	TRUE
NDUFC2	1	ChemblInteractions	inhibitor	CHEMBL1703	METFORMIN HYDROCHLORIDE	METFORMIN HYDROCHLORIDE	chembl:CHEMBL1703		FALSE	TRUE
NDUFC2	1	ChemblInteractions	inhibitor	CHEMBL3545320	ME-344	ME-344	chembl:CHEMBL3545320		FALSE	TRUE
NDUFC2	1	ChemblInteractions	inhibitor	CHEMBL3545135	NV-128	NV-128	chembl:CHEMBL3545135		FALSE	TRUE
NDUFS3	1	ChemblInteractions	inhibitor	CHEMBL1703	METFORMIN HYDROCHLORIDE	METFORMIN HYDROCHLORIDE	chembl:CHEMBL1703		FALSE	TRUE
NDUFS3	1	ChemblInteractions	inhibitor	CHEMBL3545320	ME-344	ME-344	chembl:CHEMBL3545320		FALSE	TRUE
NDUFS3	1	ChemblInteractions	inhibitor	CHEMBL3545135	NV-128	NV-128	chembl:CHEMBL3545135		FALSE	TRUE
NDUFS5	1	ChemblInteractions	inhibitor	CHEMBL1703	METFORMIN HYDROCHLORIDE	METFORMIN HYDROCHLORIDE	chembl:CHEMBL1703		FALSE	TRUE
NDUFS5	1	ChemblInteractions	inhibitor	CHEMBL3545320	ME-344	ME-344	chembl:CHEMBL3545320		FALSE	TRUE
NDUFS5	1	ChemblInteractions	inhibitor	CHEMBL3545135	NV-128	NV-128	chembl:CHEMBL3545135		FALSE	TRUE
NDUFS6	1	ChemblInteractions	inhibitor	CHEMBL3545135	NV-128	NV-128	chembl:CHEMBL3545135		FALSE	TRUE
NDUFS6	1	ChemblInteractions	inhibitor	CHEMBL1703	METFORMIN HYDROCHLORIDE	METFORMIN HYDROCHLORIDE	chembl:CHEMBL1703		FALSE	TRUE
NDUFS6	1	ChemblInteractions	inhibitor	CHEMBL3545320	ME-344	ME-344	chembl:CHEMBL3545320		FALSE	TRUE
NDUFS8	1	ChemblInteractions	inhibitor	CHEMBL3545135	NV-128	NV-128	chembl:CHEMBL3545135		FALSE	TRUE
NDUFS8	1	ChemblInteractions	inhibitor	CHEMBL1703	METFORMIN HYDROCHLORIDE	METFORMIN HYDROCHLORIDE	chembl:CHEMBL1703		FALSE	TRUE
NDUFS8	1	ChemblInteractions	inhibitor	CHEMBL3545320	ME-344	ME-344	chembl:CHEMBL3545320		FALSE	TRUE
NDUFV1	1	ChemblInteractions	inhibitor	CHEMBL3545135	NV-128	NV-128	chembl:CHEMBL3545135		FALSE	TRUE
NDUFV1	1	ChemblInteractions	inhibitor	CHEMBL1703	METFORMIN HYDROCHLORIDE	METFORMIN HYDROCHLORIDE	chembl:CHEMBL1703		FALSE	TRUE
NDUFV1	1	ChemblInteractions	inhibitor	CHEMBL3545320	ME-344	ME-344	chembl:CHEMBL3545320		FALSE	TRUE
NDUFV2	1	ChemblInteractions	inhibitor	CHEMBL3545320	ME-344	ME-344	chembl:CHEMBL3545320		FALSE	TRUE
NDUFV2	1	ChemblInteractions	inhibitor	CHEMBL3545135	NV-128	NV-128	chembl:CHEMBL3545135		FALSE	TRUE
NDUFV2	1	ChemblInteractions	inhibitor	CHEMBL1703	METFORMIN HYDROCHLORIDE	METFORMIN HYDROCHLORIDE	chembl:CHEMBL1703		FALSE	TRUE
NEK1	1	GuideToPharmacologyInteractions	inhibitor	249565860	COMPOUND 31 [PMID: 20936789]				FALSE	FALSE
NEK11	1	GuideToPharmacologyInteractions	inhibitor	249565802	COMPOUND 25 [PMID: 17935989]				FALSE	FALSE
NOTCH3	1	MyCancerGenome	inhibitor	MK0752	MK0752				FALSE	FALSE
NOTCH3	1	MyCancerGenome	inhibitor	RO4929097	RO4929097	RG-4733	chembl:CHEMBL4297422		FALSE	FALSE
NOTCH3	1	MyCancerGenome	inhibitor	PF-03084014	PF-03084014	NIROGACESTAT	chembl:CHEMBL1770916		FALSE	FALSE
NOTCH3	1	GuideToPharmacologyInteractions	antibody	252166663	TAREXTUMAB	TAREXTUMAB	chembl:CHEMBL3301588		FALSE	FALSE
NOTCH3	1	MyCancerGenome	antibody	REGN421	REGN421				FALSE	FALSE
NPBWR1	1	GuideToPharmacologyInteractions	agonist	135651831	NEUROPEPTIDE B-29				FALSE	TRUE
NPBWR1	1	GuideToPharmacologyInteractions	agonist	135651841	NEUROPEPTIDE W-30				FALSE	TRUE
NPBWR1	1	GuideToPharmacologyInteractions	agonist	135651839	NEUROPEPTIDE W-23				FALSE	TRUE
NPBWR1	1	GuideToPharmacologyInteractions	agonist	135652540	[125I]NPW-23 (HUMAN)				FALSE	TRUE
NPBWR1	1	GuideToPharmacologyInteractions	agonist	135652564	[125I][TYR11]DES-BR-NPB-23				FALSE	TRUE
NPBWR1	1	GuideToPharmacologyInteractions	agonist	135651733	DES-BR-NEUROPEPTIDE B-29				FALSE	TRUE
NPBWR1	1	GuideToPharmacologyInteractions	agonist	178100694	AVA3				FALSE	TRUE
NPBWR1	1	GuideToPharmacologyInteractions	agonist	135651732	DES-BR-NEUROPEPTIDE B-23				FALSE	TRUE
NPBWR1	1	GuideToPharmacologyInteractions	agonist	178100695	AVA5				FALSE	TRUE
NPEPL1	1	ChemblInteractions	inhibitor	CHEMBL2103847	TOSEDOSTAT	TOSEDOSTAT	chembl:CHEMBL2103847		FALSE	FALSE
NR1H2	1	GuideToPharmacologyInteractions	agonist	135651388	22R-HYDROXYCHOLESTEROL				FALSE	FALSE
NR1H2	1	ChemblInteractions	agonist	CHEMBL272621	HYODEOXYCHOLIC_ACID	HYODEOXYCHOLIC_ACID	chembl:CHEMBL272621		FALSE	FALSE
NR1H2	1	ChemblInteractions	agonist	CHEMBL3545238	CS-8080	CS-8080	chembl:CHEMBL3545238		FALSE	FALSE
NR1H2	1	ChemblInteractions	agonist	CHEMBL3545418	BMS-779788	BMS-779788	chembl:CHEMBL3545418		FALSE	FALSE
NR1H2	1	GuideToPharmacologyInteractions	agonist	135650333	GW3965	chembl:CHEMBL59030	chembl:CHEMBL59030		FALSE	FALSE
NR1H2	1	GuideToPharmacologyInteractions	agonist	135651391	24(S)-HYDROXYCHOLESTEROL				FALSE	FALSE
NR1H2	1	GuideToPharmacologyInteractions	antagonist	375973223	COMPOUND 17L [PMID: 26288691]				FALSE	FALSE
NR1H2	1	GuideToPharmacologyInteractions	antagonist	252166890	GSK2033	chembl:CHEMBL1093266	chembl:CHEMBL1093266		FALSE	FALSE
NR1H2	1	GuideToPharmacologyInteractions	agonist	135651223	T0901317	T091317	chembl:CHEMBL62136		FALSE	FALSE
NR1H2	1	GuideToPharmacologyInteractions	agonist	135649888	ACETYL-PODOCARPIC DIMER				FALSE	FALSE
NR1H2	1	GuideToPharmacologyInteractions	agonist	375973222	IMB-808				FALSE	FALSE
NR1H2	1	GuideToPharmacologyInteractions	agonist	135651390	24(S), 25-EPOXYCHOLESTEROL				FALSE	FALSE
NR1H2	1	GuideToPharmacologyInteractions	agonist	135650496	L-783483				FALSE	FALSE
NR1H2	1	GuideToPharmacologyInteractions	agonist	340590255	ROVAZOLAC	ROVAZOLAC	chembl:CHEMBL4297218		FALSE	FALSE
NR1H2	1	GuideToPharmacologyInteractions	agonist	223366058	AZ12260493				FALSE	FALSE
NR1H2	1	GuideToPharmacologyInteractions	agonist	135651393	27-HYDROXYCHOLESTEROL				FALSE	FALSE
NR1H2	1	ChemblInteractions	modulator	CHEMBL3545047	BMS-852927	BMS-852927	chembl:CHEMBL3545047		FALSE	FALSE
NR1H2	1	ChemblInteractions	agonist	CHEMBL456237	LXR-623	LXR-623	chembl:CHEMBL456237		FALSE	FALSE
NR1H2	1	GuideToPharmacologyInteractions	agonist	135651470	DESMOSTEROL	DESMOSTEROL	chembl:CHEMBL455876		FALSE	FALSE
NR1H2	1	GuideToPharmacologyInteractions	allosteric modulator	252166893	GSK9772	chembl:CHEMBL493241	chembl:CHEMBL493241		FALSE	FALSE
NUCB1	1	GuideToPharmacologyInteractions	antagonist	252166718	MJN228				FALSE	TRUE
NUCB1	1	GuideToPharmacologyInteractions	antagonist	252166902	KML110				FALSE	TRUE
OPRL1	1	GuideToPharmacologyInteractions	agonist	252827525	SCH221510				FALSE	TRUE
OPRL1	1	GuideToPharmacologyInteractions	agonist	135651972	AC-RYYRWK-NH2				FALSE	TRUE
OPRL1	1	GuideToPharmacologyInteractions	agonist	252827522	PWT2-N/OFQ				FALSE	TRUE
OPRL1	1	ChemblInteractions	agonist	CHEMBL2364605	CEBRANOPADOL	CEBRANOPADOL	chembl:CHEMBL2364605		FALSE	TRUE
OPRL1	1	GuideToPharmacologyInteractions	agonist	135651996	[ARG14LYS15]N/OFQ				FALSE	TRUE
OPRL1	1	GuideToPharmacologyInteractions	agonist	135652154	[F/G]N/OFQ-(1-13)-NH2				FALSE	TRUE
OPRL1	1	GuideToPharmacologyInteractions	agonist	135652627	UFP-102				FALSE	TRUE
OPRL1	1	GuideToPharmacologyInteractions	antagonist	329968402	LY2940094	LY2940094	chembl:CHEMBL3545406		FALSE	TRUE
OPRL1	1	GuideToPharmacologyInteractions	agonist	318164813	BU08028				FALSE	TRUE
OPRL1	1	GuideToPharmacologyInteractions	antagonist	135650447	JTC-801	chembl:CHEMBL140979	chembl:CHEMBL140979		FALSE	TRUE
OPRL1	1	GuideToPharmacologyInteractions	antagonist	135650442	J-113397	J-113,397	chembl:CHEMBL357076		FALSE	TRUE
OPRL1	1	GuideToPharmacologyInteractions	antagonist	135651011	SB 612111				FALSE	TRUE
OPRL1	1	GuideToPharmacologyInteractions	antagonist	178103933	COMPOUND 24 [PMID: 16451050]				FALSE	TRUE
OPRL1	1	GuideToPharmacologyInteractions	agonist	252827526	SCH486757	SCH-486757	chembl:CHEMBL4297427		FALSE	TRUE
OPRL1	1	GuideToPharmacologyInteractions	agonist	354702220	AT-403				FALSE	TRUE
OPRL1	1	GuideToPharmacologyInteractions	agonist	135652587	[3H]N/OFQ				FALSE	TRUE
OPRL1	1	GuideToPharmacologyInteractions	agonist	135652333	N/OFQ-(1-13)-NH2				FALSE	TRUE
OPRL1	1	GuideToPharmacologyInteractions	agonist	135651822	NOCICEPTIN/ORPHANIN FQ				FALSE	TRUE
OPRL1	1	GuideToPharmacologyInteractions	antagonist	135652382	PEPTIDE III-BTD				FALSE	TRUE
OPRL1	1	GuideToPharmacologyInteractions	agonist	135650922	RO64-6198				FALSE	TRUE
OPRL1	1	ChemblInteractions	antagonist	CHEMBL3545406	LY2940094	LY2940094	chembl:CHEMBL3545406		FALSE	TRUE
OPRL1	1	GuideToPharmacologyInteractions	agonist	252827521	(R)-RO65-6570				FALSE	TRUE
OPRL1	1	GuideToPharmacologyInteractions	antagonist	252827527	AT-076				FALSE	TRUE
OPRL1	1	GuideToPharmacologyInteractions	antagonist	135652341	[NPHE1]N/OFQ-(1-13)-NH2				FALSE	TRUE
OPRL1	1	GuideToPharmacologyInteractions	agonist	135652383	[(PF)PHE4]N/OFQ-(1-13)-NH2				FALSE	TRUE
OPRL1	1	GuideToPharmacologyInteractions	agonist	135652334	N/OFQ-NH2				FALSE	TRUE
OPRL1	1	GuideToPharmacologyInteractions	agonist	178100668	[3H]LEU-N/OFQ				FALSE	TRUE
OPRL1	1	GuideToPharmacologyInteractions	antagonist	387065582	NIK-21273				FALSE	TRUE
OPRL1	1	GuideToPharmacologyInteractions	agonist	252827523	CEBRANOPADOL	CEBRANOPADOL	chembl:CHEMBL2364605		FALSE	TRUE
OPRL1	1	GuideToPharmacologyInteractions	agonist	135651971	AC-RYYRIK-NH2				FALSE	TRUE
OPRL1	1	GuideToPharmacologyInteractions	agonist	252827524	SR16835				FALSE	TRUE
OPRL1	1	GuideToPharmacologyInteractions	agonist	178100749	UFP-112	chembl:CHEMBL409969	chembl:CHEMBL409969		FALSE	TRUE
OPRL1	1	GuideToPharmacologyInteractions	antagonist	135652626	UFP-101				FALSE	TRUE
ORAI1	1	GuideToPharmacologyInteractions	blocker	381118798	GSK-7975A				FALSE	FALSE
ORAI1	1	GuideToPharmacologyInteractions	blocker	381118797	CM4620				FALSE	FALSE
ORAI1	1	GuideToPharmacologyInteractions	blocker	375973230	CRAC CHANNEL INHIBITOR 5B [PMID: 26256403]				FALSE	FALSE
ORAI1	1	GuideToPharmacologyInteractions	blocker	375973229	CRAC CHANNEL INHIBITOR 1 [PMID: 26256403]				FALSE	FALSE
P4HB	1	ChemblInteractions	inhibitor	CHEMBL2105662	LOMITAPIDE MESYLATE	LOMITAPIDE MESYLATE	chembl:CHEMBL2105662		FALSE	TRUE
P4HTM	1	ChemblInteractions	inhibitor	CHEMBL3544988	DAPRODUSTAT	DAPRODUSTAT	chembl:CHEMBL3544988		FALSE	FALSE
P4HTM	1	ChemblInteractions	inhibitor	CHEMBL2338329	ROXADUSTAT	ROXADUSTAT	chembl:CHEMBL2338329		FALSE	FALSE
PARP3	1	GuideToPharmacologyInteractions	inhibitor	252166678	ME0328				FALSE	FALSE
PARP3	1	ChemblInteractions	inhibitor	CHEMBL521686	OLAPARIB	OLAPARIB	chembl:CHEMBL521686		FALSE	FALSE
PARP3	1	ChemblInteractions	inhibitor	CHEMBL506871	VELIPARIB	VELIPARIB	chembl:CHEMBL506871		FALSE	FALSE
PARP3	1	ChemblInteractions	inhibitor	CHEMBL3833368	RUCAPARIB CAMSYLATE	RUCAPARIB CAMSYLATE	chembl:CHEMBL3833368		FALSE	FALSE
PARP3	1	ChemblInteractions	inhibitor	CHEMBL1173055	RUCAPARIB	RUCAPARIB	chembl:CHEMBL1173055		FALSE	FALSE
PASK	1	GuideToPharmacologyInteractions	inhibitor	178102331	PP-242				FALSE	FALSE
PCSK4	1	GuideToPharmacologyInteractions	inhibitor	252166868	FURIN INHIBITOR PEPTIDE				FALSE	FALSE
PCSK9	1	ChemblInteractions	inhibitor	CHEMBL3137349	BOCOCIZUMAB	BOCOCIZUMAB	chembl:CHEMBL3137349		FALSE	TRUE
PCSK9	1	ChemblInteractions	inhibitor	CHEMBL2109539	RG-7652	RG-7652	chembl:CHEMBL2109539		FALSE	TRUE
PCSK9	1	ChemblInteractions	inhibitor	CHEMBL2109540	Alirocumab	ALIROCUMAB	chembl:CHEMBL2109540		FALSE	TRUE
PCSK9	1	ChemblInteractions	inhibitor	CHEMBL2364655	EVOLOCUMAB	EVOLOCUMAB	chembl:CHEMBL2364655		FALSE	TRUE
PCSK9	1	GuideToPharmacologyInteractions	inhibitor	178103915	EVOLOCUMAB	EVOLOCUMAB	chembl:CHEMBL2364655		FALSE	TRUE
PCSK9	1	GuideToPharmacologyInteractions	inhibitor	178103355	ALIROCUMAB	ALIROCUMAB	chembl:CHEMBL2109540		FALSE	TRUE
PCSK9	1	GuideToPharmacologyInteractions	inhibitor	223366063	BOCOCIZUMAB	BOCOCIZUMAB	chembl:CHEMBL3137349		FALSE	TRUE
PDE6B	1	ChemblInteractions	inhibitor	CHEMBL932	DIPYRIDAMOLE	DIPYRIDAMOLE	chembl:CHEMBL932		FALSE	TRUE
PDE6B	1	ChemblInteractions	inhibitor	CHEMBL628	PENTOXIFYLLINE	PENTOXIFYLLINE	chembl:CHEMBL628		FALSE	TRUE
PHKG1	1	GuideToPharmacologyInteractions	inhibitor	249565884	A-443654	A-443654	chembl:CHEMBL379300		FALSE	FALSE
PIEZO1	1	GuideToPharmacologyInteractions	activator	354702289	YODA1				FALSE	FALSE
PIEZO1	1	GuideToPharmacologyInteractions	inhibitor	381118822	DOOKU1				FALSE	FALSE
PIK3R2	1	MyCancerGenome	inhibitor	SOPHORETIN	SOPHORETIN	QUERCETIN	chembl:CHEMBL50		FALSE	TRUE
PIK3R2	1	MyCancerGenome	inhibitor	PF-4691502	PF-4691502	PF-04691502	chembl:CHEMBL1234354		FALSE	TRUE
PIK3R2	1	ChemblInteractions	inhibitor	CHEMBL3545248	DS-7423	DS-7423	chembl:CHEMBL3545248		FALSE	TRUE
PIK3R2	1	ChemblInteractions	inhibitor	CHEMBL3544966	GSK-1059615	GSK-1059615	chembl:CHEMBL3544966		FALSE	TRUE
PIK3R2	1	ChemblInteractions	inhibitor	CHEMBL3545088	Puquitinib	PUQUITINIB	chembl:CHEMBL3545088		FALSE	TRUE
PIK3R2	1	ChemblInteractions	inhibitor	CHEMBL1879463	DACTOLISIB	DACTOLISIB	chembl:CHEMBL1879463		FALSE	TRUE
PIK3R2	1	ChemblInteractions	inhibitor	CHEMBL411907	SONOLISIB	SONOLISIB	chembl:CHEMBL411907		FALSE	TRUE
PIK3R2	1	ChemblInteractions	inhibitor	CHEMBL1234354	PF-04691502	PF-04691502	chembl:CHEMBL1234354		FALSE	TRUE
PIK3R2	1	MyCancerGenome	inhibitor	GDC-0980	GDC-0980	APITOLISIB	chembl:CHEMBL1922094		FALSE	TRUE
PIK3R2	1	MyCancerGenome	inhibitor	GSK2636771	GSK2636771	GSK-2636771	chembl:CHEMBL3188551		FALSE	TRUE
PIK3R2	1	MyCancerGenomeClinicalTrial	inhibitor	BYL719	BYL719	ALPELISIB	chembl:CHEMBL2396661		FALSE	TRUE
PIK3R2	1	ChemblInteractions	inhibitor	CHEMBL592445	GEDATOLISIB	GEDATOLISIB	chembl:CHEMBL592445		FALSE	TRUE
PIK3R2	1	MyCancerGenomeClinicalTrial	inhibitor	BUPARLISIB HYDROCHLORIDE	BUPARLISIB HYDROCHLORIDE				FALSE	TRUE
PIK3R2	1	ChemblInteractions	inhibitor	CHEMBL1236962	OMIPALISIB	OMIPALISIB	chembl:CHEMBL1236962		FALSE	TRUE
PIK3R2	1	MyCancerGenome	inhibitor	BEZ235	BEZ235	DACTOLISIB	chembl:CHEMBL1879463		FALSE	TRUE
PIK3R2	1	ChemblInteractions	inhibitor	CHEMBL3360203	PILARALISIB	PILARALISIB	chembl:CHEMBL3360203		FALSE	TRUE
PIK3R2	1	ChemblInteractions	inhibitor	CHEMBL3545096	BGT-226	BGT-226	chembl:CHEMBL3218578		FALSE	TRUE
PIK3R2	1	MyCancerGenome	inhibitor	PKI-587	PKI-587	GEDATOLISIB	chembl:CHEMBL592445		FALSE	TRUE
PIK3R2	1	ChemblInteractions	inhibitor	CHEMBL521851	PICTILISIB	PICTILISIB	chembl:CHEMBL521851		FALSE	TRUE
PIK3R2	1	MyCancerGenome	inhibitor	BGJ398	BGJ398	INFIGRATINIB	chembl:CHEMBL1852688		FALSE	TRUE
PIK3R2	1	ChemblInteractions	inhibitor	CHEMBL2219421	RECILISIB	RECILISIB	chembl:CHEMBL2219421		FALSE	TRUE
PIK3R2	1	ChemblInteractions	inhibitor	CHEMBL1684984	PA-799	PA-799	chembl:CHEMBL1684984		FALSE	TRUE
PIK3R2	1	MyCancerGenomeClinicalTrial	inhibitor	BAY80-6946	BAY80-6946	COPANLISIB	chembl:CHEMBL3218576		FALSE	TRUE
PIK3R2	1	ChemblInteractions	inhibitor	CHEMBL2017974	BUPARLISIB	BUPARLISIB	chembl:CHEMBL2017974		FALSE	TRUE
PIK3R2	1	ChemblInteractions	inhibitor	CHEMBL2165191	AZD-6482	AZD-6482	chembl:CHEMBL2165191		FALSE	TRUE
PIK3R2	1	MyCancerGenome	inhibitor	SF1126	SF1126				FALSE	TRUE
PIK3R2	1	MyCancerGenome	inhibitor	BKM120	BKM120	BUPARLISIB	chembl:CHEMBL2017974		FALSE	TRUE
PIK3R2	1	MyCancerGenomeClinicalTrial	inhibitor	DACTOLISIB	DACTOLISIB	DACTOLISIB	chembl:CHEMBL1879463		FALSE	TRUE
PIK3R2	1	ChemblInteractions	inhibitor	CHEMBL586701	ZSTK-474	ZSTK-474	chembl:CHEMBL586701		FALSE	TRUE
PIK3R2	1	ChemblInteractions	inhibitor	CHEMBL3545006	PWT-33587	PWT-33587	chembl:CHEMBL3545006		FALSE	TRUE
PIK3R2	1	ChemblInteractions	inhibitor	CHEMBL2387080	TASELISIB	TASELISIB	chembl:CHEMBL2387080		FALSE	TRUE
PIK3R2	1	ChemblInteractions	inhibitor	CHEMBL3545385	WX-037	WX-037	chembl:CHEMBL3545385		FALSE	TRUE
PIK3R2	1	MyCancerGenome	inhibitor	XL-765	XL-765	VOXTALISIB	chembl:CHEMBL3545366		FALSE	TRUE
PIK3R2	1	ChemblInteractions	inhibitor	CHEMBL1922094	APITOLISIB	APITOLISIB	chembl:CHEMBL1922094		FALSE	TRUE
PIK3R2	1	MyCancerGenome	inhibitor	BAY80-6946	BAY80-6946	COPANLISIB	chembl:CHEMBL3218576		FALSE	TRUE
PIK3R2	1	MyCancerGenome	inhibitor	PI-103	PI-103	PI-103	chembl:CHEMBL573339		FALSE	TRUE
PIK3R2	1	ChemblInteractions	inhibitor	CHEMBL3545322	Panulisib	PANULISIB	chembl:CHEMBL3545322		FALSE	TRUE
PIK3R2	1	ChemblInteractions	inhibitor	CHEMBL3218576	COPANLISIB	COPANLISIB	chembl:CHEMBL3218576		FALSE	TRUE
PIK3R2	1	MyCancerGenome	inhibitor	PX-866	PX-866	SONOLISIB	chembl:CHEMBL411907		FALSE	TRUE
PIK3R2	1	ChemblInteractions	inhibitor	CHEMBL3545324	RG-7666	RG-7666	chembl:CHEMBL3545324		FALSE	TRUE
PIK3R2	1	ChemblInteractions	inhibitor	CHEMBL3545366	VOXTALISIB	VOXTALISIB	chembl:CHEMBL3545366		FALSE	TRUE
PIK3R2	1	ChemblInteractions	inhibitor	CHEMBL2326966	SF-1126	SF-1126	chembl:CHEMBL2326966		FALSE	TRUE
PIK3R2	1	MyCancerGenome	inhibitor	GDC-0941	GDC-0941	PICTILISIB	chembl:CHEMBL521851		FALSE	TRUE
PIK3R2	1	MyCancerGenome	inhibitor	PWT33597	PWT33597				FALSE	TRUE
PIK3R2	1	MyCancerGenomeClinicalTrial	inhibitor	GSK2126458	GSK2126458	OMIPALISIB	chembl:CHEMBL1236962		FALSE	TRUE
PIK3R2	1	ChemblInteractions	inhibitor	CHEMBL1079593	VS-5584	VS-5584	chembl:CHEMBL1079593		FALSE	TRUE
PIK3R2	1	MyCancerGenome	inhibitor	BYL719	BYL719	ALPELISIB	chembl:CHEMBL2396661		FALSE	TRUE
PIK3R2	1	MyCancerGenomeClinicalTrial	inhibitor	PKI-587	PKI-587	GEDATOLISIB	chembl:CHEMBL592445		FALSE	TRUE
PIK3R2	1	MyCancerGenomeClinicalTrial	inhibitor	PX-866	PX-866	SONOLISIB	chembl:CHEMBL411907		FALSE	TRUE
PIK3R2	1	ChemblInteractions	inhibitor	CHEMBL3544999	LY-3023414	SAMOTOLISIB	chembl:CHEMBL4297181		FALSE	TRUE
PIK3R2	1	MyCancerGenome	inhibitor	XL147	XL147	PILARALISIB	chembl:CHEMBL3360203		FALSE	TRUE
PIM3	1	GuideToPharmacologyInteractions	inhibitor	249565836	COMPOUND 20 [PMID: 22136433]				FALSE	FALSE
PIM3	1	GuideToPharmacologyInteractions	inhibitor	328083469	LGB321				FALSE	FALSE
PIM3	1	ChemblInteractions	inhibitor	CHEMBL3545194	LGH-447	LGH-447	chembl:CHEMBL3545194		FALSE	FALSE
PIM3	1	GuideToPharmacologyInteractions	inhibitor	404859073	INCB053914				FALSE	FALSE
PIM3	1	GuideToPharmacologyInteractions	inhibitor	328083470	CX-6258				FALSE	FALSE
PIM3	1	GuideToPharmacologyInteractions	inhibitor	249565894	COMPOUND 14K [PMID: 21982499]				FALSE	FALSE
PIM3	1	GuideToPharmacologyInteractions	inhibitor	252827442	SGI-1776	SGI-1776	chembl:CHEMBL1952329		FALSE	FALSE
PIM3	1	GuideToPharmacologyInteractions	inhibitor	249565808	COMPOUND 1A [PMID: 24900749]				FALSE	FALSE
PIM3	1	ChemblInteractions	inhibitor	CHEMBL1952329	SGI-1776	SGI-1776	chembl:CHEMBL1952329		FALSE	FALSE
PIM3	1	ChemblInteractions	inhibitor	CHEMBL3545423	AZD-1208	AZD-1208	chembl:CHEMBL3545423		FALSE	FALSE
PIM3	1	GuideToPharmacologyInteractions	inhibitor	354702263	PIM447				FALSE	FALSE
PIM3	1	GuideToPharmacologyInteractions	inhibitor	223366031	AZD1208				FALSE	FALSE
PKMYT1	1	GuideToPharmacologyInteractions	inhibitor	249565863	PD166285				FALSE	FALSE
PKN1	1	GuideToPharmacologyInteractions	inhibitor	249565832	RKI-1447				FALSE	FALSE
PKN1	1	GuideToPharmacologyInteractions	inhibitor	135652717	STAUROSPORINE	STAUROSPORINE	chembl:CHEMBL388978		FALSE	FALSE
PKN1	1	GuideToPharmacologyInteractions	inhibitor	178102304	TOFACITINIB	TOFACITINIB	chembl:CHEMBL221959		FALSE	FALSE
PKN1	1	MyCancerGenome	inhibitor	SOPHORETIN	SOPHORETIN	QUERCETIN	chembl:CHEMBL50		FALSE	FALSE
PKN1	1	GuideToPharmacologyInteractions	inhibitor	249565836	COMPOUND 20 [PMID: 22136433]				FALSE	FALSE
PLA2G10	1	ChemblInteractions	inhibitor	CHEMBL2105659	VARESPLADIB METHYL	VARESPLADIB METHYL	chembl:CHEMBL2105659		FALSE	FALSE
PLA2G10	1	GuideToPharmacologyInteractions	inhibitor	252827445	COMPOUND 12E [PMID: 18605714]				FALSE	FALSE
PLK3	1	GuideToPharmacologyInteractions	inhibitor	249565601	NMS-P937	ONVANSERTIB	chembl:CHEMBL1738758		FALSE	TRUE
PLK3	1	GuideToPharmacologyInteractions	inhibitor	178102294	BI-2536	BI-2536	chembl:CHEMBL513909		FALSE	TRUE
PMVK	1	GuideToPharmacologyInteractions	inhibitor	135651554	(R)-5-DIPHOSPHOMEVALONATE				FALSE	FALSE
PPIA	1	ChemblInteractions	modulator	CHEMBL160	CYCLOSPORINE	CYCLOSPORINE	chembl:CHEMBL160		FALSE	TRUE
PPIA	1	GuideToPharmacologyInteractions	inhibitor	135652074	CYCLOSPORIN A				FALSE	TRUE
PRKAR1B	1	GuideToPharmacologyInteractions	inhibitor	249565687	BX-912				FALSE	TRUE
PRKAR1B	1	GuideToPharmacologyInteractions	inhibitor	249565686	BX-795	BX-795	chembl:CHEMBL577784		FALSE	TRUE
PRKAR1B	1	GuideToPharmacologyInteractions	inhibitor	178101946	RP-CAMPS				FALSE	TRUE
PRKAR1B	1	GuideToPharmacologyInteractions	inhibitor	178102576	CHELERYTHRINE	CHELERYTHRINE	chembl:CHEMBL13045		FALSE	TRUE
PRKAR1B	1	GuideToPharmacologyInteractions	inhibitor	249565843	COMPOUND 33 [PMID: 19364658]				FALSE	TRUE
PRKAR1B	1	GuideToPharmacologyInteractions	activator	178101789	[3H]CAMP				FALSE	TRUE
PRKAR1B	1	GuideToPharmacologyInteractions	inhibitor	249565870	COMPOUND 1 [PMID: 21742770]				FALSE	TRUE
PRKAR1B	1	GuideToPharmacologyInteractions	inhibitor	385612197	COMPOUND E22 [PMID: 31298542]				FALSE	TRUE
PRKAR1B	1	GuideToPharmacologyInteractions	activator	178101912	N6 BENZYL-CAMP				FALSE	TRUE
PRKAR1B	1	GuideToPharmacologyInteractions	inhibitor	249565861	COMPOUND 1 [PMID: 20005102]				FALSE	TRUE
PRMT1	1	GuideToPharmacologyInteractions	inhibitor	310264736	MS023				FALSE	TRUE
PRMT1	1	GuideToPharmacologyInteractions	inhibitor	178103607	AMI-1				FALSE	TRUE
PRMT1	1	GuideToPharmacologyInteractions	inhibitor	178103616	C21				FALSE	TRUE
PRMT1	1	GuideToPharmacologyInteractions	inhibitor	178103608	RM65				FALSE	TRUE
PROC	1	GuideToPharmacologyInteractions	inhibitor	252166813	COMPOUND 37 [PMID: 24418773]				FALSE	TRUE
PRSS8	1	GuideToPharmacologyInteractions	inhibitor	223366189	B3C				FALSE	FALSE
PSEN2	1	MyCancerGenome	inhibitor	MK0752	MK0752				FALSE	TRUE
PSENEN	1	ChemblInteractions	modulator	CHEMBL190083	TARENFLURBIL	TARENFLURBIL	chembl:CHEMBL190083		FALSE	FALSE
PSENEN	1	TALC	inhibitor	MK0752	MK0752				FALSE	FALSE
PSENEN	1	ChemblInteractions	inhibitor	CHEMBL1090771	AVAGACESTAT	AVAGACESTAT	chembl:CHEMBL1090771		FALSE	FALSE
PSENEN	1	ChemblInteractions	inhibitor	CHEMBL520733	SEMAGACESTAT	SEMAGACESTAT	chembl:CHEMBL520733		FALSE	FALSE
PSENEN	1	TALC	inhibitor	RO 4929097	RO 4929097				FALSE	FALSE
PSENEN	1	ChemblInteractions	inhibitor	CHEMBL463981	BEGACESTAT	BEGACESTAT	chembl:CHEMBL463981		FALSE	FALSE
PSENEN	1	TALC	inhibitor	PF03084014	PF03084014				FALSE	FALSE
PSENEN	1	MyCancerGenome	inhibitor	MK0752	MK0752				FALSE	FALSE
PSMA7	1	ChemblInteractions	inhibitor	CHEMBL325041	BORTEZOMIB	BORTEZOMIB	chembl:CHEMBL325041		FALSE	TRUE
PSMA7	1	MyCancerGenome	inhibitor	BORTEZOMIB	BORTEZOMIB	BORTEZOMIB	chembl:CHEMBL325041		FALSE	TRUE
PSMA7	1	ChemblInteractions	inhibitor	CHEMBL3545432	IXAZOMIB CITRATE	IXAZOMIB CITRATE	chembl:CHEMBL3545432		FALSE	TRUE
PSMA7	1	MyCancerGenome	inhibitor	CARFILZOMIB	CARFILZOMIB	CARFILZOMIB	chembl:CHEMBL451887		FALSE	TRUE
PSMA7	1	ChemblInteractions	inhibitor	CHEMBL2103884	OPROZOMIB	OPROZOMIB	chembl:CHEMBL2103884		FALSE	TRUE
PSMA7	1	ChemblInteractions	inhibitor	CHEMBL371405	MARIZOMIB	MARIZOMIB	chembl:CHEMBL371405		FALSE	TRUE
PSMA7	1	ChemblInteractions	inhibitor	CHEMBL451887	CARFILZOMIB	CARFILZOMIB	chembl:CHEMBL451887		FALSE	TRUE
PSMB10	1	ChemblInteractions	inhibitor	CHEMBL2103884	OPROZOMIB	OPROZOMIB	chembl:CHEMBL2103884		FALSE	TRUE
PSMB10	1	MyCancerGenome	inhibitor	BORTEZOMIB	BORTEZOMIB	BORTEZOMIB	chembl:CHEMBL325041		FALSE	TRUE
PSMB10	1	MyCancerGenome	inhibitor	CARFILZOMIB	CARFILZOMIB	CARFILZOMIB	chembl:CHEMBL451887		FALSE	TRUE
PSMB10	1	ChemblInteractions	inhibitor	CHEMBL3545432	IXAZOMIB CITRATE	IXAZOMIB CITRATE	chembl:CHEMBL3545432		FALSE	TRUE
PSMB10	1	ChemblInteractions	inhibitor	CHEMBL325041	BORTEZOMIB	BORTEZOMIB	chembl:CHEMBL325041		FALSE	TRUE
PSMB10	1	ChemblInteractions	inhibitor	CHEMBL451887	CARFILZOMIB	CARFILZOMIB	chembl:CHEMBL451887		FALSE	TRUE
PSMB10	1	ChemblInteractions	inhibitor	CHEMBL371405	MARIZOMIB	MARIZOMIB	chembl:CHEMBL371405		FALSE	TRUE
PSMB3	1	MyCancerGenome	inhibitor	CARFILZOMIB	CARFILZOMIB	CARFILZOMIB	chembl:CHEMBL451887		FALSE	TRUE
PSMB3	1	MyCancerGenome	inhibitor	BORTEZOMIB	BORTEZOMIB	BORTEZOMIB	chembl:CHEMBL325041		FALSE	TRUE
PSMB3	1	ChemblInteractions	inhibitor	CHEMBL325041	BORTEZOMIB	BORTEZOMIB	chembl:CHEMBL325041		FALSE	TRUE
PSMB3	1	ChemblInteractions	inhibitor	CHEMBL3545432	IXAZOMIB CITRATE	IXAZOMIB CITRATE	chembl:CHEMBL3545432		FALSE	TRUE
PSMB3	1	ChemblInteractions	inhibitor	CHEMBL2103884	OPROZOMIB	OPROZOMIB	chembl:CHEMBL2103884		FALSE	TRUE
PSMB3	1	ChemblInteractions	inhibitor	CHEMBL371405	MARIZOMIB	MARIZOMIB	chembl:CHEMBL371405		FALSE	TRUE
PSMB3	1	ChemblInteractions	inhibitor	CHEMBL451887	CARFILZOMIB	CARFILZOMIB	chembl:CHEMBL451887		FALSE	TRUE
PSMB6	1	ChemblInteractions	inhibitor	CHEMBL2103884	OPROZOMIB	OPROZOMIB	chembl:CHEMBL2103884		FALSE	TRUE
PSMB6	1	ChemblInteractions	inhibitor	CHEMBL371405	MARIZOMIB	MARIZOMIB	chembl:CHEMBL371405		FALSE	TRUE
PSMB6	1	ChemblInteractions	inhibitor	CHEMBL451887	CARFILZOMIB	CARFILZOMIB	chembl:CHEMBL451887		FALSE	TRUE
PSMB6	1	MyCancerGenome	inhibitor	BORTEZOMIB	BORTEZOMIB	BORTEZOMIB	chembl:CHEMBL325041		FALSE	TRUE
PSMB6	1	ChemblInteractions	inhibitor	CHEMBL325041	BORTEZOMIB	BORTEZOMIB	chembl:CHEMBL325041		FALSE	TRUE
PSMB6	1	MyCancerGenome	inhibitor	CARFILZOMIB	CARFILZOMIB	CARFILZOMIB	chembl:CHEMBL451887		FALSE	TRUE
PSMB6	1	ChemblInteractions	inhibitor	CHEMBL3545432	IXAZOMIB CITRATE	IXAZOMIB CITRATE	chembl:CHEMBL3545432		FALSE	TRUE
PSMD8	1	MyCancerGenome	inhibitor	BORTEZOMIB	BORTEZOMIB	BORTEZOMIB	chembl:CHEMBL325041		TRUE	TRUE
PSMD8	1	ChemblInteractions	inhibitor	CHEMBL2103884	OPROZOMIB	OPROZOMIB	chembl:CHEMBL2103884		TRUE	TRUE
PSMD8	1	ChemblInteractions	inhibitor	CHEMBL451887	CARFILZOMIB	CARFILZOMIB	chembl:CHEMBL451887		TRUE	TRUE
PSMD8	1	ChemblInteractions	inhibitor	CHEMBL3545432	IXAZOMIB CITRATE	IXAZOMIB CITRATE	chembl:CHEMBL3545432		TRUE	TRUE
PSMD8	1	MyCancerGenome	inhibitor	CARFILZOMIB	CARFILZOMIB	CARFILZOMIB	chembl:CHEMBL451887		TRUE	TRUE
PSMD8	1	ChemblInteractions	inhibitor	CHEMBL325041	BORTEZOMIB	BORTEZOMIB	chembl:CHEMBL325041		TRUE	TRUE
PSMD9	1	MyCancerGenome	inhibitor	CARFILZOMIB	CARFILZOMIB	CARFILZOMIB	chembl:CHEMBL451887		FALSE	TRUE
PSMD9	1	MyCancerGenome	inhibitor	BORTEZOMIB	BORTEZOMIB	BORTEZOMIB	chembl:CHEMBL325041		FALSE	TRUE
PTGES2	1	GuideToPharmacologyInteractions	inhibitor	252827470	COMPOUND 30 [PMID: 15953724]				TRUE	TRUE
PTHLH	1	ChemblInteractions	inhibitor	CHEMBL2109562	CAL	CAL	chembl:CHEMBL2109562		FALSE	TRUE
PTK6	1	ChemblInteractions	inhibitor	CHEMBL24828	VANDETANIB	VANDETANIB	chembl:CHEMBL24828		FALSE	FALSE
PTK6	1	GuideToPharmacologyInteractions	inhibitor	249565866	COMPOUND 19A [PMID: 21855335]				FALSE	FALSE
PTK6	1	GuideToPharmacologyInteractions	inhibitor	315661136	TILFRINIB				FALSE	FALSE
PTPRF	1	GuideToPharmacologyInteractions	inhibitor	252827428	ILLUDALIC ACID				FALSE	FALSE
QPCT	1	GuideToPharmacologyInteractions	inhibitor	252166568	PBD150				FALSE	FALSE
RAMP1	1	GuideToPharmacologyInteractions	antagonist	135650613	TELCAGEPANT	TELCAGEPANT	chembl:CHEMBL236593		FALSE	TRUE
RAMP1	1	GuideToPharmacologyInteractions	agonist	178100620	[125I]BH-AMY (RAT, MOUSE)				FALSE	TRUE
RAMP1	1	GuideToPharmacologyInteractions	agonist	135651608	Α-CGRP				FALSE	TRUE
RAMP1	1	GuideToPharmacologyInteractions	agonist	135651613	AMYLIN	AMYLIN	chembl:CHEMBL2401866		FALSE	TRUE
RAMP1	1	ChemblInteractions	agonist	CHEMBL3833353	PRAMLINTIDE ACETATE	PRAMLINTIDE ACETATE	chembl:CHEMBL3833353		FALSE	TRUE
RAMP1	1	GuideToPharmacologyInteractions	antagonist	310264770	COMPOUND 49 [PMID: 24405707]				FALSE	TRUE
RAMP1	1	GuideToPharmacologyInteractions	antagonist	135652065	CT-(8-32) (SALMON)				FALSE	TRUE
RAMP1	1	GuideToPharmacologyInteractions	antagonist	135651967	AC187				FALSE	TRUE
RAMP1	1	GuideToPharmacologyInteractions	antibody	315661325	ERENUMAB	ERENUMAB	chembl:CHEMBL3833329		FALSE	TRUE
RAMP1	1	GuideToPharmacologyInteractions	agonist	178103181	[125I]ΑCGRP (MOUSE, RAT)				FALSE	TRUE
RAMP1	1	GuideToPharmacologyInteractions	agonist	135651602	ADRENOMEDULLIN				FALSE	TRUE
RAMP1	1	GuideToPharmacologyInteractions	antagonist	354702206	ATOGEPANT	ATOGEPANT	chembl:CHEMBL3991065		FALSE	TRUE
RAMP1	1	ChemblInteractions	agonist	CHEMBL2105635	DAVALINTIDE	DAVALINTIDE	chembl:CHEMBL2105635		FALSE	TRUE
RAMP1	1	GuideToPharmacologyInteractions	agonist	178100616	[125I]ΑCGRP (HUMAN)				FALSE	TRUE
RAMP1	1	GuideToPharmacologyInteractions	agonist	135652076	[CYS(ACM)2,7]CGRP				FALSE	TRUE
RAMP1	1	GuideToPharmacologyInteractions	antagonist	135649990	OLCEGEPANT	OLCEGEPANT	chembl:CHEMBL207197		FALSE	TRUE
RAMP1	1	GuideToPharmacologyInteractions	agonist	135651700	CALCITONIN	CALCITONIN	chembl:CHEMBL3989767		FALSE	TRUE
RAMP1	1	GuideToPharmacologyInteractions	agonist	135651627	Β-CGRP				FALSE	TRUE
RAMP1	1	GuideToPharmacologyInteractions	agonist	135652618	TYR0Α-CGRP (HUMAN)				FALSE	TRUE
RAMP1	1	GuideToPharmacologyInteractions	agonist	187051785	PRAMLINTIDE	PRAMLINTIDE	chembl:CHEMBL2103758		FALSE	TRUE
RAMP1	1	GuideToPharmacologyInteractions	antagonist	135651981	Α-CGRP-(8-37) (HUMAN)				FALSE	TRUE
RAMP1	1	GuideToPharmacologyInteractions	agonist	135651612	AMYLIN	AMYLIN	chembl:CHEMBL2401866		FALSE	TRUE
RAMP1	1	GuideToPharmacologyInteractions	antagonist	381118886	UBROGEPANT	UBROGEPANT	chembl:CHEMBL2364638		FALSE	TRUE
RAMP1	1	GuideToPharmacologyInteractions	agonist	135652077	[CYS(ET)2,7]Α-CGRP (HUMAN)				FALSE	TRUE
RAMP1	1	GuideToPharmacologyInteractions	antagonist	404859151	RIMEGEPANT	RIMEGEPANT	chembl:CHEMBL2178422		FALSE	TRUE
RAMP1	1	GuideToPharmacologyInteractions	agonist	135651604	ADRENOMEDULLIN 2/INTERMEDIN				FALSE	TRUE
RAPGEF3	1	GuideToPharmacologyInteractions	inhibitor	249565600	ESI-09				FALSE	FALSE
RARA	1	ChemblInteractions	agonist	CHEMBL1131	ACITRETIN	ACITRETIN	chembl:CHEMBL1131		FALSE	FALSE
RARA	1	ChemblInteractions	agonist	CHEMBL705	ALITRETINOIN	ALITRETINOIN	chembl:CHEMBL705		FALSE	FALSE
RARA	1	GuideToPharmacologyInteractions	agonist	135649930	TAMIBAROTENE	TAMIBAROTENE	chembl:CHEMBL25202		FALSE	FALSE
RARA	1	ChemblInteractions	modulator	CHEMBL146506	MOFAROTENE	MOFAROTENE	chembl:CHEMBL146506		FALSE	FALSE
RARA	1	GuideToPharmacologyInteractions	antagonist	135650004	BMS614				FALSE	FALSE
RARA	1	GuideToPharmacologyInteractions	agonist	178102082	ADAPALENE	ADAPALENE	chembl:CHEMBL1265		FALSE	FALSE
RARA	1	ChemblInteractions	agonist	CHEMBL38	TRETINOIN	TRETINOIN	chembl:CHEMBL38		FALSE	FALSE
RARA	1	GuideToPharmacologyInteractions	agonist	135650917	RO 40-6055				FALSE	FALSE
RARA	1	GuideToPharmacologyInteractions	agonist	135649904	AGN193836				FALSE	FALSE
RARA	1	GuideToPharmacologyInteractions	antagonist	135650918	RO 41-5253				FALSE	FALSE
RARA	1	ChemblInteractions	agonist	CHEMBL1657	TAZAROTENE	TAZAROTENE	chembl:CHEMBL1657		FALSE	FALSE
RARA	1	ChemblInteractions	agonist	CHEMBL1265	ADAPALENE	ADAPALENE	chembl:CHEMBL1265		FALSE	FALSE
RARA	1	GuideToPharmacologyInteractions	agonist	135651418	ALITRETINOIN	ALITRETINOIN	chembl:CHEMBL705		FALSE	FALSE
RARA	1	GuideToPharmacologyInteractions	agonist	374883849	TRIFAROTENE	TRIFAROTENE	chembl:CHEMBL3707313		FALSE	FALSE
RARA	1	GuideToPharmacologyInteractions	agonist	135651435	TRETINOIN	TRETINOIN	chembl:CHEMBL38		FALSE	FALSE
RARA	1	ChemblInteractions	antagonist	CHEMBL3545173	IRX4310	IRX4310	chembl:CHEMBL3545173		FALSE	FALSE
RARA	1	GuideToPharmacologyInteractions	agonist	135651285	TTNPB				FALSE	FALSE
RARA	1	GuideToPharmacologyInteractions	antagonist	135649903	AGN193109				FALSE	FALSE
RARA	1	ChemblInteractions	agonist	CHEMBL464	ETRETINATE	ETRETINATE	chembl:CHEMBL464		FALSE	FALSE
RARA	1	GuideToPharmacologyInteractions	agonist	178103534	TAZAROTENE	TAZAROTENE	chembl:CHEMBL1657		FALSE	FALSE
RARA	1	ChemblInteractions	agonist	CHEMBL547	ISOTRETINOIN	ISOTRETINOIN	chembl:CHEMBL547		FALSE	FALSE
RARA	1	ChemblInteractions	agonist	CHEMBL107430	NRX195183	NRX195183	chembl:CHEMBL107430		FALSE	FALSE
RARA	1	GuideToPharmacologyInteractions	agonist	53801005	CD666				FALSE	FALSE
RARA	1	GuideToPharmacologyInteractions	antagonist	135650003	BMS493				FALSE	FALSE
RARA	1	GuideToPharmacologyInteractions	agonist	135650006	BMS753				FALSE	FALSE
RNPEPL1	1	ChemblInteractions	inhibitor	CHEMBL2103847	TOSEDOSTAT	TOSEDOSTAT	chembl:CHEMBL2103847		FALSE	FALSE
RORC	1	GuideToPharmacologyInteractions	agonist	381118855	SR1555				FALSE	FALSE
RORC	1	ChemblInteractions	antagonist	CHEMBL3545357	JTE-151	JTE-151	chembl:CHEMBL3545357		FALSE	FALSE
RORC	1	GuideToPharmacologyInteractions	agonist	384403646	XY101				FALSE	FALSE
RORC	1	GuideToPharmacologyInteractions	agonist	135651392	25-HYDROXYCHOLESTEROL	chembl:CHEMBL169046	chembl:CHEMBL169046		FALSE	FALSE
RORC	1	GuideToPharmacologyInteractions	agonist	348353619	GNE-3500				FALSE	FALSE
RORC	1	GuideToPharmacologyInteractions	agonist	381118853	SR1001				FALSE	FALSE
RORC	1	GuideToPharmacologyInteractions	agonist	375973233	CINTIRORGON				FALSE	FALSE
RORC	1	GuideToPharmacologyInteractions	agonist	135651223	T0901317	T091317	chembl:CHEMBL62136		FALSE	FALSE
RORC	1	GuideToPharmacologyInteractions	allosteric modulator	404859090	COMPOUND 25 [ZHANG ET AL., 2020]				FALSE	FALSE
RORC	1	GuideToPharmacologyInteractions	agonist	404859089	MRL-871				FALSE	FALSE
RORC	1	GuideToPharmacologyInteractions	agonist	387065610	COMPOUND 32 [PMID: 31638797]				FALSE	FALSE
RORC	1	GuideToPharmacologyInteractions	agonist	348353620	GSK2981278				FALSE	FALSE
RORC	1	GuideToPharmacologyInteractions	agonist	381118854	SR2211				FALSE	FALSE
RORC	1	GuideToPharmacologyInteractions	agonist	375973265	RORC2 INVERSE AGONIST 66 [PMID: 30130103]				FALSE	FALSE
RORC	1	GuideToPharmacologyInteractions	agonist	363894161	TAK-828F				FALSE	FALSE
RORC	1	GuideToPharmacologyInteractions	antagonist	135649927	ALRT 1550				FALSE	FALSE
RPS6KA2	1	GuideToPharmacologyInteractions	inhibitor	249565718	BI-D1870	chembl:CHEMBL573107	chembl:CHEMBL573107		FALSE	FALSE
RPS6KA2	1	GuideToPharmacologyInteractions	inhibitor	249565819	COMPOUND 25B [PMID: 22564207]				FALSE	FALSE
RPS6KA4	1	GuideToPharmacologyInteractions	inhibitor	252827421	COMPOUND 8 [PMID: 17480064]				FALSE	FALSE
RPS6KA4	1	DTC	inhibitor	HESPERADIN	HESPERADIN	HESPERADIN	chembl:CHEMBL514409	19035792	FALSE	FALSE
RPS6KA6	1	GuideToPharmacologyInteractions	inhibitor	249565819	COMPOUND 25B [PMID: 22564207]				FALSE	FALSE
RPS6KA6	1	GuideToPharmacologyInteractions	inhibitor	249565632	AT-9283	AT-9283	chembl:CHEMBL495727		FALSE	FALSE
RPS6KA6	1	GuideToPharmacologyInteractions	inhibitor	249565718	BI-D1870	chembl:CHEMBL573107	chembl:CHEMBL573107		FALSE	FALSE
RPS6KA6	1	GuideToPharmacologyInteractions	inhibitor	404859044	BAY-985				FALSE	FALSE
RPS6KB2	1	ChemblInteractions	inhibitor	CHEMBL3545134	LY-2780301	LY-2780301	chembl:CHEMBL3545134		FALSE	FALSE
RPS6KB2	1	ChemblInteractions	inhibitor	CHEMBL3544935	XL-418	XL-418	chembl:CHEMBL3544935		FALSE	FALSE
RPS6KB2	1	ChemblInteractions	inhibitor	CHEMBL3545003	MSC-2363318A	MSC-2363318A	chembl:CHEMBL3545003		FALSE	FALSE
RXRA	1	GuideToPharmacologyInteractions	agonist	310264685	FLUOROBEXAROTENE				FALSE	FALSE
RXRA	1	GuideToPharmacologyInteractions	agonist	135650586	METHOPRENE ACID				FALSE	FALSE
RXRA	1	GuideToPharmacologyInteractions	agonist	381118896	COMPOUND 28 [HEITEL ET AL., 2019]				FALSE	FALSE
RXRA	1	ChemblInteractions	modulator	CHEMBL1716091	SDX-101	SDX-101	chembl:CHEMBL1716091		FALSE	FALSE
RXRA	1	GuideToPharmacologyInteractions	agonist	135649905	AGN194204				FALSE	FALSE
RXRA	1	TALC	activator	BEXAROTENE	BEXAROTENE	BEXAROTENE	chembl:CHEMBL1023		FALSE	FALSE
RXRA	1	ChemblInteractions	agonist	CHEMBL464	ETRETINATE	ETRETINATE	chembl:CHEMBL464		FALSE	FALSE
RXRA	1	GuideToPharmacologyInteractions	agonist	135651418	ALITRETINOIN	ALITRETINOIN	chembl:CHEMBL705		FALSE	FALSE
RXRA	1	ChemblInteractions	modulator	CHEMBL146506	MOFAROTENE	MOFAROTENE	chembl:CHEMBL146506		FALSE	FALSE
RXRA	1	ChemblInteractions	agonist	CHEMBL705	ALITRETINOIN	ALITRETINOIN	chembl:CHEMBL705		FALSE	FALSE
RXRA	1	GuideToPharmacologyInteractions	antagonist	310264686	PA452				FALSE	FALSE
RXRA	1	GuideToPharmacologyInteractions	agonist	135650520	BEXAROTENE	BEXAROTENE	chembl:CHEMBL1023		FALSE	FALSE
RXRA	1	GuideToPharmacologyInteractions	antagonist	135650518	LG100754				FALSE	FALSE
RXRA	1	GuideToPharmacologyInteractions	antagonist	135650786	PA451				FALSE	FALSE
RXRA	1	GuideToPharmacologyInteractions	agonist	135650517	LG100268				FALSE	FALSE
RXRA	1	GuideToPharmacologyInteractions	antagonist	178102078	SULINDAC	SULINDAC	chembl:CHEMBL15770		FALSE	FALSE
RXRA	1	ChemblInteractions	agonist	CHEMBL75133	IRX-4204	IRX-4204	chembl:CHEMBL75133		FALSE	FALSE
RXRA	1	ChemblInteractions	agonist	CHEMBL1023	BEXAROTENE	BEXAROTENE	chembl:CHEMBL1023		FALSE	FALSE
RXRA	1	GuideToPharmacologyInteractions	antagonist	381745028	K-80003				FALSE	FALSE
RXRA	1	ChemblInteractions	agonist	CHEMBL1131	ACITRETIN	ACITRETIN	chembl:CHEMBL1131		FALSE	FALSE
RXRA	1	GuideToPharmacologyInteractions	antagonist	249565759	HX 531				FALSE	FALSE
RXRB	1	ChemblInteractions	agonist	CHEMBL464	ETRETINATE	ETRETINATE	chembl:CHEMBL464		FALSE	FALSE
RXRB	1	ChemblInteractions	agonist	CHEMBL1023	BEXAROTENE	BEXAROTENE	chembl:CHEMBL1023		FALSE	FALSE
RXRB	1	GuideToPharmacologyInteractions	agonist	381118896	COMPOUND 28 [HEITEL ET AL., 2019]				FALSE	FALSE
RXRB	1	GuideToPharmacologyInteractions	antagonist	135650518	LG100754				FALSE	FALSE
RXRB	1	ChemblInteractions	agonist	CHEMBL75133	IRX-4204	IRX-4204	chembl:CHEMBL75133		FALSE	FALSE
RXRB	1	ChemblInteractions	agonist	CHEMBL705	ALITRETINOIN	ALITRETINOIN	chembl:CHEMBL705		FALSE	FALSE
RXRB	1	GuideToPharmacologyInteractions	agonist	135650520	BEXAROTENE	BEXAROTENE	chembl:CHEMBL1023		FALSE	FALSE
RXRB	1	GuideToPharmacologyInteractions	antagonist	135651303	UVI3003				FALSE	FALSE
RXRB	1	TALC	activator	BEXAROTENE	BEXAROTENE	BEXAROTENE	chembl:CHEMBL1023		FALSE	FALSE
RXRB	1	ChemblInteractions	modulator	CHEMBL146506	MOFAROTENE	MOFAROTENE	chembl:CHEMBL146506		FALSE	FALSE
RXRB	1	ChemblInteractions	agonist	CHEMBL1131	ACITRETIN	ACITRETIN	chembl:CHEMBL1131		FALSE	FALSE
S1PR4	1	ChemblInteractions	modulator	CHEMBL3707374	AMISELIMOD HYDROCHLORIDE	AMISELIMOD HYDROCHLORIDE	chembl:CHEMBL3707374		FALSE	TRUE
[truncated: 283 more rows]
